# Supplementary material for: B4GALNT4‐Mediated Glycosylation of PDK1 Activates the PI3K‐AKT Signaling Pathway to Promote Prostate Cancer Progression
Source: Adv Sci (Weinh). 2026 Feb 16;13(23):e11293. doi: 10.1002/advs.202511293 (PMC13104079; doi:10.1002/advs.202511293)
Supplement: Supplementary file 2 — Supporting File 2: advs74410‐sup‐0002‐TableS8.xlsx. [file ADVS-13-e11293-s001.xlsx]

## Sheet: Table S8. RNA-sequencing result
Table S8. RNA-sequencing results (shNC vs. sh1#)
#ID	Symbol	C4-2shNC_A1	C4-2shNC_A2	C4-2 shNC_A3	C4-2sh1#_B1	C4-2sh1#_B2	C4-2sh1#_B3	Pvalue	log2FC
ENSG00000110514	MADD	4220	3283	1689	3209	4306	4173	0.822575545562697	0.0822973723833828
ENSG00000086015	MAST2	1892	1333	1625	1590	1746	2175	0.6401438950233	-0.207408
Homo_sapiens_newGene_7593	Homo_sapiens_newGene_7593	189	125	4	314	134	213	0.275990584868247	1.04555199820548
Homo_sapiens_newGene_7594	Homo_sapiens_newGene_7594	683	552	49	677	443	649	0.621843300161039	0.374794489941852
Homo_sapiens_newGene_7598	Homo_sapiens_newGene_7598	425	343	12	723	269	458	0.352128773636156	0.878523236273007
ENSG00000169740	ZNF32	1474	1096	2566	1195	1870	1987	0.363426749612835	-0.570646
ENSG00000261609	GAN	1207	796	68	792	701	848	0.902395006414152	0.0942937325338494
ENSG00000168298	HIST1H1E	79	40	25	14	130	51	0.864995624067766	0.137394080906433
ENSG00000168297	PXK	839	502	69	479	571	676	0.803065718486467	0.172109090798097
ENSG00000168291	PDHB	3798	3566	4431	2463	4455	4620	0.316841289732722	-0.499123
Homo_sapiens_newGene_9536	Homo_sapiens_newGene_9536	179	196	321	109	194	206	0.107597683010078	-0.987702
Homo_sapiens_newGene_3677	Homo_sapiens_newGene_3677	96	88	42	108	60	115	0.883828823089524	0.0795540484475052
Homo_sapiens_newGene_3675	Homo_sapiens_newGene_3675	147	96	48	141	62	94	0.825335146604744	-0.133452
Homo_sapiens_newGene_3674	Homo_sapiens_newGene_3674	115	116	340	115	88	169	0.112050577956875	-1.22022
ENSG00000149792	MRPL49	5245	4499	18337	4592	8039	7572	0.149718477352155	-1.1401
Homo_sapiens_newGene_3672	Homo_sapiens_newGene_3672	652	547	919	460	383	783	0.139054782837166	-0.872551
Homo_sapiens_newGene_3671	Homo_sapiens_newGene_3671	90	120	98	44	112	86	0.162330871470531	-0.784403
Homo_sapiens_newGene_3670	Homo_sapiens_newGene_3670	105	89	194	111	139	184	0.560313775027149	-0.380018
ENSG00000149798	CDC42EP2	177	151	381	236	189	104	0.233870242601607	-0.899144
Homo_sapiens_newGene_3678	Homo_sapiens_newGene_3678	2310	1669	1374	1949	2031	2289	0.818103801123683	-0.0851672
ENSG00000183054	RGPD6	2030	1040	60	1824	1177	1450	0.576140117030516	0.48998440713859
ENSG00000250565	ATP6V1E2	285	251	128	210	259	327	0.940348815316805	-0.0294797
ENSG00000187961	KLHL17	1920	1443	3582	1446	1796	1772	0.117963021637313	-1.0049
ENSG00000149243	KLHL35	1651	1302	10250	1445	2642	3185	0.0838096585455785	-1.62759
ENSG00000184702	SEPT5	1460	1191	2841	820	1428	1481	0.0823586160858972	-1.12858
Homo_sapiens_newGene_5532	Homo_sapiens_newGene_5532	28	42	15	45	77	84	0.100535722077621	0.951711871456302
ENSG00000184708	EIF4ENIF1	1316	841	393	1017	1024	1223	0.739015107561835	0.142679048029463
ENSG00000184709	LRRC26	1217	123	8883	1597	1274	4631	0.290837552009542	-1.28114
ENSG00000163462	TRIM46	327	262	529	405	341	423	0.499390377720577	-0.416988
Homo_sapiens_newGene_8378	Homo_sapiens_newGene_8378	52	55	41	14	54	35	0.15048354129776	-0.928095
ENSG00000163466	ARPC2	6200	4619	2497	4374	6745	6643	0.708977004480152	0.137436429509669
ENSG00000163467	TSACC	112	74	97	92	100	63	0.37840135569879	-0.499262
ENSG00000163468	CCT3	23516	21115	39538	17740	33710	28312	0.310887249637623	-0.608666
Homo_sapiens_newGene_3584	Homo_sapiens_newGene_3584	194	170	16	205	126	196	0.624984001804565	0.372359692500536
Homo_sapiens_newGene_8377	Homo_sapiens_newGene_8377	47	36	11	29	40	44	0.948597294713172	0.0398383841903783
ENSG00000162599	NFIA	1547	912	34	1465	801	1278	0.602980484643531	0.482485010215126
ENSG00000162591	MEGF6	252	161	272	108	159	180	0.048433476006531	-1.07172
ENSG00000029363	BCLAF1	10229	6735	389	8139	5700	7785	0.755291760664021	0.261619470775298
ENSG00000118640	VAMP8	1724	1890	3946	1109	2535	1637	0.106944116982085	-1.09308
ENSG00000168488	ATXN2L	5573	3635	3946	4291	3770	4667	0.372720761535146	-0.384081
ENSG00000115073	ACTR1B	2024	1808	6441	1571	2824	2847	0.130311456970699	-1.158
ENSG00000124766	SOX4	9348	2332	1036	5416	3354	8332	0.639885818904542	0.330503964396339
ENSG00000213853	EMP2	2614	2640	904	1476	1997	2251	0.403371285287525	-0.362221
ENSG00000213859	KCTD11	449	314	1077	500	1042	851	0.747708514334236	-0.236597
Homo_sapiens_newGene_2986	Homo_sapiens_newGene_2986	37	40	17	39	29	56	0.844324338369543	0.117793926821629
Homo_sapiens_newGene_2982	Homo_sapiens_newGene_2982	78	100	156	49	122	114	0.239947207821369	-0.787239
Homo_sapiens_newGene_2983	Homo_sapiens_newGene_2983	142	200	36	201	256	363	0.143773986113892	0.871857880946811
ENSG00000055070	SZRD1	5843	4941	7820	4904	7458	6580	0.403125462174652	-0.449208
ENSG00000162337	LRP5	4525	3316	6376	2798	4079	4769	0.163374577327013	-0.794952
ENSG00000182010	RTKN2	909	585	182	740	532	722	0.847998260035449	0.104643298299932
ENSG00000164659	KIAA1324L	1333	1430	104	1062	1077	1058	0.961731920423068	0.036275209602418
ENSG00000164651	SP8	72	56	52	138	35	204	0.315705833897252	0.724633328026231
ENSG00000164654	MIOS	1162	1007	280	1252	1254	1790	0.227791154565854	0.60373390430261
ENSG00000114978	MOB1A	3946	2558	696	2810	2672	2918	0.887543494149305	0.0768829346300147
ENSG00000206113	CFAP99	38	43	23	36	50	34	0.867810580427226	-0.0948226
ENSG00000161021	MAML1	2555	1739	1082	2615	2235	3535	0.348987241562632	0.375141695306534
ENSG00000119509	INVS	783	510	81	537	533	686	0.726529641869457	0.22883180038466
ENSG00000165304	MELK	2639	2796	478	2055	2706	3340	0.666956080466223	0.251855203875108
ENSG00000101608	MYL12A	4596	4952	3294	2782	6547	4363	0.541697229360639	-0.27688
ENSG00000198791	CNOT7	5858	3986	1154	4360	4186	5209	0.763804447936764	0.155641413445038
ENSG00000198792	TMEM184B	3139	2306	3857	2473	3209	4107	0.449458579105071	-0.402775
ENSG00000198793	MTOR	6968	5554	1219	5344	7824	5355	0.637708398809412	0.268661813694581
ENSG00000198794	SCAMP5	824	606	1183	455	975	841	0.226820725004701	-0.723241
ENSG00000197779	ZNF81	516	283	21	442	328	314	0.654455529985319	0.374087964433855
ENSG00000198799	LRIG2	1237	822	61	1162	685	957	0.662236341405597	0.355691603235642
ENSG00000175550	DRAP1	2510	2241	8377	1945	4011	2784	0.115281803467925	-1.2374
ENSG00000175556	LONRF3	263	211	98	136	162	271	0.520852897656754	-0.291363
ENSG00000197771	MCMBP	3956	3481	968	2847	3542	5390	0.612847372604375	0.254500593761082
ENSG00000161682	FAM171A2	227	144	1035	102	114	367	0.0324688178658495	-2.03847
ENSG00000100288	CHKB	650	426	1050	550	409	489	0.11425329862859	-1.03117
ENSG00000183864	TOB2	4003	3179	1571	3538	4899	3644	0.591249419532358	0.216849163135134
ENSG00000124216	SNAI1	136	110	199	132	188	143	0.486902466269039	-0.418513
ENSG00000124217	MOCS3	1118	782	949	695	1203	1210	0.52581956099428	-0.288473
ENSG00000124214	STAU1	8006	5328	1603	5881	7326	7695	0.545558846999574	0.304357116506174
ENSG00000124215	CDH26	764	366	130	685	330	1101	0.364845115155005	0.589637288846304
ENSG00000247596	TWF2	2967	2859	9087	1723	4384	3302	0.0853723954957327	-1.31551
Homo_sapiens_newGene_648	Homo_sapiens_newGene_648	24	12	73	55	37	54	0.847911814537496	-0.175439
ENSG00000161970	RPL26	37042	35530	66795	29243	46489	32047	0.149848343860294	-0.885471
ENSG00000160087	UBE2J2	2987	2236	8222	2277	3805	4210	0.171436686399552	-1.02457
ENSG00000036054	TBC1D23	1411	1139	160	1148	1132	1379	0.646495779046705	0.298217210461592
ENSG00000002587	HS3ST1	270	202	582	1102	662	1291	0.167317694112279	0.994168798202421
ENSG00000002586	CD99	5928	4094	9292	4159	6222	6520	0.236302454810108	-0.718541
Homo_sapiens_newGene_2151	Homo_sapiens_newGene_2151	274	221	112	204	260	317	0.832912943694048	0.084032108244877
ENSG00000177954	RPS27	10187	6659	19821	6570	8294	6790	0.0553928116406067	-1.29979
ENSG00000177951	BET1L	2532	1723	4139	1897	3269	2807	0.332020010476076	-0.608213
ENSG00000198242	RPL23A	33488	29409	17942	25320	36068	19368	0.537646602726573	-0.278406
ENSG00000198246	SLC29A3	738	341	595	492	531	683	0.477868020532897	-0.365436
ENSG00000092140	G2E3	2047	1602	120	1847	1520	1645	0.669001592072188	0.332748417698576
ENSG00000135916	ITM2C	2776	2264	6544	1492	3104	3081	0.0872738419557033	-1.21002
ENSG00000135913	USP37	1809	1203	89	1345	1123	1249	0.80631394323666	0.194903041049704
ENSG00000135912	TTLL4	1208	799	575	832	813	937	0.470481073534375	-0.273726
ENSG00000092148	HECTD1	10238	6229	390	8684	7799	9433	0.501936585347579	0.553714352644834
ENSG00000034693	PEX3	823	737	188	638	800	926	0.65623041304753	0.226958336140179
ENSG00000135919	SERPINE2	1554	458	167	1620	1570	1654	0.103377601788221	1.07525708700022
ENSG00000176396	EID2	771	538	656	619	744	1939	0.59867718212096	0.296043173119197
ENSG00000176390	CRLF3	916	1012	77	675	865	943	0.835142636018551	0.15423988914895
ENSG00000176393	RNPEP	4367	2715	8264	3291	4257	5964	0.262513635776556	-0.758806
ENSG00000083635	NUFIP1	708	401	72	489	470	626	0.638295657847392	0.307222186583335
ENSG00000167536	DHRS13	880	630	3522	721	1244	1457	0.137581753582304	-1.26342
ENSG00000167535	CACNB3	1328	769	1986	938	1017	1275	0.175370572383558	-0.846502
ENSG00000188883	KLRG2	809	480	2103	395	675	955	0.0719200299252029	-1.40197
Homo_sapiens_newGene_3673	Homo_sapiens_newGene_3673	212	152	53	135	122	167	0.732043467572959	-0.174721
ENSG00000237289	CKMT1B	4895	4068	3819	3346	7160	5109	0.822120764116879	-0.100575
ENSG00000153207	AHCTF1	8092	4932	207	5791	3757	5364	0.88116102053341	0.134220993923794
ENSG00000177042	TMEM80	1328	1132	1782	1047	1425	1816	0.379373840238134	-0.473941
ENSG00000129566	TEP1	627	600	162	609	808	965	0.266889545195488	0.549286443566655
ENSG00000177045	SIX5	488	284	780	385	451	641	0.348845388485276	-0.60802
ENSG00000141232	TOB1	4676	2968	546	3595	4464	3266	0.576855494187354	0.354202462112101
ENSG00000172671	ZFAND4	562	396	80	339	280	531	0.981872445134319	-0.0140838
ENSG00000136754	ABI1	2162	1740	310	1673	2041	2290	0.558375112675248	0.348480874345916
ENSG00000136758	YME1L1	4402	3465	324	3422	4056	4017	0.607017720067944	0.373064894355316
ENSG00000116017	ARID3A	669	404	735	390	693	802	0.447248690457481	-0.420163
ENSG00000116016	EPAS1	260	284	86	157	155	400	0.845500435877681	-0.111456
ENSG00000174099	MSRB3	48	89	104	15	82	72	0.162874540422873	-1.09085
ENSG00000137409	MTCH1	7854	6366	22987	5577	10728	11062	0.148969357030927	-1.09483
ENSG00000137404	NRM	611	458	1125	324	420	575	0.0463392636810991	-1.29212
ENSG00000235194	PPP1R3E	491	381	365	542	463	943	0.548029177745561	0.27957497125397
Homo_sapiens_newGene_3328	Homo_sapiens_newGene_3328	63	97	139	31	36	39	0.00288690810541614	-2.00911
ENSG00000060138	YBX3	6728	4257	6424	4206	4143	8421	0.346788661384853	-0.497811
ENSG00000130751	NPAS1	50	107	167	22	89	80	0.0825197782502418	-1.39485
ENSG00000110756	HPS5	1348	1300	79	988	1273	1539	0.668243273676131	0.336654142686138
ENSG00000134278	SPIRE1	2055	1323	229	1700	1410	3122	0.338752956061142	0.635414341548558
ENSG00000064726	BTBD1	5824	4278	2013	4530	5336	7276	0.538574140244844	0.244284685742224
ENSG00000072506	HSD17B10	4289	4163	15185	3647	7135	5045	0.118165217056645	-1.23083
ENSG00000181135	ZNF707	583	415	688	421	613	539	0.299971047795933	-0.553992
ENSG00000134186	PRPF38B	3810	2906	196	3449	2370	2830	0.745072709721872	0.262220739250366
Homo_sapiens_newGene_403	Homo_sapiens_newGene_403	52	61	101	42	34	37	0.0434585141870949	-1.39677
ENSG00000037042	TUBG2	1079	686	707	830	969	834	0.57703115768182	-0.234423
ENSG00000078487	ZCWPW1	128	158	118	112	169	110	0.40760055020927	-0.41353
ENSG00000042753	AP2S1	3245	3686	7281	2624	6761	2865	0.272664157288927	-0.773286
ENSG00000105854	PON2	3244	3019	672	2789	2987	3261	0.708948007938261	0.200484735364918
ENSG00000111481	COPZ1	7732	6613	12456	6134	10063	8176	0.27153915051153	-0.648878
ENSG00000105856	HBP1	1924	2064	531	1464	2885	2661	0.458815313925941	0.382099274450305
ENSG00000142252	GEMIN7	464	359	866	304	643	484	0.227992009910905	-0.79916
ENSG00000012174	MBTPS2	2293	1856	156	1487	1755	1983	0.833272432467146	0.156086328062208
ENSG00000163463	KRTCAP2	1334	1133	2248	890	1725	1255	0.187455193320183	-0.812562
ENSG00000012171	SEMA3B	476	275	382	442	547	539	0.910999830177386	0.052511558643505
ENSG00000135587	SMPD2	1364	863	4432	1069	1802	1625	0.130378886793913	-1.22919
ENSG00000071082	RPL31	9147	11963	26649	6464	13706	10008	0.0736767181516418	-1.26961
Homo_sapiens_newGene_8373	Homo_sapiens_newGene_8373	51	47	23	66	48	51	0.706597719656638	0.212624430013826
Homo_sapiens_newGene_8178	Homo_sapiens_newGene_8178	162	120	26	135	92	45	0.737976817316989	-0.248583
ENSG00000180667	YOD1	1896	1156	90	1532	1214	1464	0.650133134966954	0.3615735545826
ENSG00000188419	CHM	1330	1035	56	928	1016	1159	0.754026695011794	0.257084676003575
ENSG00000135632	SMYD5	932	468	2066	705	812	865	0.132656556821961	-1.12532
ENSG00000135631	RAB11FIP5	1335	868	2771	1065	1634	2162	0.365258025260635	-0.633353
ENSG00000135636	DYSF	107	39	19	99	34	72	0.759735008865385	0.227149353446247
ENSG00000135637	CCDC142	360	493	716	299	290	376	0.0469067738096722	-1.20464
ENSG00000147155	EBP	2133	2358	9518	1540	3672	2989	0.0773592456478707	-1.4747
ENSG00000114503	NCBP2	4277	3555	829	3539	3585	4132	0.700465599438085	0.206986458470689
ENSG00000115677	HDLBP	38313	29695	13201	33263	43300	46030	0.374412791220117	0.346536348370613
ENSG00000112531	QKI	2973	2467	102	2230	1655	2401	0.906896381809254	0.10141345305543
ENSG00000029364	SLC39A9	5889	4627	822	4288	6124	5609	0.57260068955637	0.338420098284454
ENSG00000142920	AZIN2	47	60	65	51	114	59	0.913051013527644	-0.0690108
ENSG00000146205	ANO7	334	250	165	362	527	256	0.47864650006637	0.347644219380958
ENSG00000164418	GRIK2	279	137	9	161	115	85	0.79501679598479	-0.233774
ENSG00000164414	SLC35A1	109	85	53	84	193	182	0.23789791074473	0.561808163969592
ENSG00000100532	CGRRF1	320	452	288	297	542	544	0.975174008286362	-0.014325
ENSG00000077454	LRCH4	2475	2099	4461	1728	2115	1917	0.0602868828269706	-1.16426
ENSG00000077458	FAM76B	1185	800	117	901	587	824	0.942826508189287	0.049539988237213
ENSG00000169155	ZBTB43	1114	851	66	813	717	821	0.874020912378228	0.122295166713425
ENSG00000021300	PLEKHB1	5881	4208	7278	3937	7151	6743	0.4115447517789	-0.448704
ENSG00000100393	EP300	6739	4074	863	5380	4464	4968	0.699665746363167	0.237806260014525
ENSG00000100395	L3MBTL2	2409	1741	4682	2239	2997	2845	0.303912417013519	-0.677229
Homo_sapiens_newGene_6465	Homo_sapiens_newGene_6465	922	927	57	825	611	616	0.974120731610707	0.0261555186640584
ENSG00000196550	FAM72A	454	421	122	319	390	333	0.778910244052652	-0.139862
ENSG00000196557	CACNA1H	363	468	559	175	456	261	0.0596722301025537	-1.13272
ENSG00000151292	CSNK1G3	2186	1277	101	1499	1400	1837	0.676289117111195	0.330508498730691
ENSG00000113141	IK	7304	5139	1262	5138	6283	5812	0.753092335194886	0.171541897107178
ENSG00000026652	AGPAT4	221	321	75	22	52	90	0.000630361214908719	-2.23262
ENSG00000185158	LRRC37B	340	184	47	233	185	265	0.828893587128321	0.132876422306402
ENSG00000106635	BCL7B	2383	2088	3344	1576	1972	2122	0.0825405827068809	-0.940906
ENSG00000106636	YKT6	4227	3729	8594	2963	5570	5038	0.188383168544079	-0.857896
ENSG00000106638	TBL2	1840	1949	3119	1664	2764	2522	0.379982988475605	-0.507676
Homo_sapiens_newGene_7417	Homo_sapiens_newGene_7417	86	35	11	49	49	39	0.944520724456978	-0.0494846
ENSG00000143643	TTC13	675	551	151	598	655	933	0.369112400064759	0.459260330476635
ENSG00000124588	NQO2	1778	1880	2592	1535	2394	2024	0.309120952463987	-0.548329
ENSG00000143641	GALNT2	8195	4879	5412	7834	7897	9437	0.795179046008221	0.108171794078877
ENSG00000124587	PEX6	833	857	2377	737	1192	1196	0.16530691369603	-0.997513
ENSG00000167333	TRIM68	1228	1035	779	1079	1309	1890	0.711330826967348	0.140271776437977
Homo_sapiens_newGene_9705	Homo_sapiens_newGene_9705	48	60	0	44	69	51	0.671235957043266	0.475066568026933
Homo_sapiens_newGene_9704	Homo_sapiens_newGene_9704	145	125	82	86	113	156	0.450037978553653	-0.322311
Homo_sapiens_newGene_9706	Homo_sapiens_newGene_9706	659	854	347	692	794	867	0.908057129016908	0.0490689043741936
Homo_sapiens_newGene_9709	Homo_sapiens_newGene_9709	158	119	0	168	50	101	0.861375344678005	0.217128861678049
Homo_sapiens_newGene_1155	Homo_sapiens_newGene_1155	53	70	204	61	96	102	0.219688440298634	-0.98263
Homo_sapiens_newGene_1157	Homo_sapiens_newGene_1157	44	48	104	29	67	108	0.461662749347571	-0.566426
ENSG00000178927	CYBC1	1948	1356	4541	1609	2625	2480	0.2478361794521	-0.825891
ENSG00000178921	PFAS	2985	2125	2733	2429	2732	2790	0.417581387354444	-0.372332
ENSG00000168310	IRF2	623	702	134	447	731	701	0.797992598506228	0.145588571106183
ENSG00000114268	PFKFB4	1477	1440	1662	941	3322	1467	0.821120106722317	-0.137115
ENSG00000040487	PQLC2	460	291	819	421	538	566	0.377318686605711	-0.582367
ENSG00000153107	ANAPC1	4077	2548	380	2761	2894	2718	0.813555074830525	0.1583027441174
ENSG00000198721	ECI2	6512	5474	2664	4854	7428	6800	0.776844468837563	0.106641055358065
ENSG00000167004	PDIA3	26101	22827	8974	23659	37609	38717	0.205108285203299	0.5252912065017
ENSG00000183246	RIMBP3C	68	25	78	36	60	79	0.510825512029661	-0.467091
ENSG00000167807	AC011511.1	121	91	265	141	182	154	0.435313931839499	-0.554824
ENSG00000198723	TEX45	132	59	174	83	100	86	0.174944227294424	-0.913961
ENSG00000167800	TBX10	76	48	50	75	72	90	0.814435459863316	0.116389816480319
ENSG00000183248	PRR36	1725	634	1526	918	697	1418	0.202114245232018	-0.777866
ENSG00000127774	EMC6	1647	1432	8456	1313	2301	1722	0.0400428532055912	-1.81914
ENSG00000233927	RPS28	10735	6564	13883	8413	8651	5979	0.153033749047922	-0.869891
ENSG00000122729	ACO1	2442	2296	839	1859	3044	3052	0.564076047685875	0.248342319068565
ENSG00000165406	2025-03-08	1180	1002	237	1200	1359	1997	0.18690672044206	0.709897294212612
ENSG00000128944	KNSTRN	2490	2005	739	1822	2713	2852	0.555553390958755	0.255964186094102
Homo_sapiens_newGene_5703	Homo_sapiens_newGene_5703	278	218	19	212	136	230	0.927612377891681	0.070601613494514
Homo_sapiens_newGene_5708	Homo_sapiens_newGene_5708	144	107	6	173	85	116	0.5668647001282	0.505686417623482
ENSG00000100147	CCDC134	318	242	371	311	321	290	0.423961010565974	-0.432134
ENSG00000240849	TMEM189	2114	1432	2537	1381	1972	2438	0.30776556156505	-0.55202
ENSG00000130518	IQCN	75	57	17	84	79	72	0.408469250805569	0.484391017470965
ENSG00000159377	PSMB4	9478	9380	24402	6764	15638	9996	0.154475704440729	-1.02123
ENSG00000130511	SSBP4	1251	817	3972	934	1086	1643	0.0858185841942938	-1.38245
ENSG00000130513	GDF15	19627	24455	22153	6444	38569	19004	0.429436880111336	-0.52777
ENSG00000130517	PGPEP1	1457	1420	2801	1074	1997	1623	0.19062665759394	-0.822108
ENSG00000164758	MED30	260	225	609	247	279	298	0.161719421296579	-0.973289
ENSG00000164754	RAD21	9493	8139	637	6622	7921	10375	0.678968548428394	0.310235647730195
ENSG00000164751	PEX2	1915	1574	1614	1908	2977	2728	0.661788338986238	0.18417034113559
ENSG00000155508	CNOT8	2784	2000	447	1688	1993	2506	0.900221849940608	0.0704059350114073
ENSG00000159082	SYNJ1	851	602	28	774	677	797	0.535577179828351	0.531788323839276
ENSG00000155506	LARP1	19405	12134	5410	16070	16788	19464	0.493448716135403	0.296684099866619
ENSG00000159086	PAXBP1	2562	1417	66	1822	1004	1673	0.888903401476732	0.126160639165974
ENSG00000011478	QPCTL	318	314	1211	273	501	382	0.0982737127874165	-1.33374
ENSG00000010704	HFE	150	173	188	106	265	275	0.791335803184393	-0.149304
ENSG00000081913	PHLPP1	1397	1131	357	1185	1199	2080	0.416530158852725	0.402475387768937
ENSG00000181029	TRAPPC5	2318	1551	19999	2366	3840	3835	0.046793957654379	-2.03439
ENSG00000037280	FLT4	134	82	274	62	53	124	0.0321849938845406	-1.62511
ENSG00000160124	CCDC58	1340	736	514	968	1137	604	0.76888620163872	-0.147421
ENSG00000231389	HLA-DPA1	374	265	263	172	240	466	0.369196050601439	-0.444354
ENSG00000198169	ZNF251	461	267	132	333	417	476	0.51506439718973	0.285888712906041
ENSG00000198168	SVIP	1736	1429	729	1873	1662	2761	0.300734031427588	0.421674144095796
ENSG00000198162	MAN1A2	3098	2294	112	2435	2037	2596	0.736294147950714	0.285075442704936
ENSG00000198160	MIER1	1869	1459	111	1473	1411	1762	0.666944450039148	0.329828962600615
ENSG00000171045	TSNARE1	348	237	730	290	317	437	0.194708902323805	-0.905511
ENSG00000171044	XKR6	117	51	167	76	101	178	0.513993687437333	-0.46352
ENSG00000175745	NR2F1	42	24	218	115	18	207	0.679013825720946	-0.459581
ENSG00000179673	RPRML	41	24	254	32	61	131	0.204267548307136	-1.32234
ENSG00000147316	MCPH1	1640	1218	323	1053	1468	1538	0.758818096136575	0.159335173352009
ENSG00000145220	LYAR	1351	780	191	981	891	899	0.812961935954759	0.140938276992792
ENSG00000167470	MIDN	3607	2221	3505	3899	4340	5119	0.841543811564695	0.0991311951205564
ENSG00000069998	HDHD5	2969	2285	12186	2123	3353	3605	0.0520156976874092	-1.63668
ENSG00000084754	HADHA	9499	7177	5718	6830	9701	11197	0.921058048023217	-0.0354423
ENSG00000240065	PSMB9	47	176	581	27	175	83	0.0283162078539462	-2.26886
ENSG00000095637	SORBS1	191	244	5	73	79	121	0.381356814725836	-0.838527
ENSG00000034713	GABARAPL2	2454	3067	2505	1951	4651	3293	0.801764779276239	-0.124361
ENSG00000148225	WDR31	274	394	141	267	385	405	0.859121765316801	0.0823574097974544
ENSG00000133134	BEX2	953	963	2101	627	1593	1464	0.2876061373651	-0.724766
ENSG00000133131	MORC4	2515	2163	245	1848	2608	3079	0.50581144586017	0.453949139869379
ENSG00000148229	POLE3	5361	4335	3885	4192	5734	5684	0.674186200470585	-0.159533
ENSG00000133138	TBC1D8B	449	392	17	401	406	376	0.659029082493055	0.377293242167427
ENSG00000144579	CTDSP1	2606	1594	3773	2300	2736	2643	0.368895950441207	-0.54459
ENSG00000067840	PDZD4	517	415	1721	275	517	556	0.0383220435802202	-1.65043
ENSG00000172828	CES3	567	476	316	194	342	422	0.0361321320508518	-0.85385
ENSG00000141068	KSR1	116	105	27	69	66	92	0.5588179677874	-0.333217
ENSG00000137309	HMGA1	6893	4746	14057	4297	6231	7203	0.100009340727012	-1.11594
ENSG00000172824	CES4A	111	95	84	111	123	106	0.821078721331327	-0.105735
ENSG00000066468	FGFR2	233	98	32	77	102	145	0.602120315280881	-0.327992
ENSG00000173193	PARP14	3175	2738	133	2143	2286	2736	0.868921060913225	0.136775911592641
ENSG00000067596	DHX8	3433	2590	1043	2576	3198	3410	0.719697093327464	0.150032717390656
ENSG00000116604	MEF2D	1726	1493	1105	1251	2168	2105	0.995523264728329	-0.00212235
ENSG00000080189	SLC35C2	1961	1484	6406	1539	2439	2349	0.101159294517467	-1.29272
ENSG00000147883	CDKN2B	28	184	29	92	226	138	0.481908098895745	0.584010601834465
ENSG00000147889	CDKN2A	651	866	5155	509	974	1509	0.0408687439139744	-1.94712
ENSG00000101935	AMMECR1	1561	1116	113	1353	1283	1823	0.439254548028167	0.561571175429207
ENSG00000101938	CHRDL1	60	37	10	42	66	66	0.424569520396978	0.506506270606137
ENSG00000130653	PNPLA7	1108	1116	1128	1099	1014	1259	0.405749450697562	-0.382735
ENSG00000113389	NPR3	99	53	10	256	143	147	0.0207957070926706	1.70224581175411
ENSG00000067334	DNTTIP2	4010	2417	522	2917	2327	3126	0.803944926411454	0.151879697291123
ENSG00000113387	SUB1	5828	5172	4529	5879	6262	6169	0.787221203147288	-0.108604
ENSG00000113384	GOLPH3	5673	3850	1317	4421	5250	6766	0.404909171300526	0.39502966113028
ENSG00000076258	FMO4	95	86	53	97	166	199	0.153141130172606	0.638353504877694
Homo_sapiens_newGene_6705	Homo_sapiens_newGene_6705	198	163	44	134	186	207	0.753885752400599	0.16583329167796
Homo_sapiens_newGene_6706	Homo_sapiens_newGene_6706	88	40	9	38	64	65	0.850072799398019	0.135410344824041
ENSG00000061656	SPAG4	79	60	166	50	63	56	0.0532138723771705	-1.39753
ENSG00000180596	HIST1H2BC	568	394	262	436	1029	593	0.337564977636371	0.447647680185676
ENSG00000073578	SDHA	7654	8203	11366	5253	9545	8897	0.199987220584478	-0.699617
ENSG00000169203	NPIPB12	274	172	28	223	139	161	0.920700006019377	0.0707095777600485
ENSG00000089009	RPL6	55033	47592	38073	43915	56676	54894	0.585696336806964	-0.199586
ENSG00000089006	SNX5	3613	2578	1416	3122	3144	4241	0.584759877894742	0.207626569368021
ENSG00000269113	TRABD2B	84	44	40	43	22	58	0.237185360765938	-0.729983
ENSG00000117266	CDK18	1113	678	768	203	318	474	0.000149444816796798	-1.75998
ENSG00000117262	GPR89A	1072	777	269	821	972	1080	0.612854325063652	0.234484715477559
ENSG00000107833	NPM3	1950	2064	5610	1451	2579	1893	0.0709583992693371	-1.3066
ENSG00000156508	EEF1A1	307560	279099	92787	250238	342220	378734	0.532907388369395	0.275363314413976
ENSG00000156502	SUPV3L1	2790	1925	761	1752	2166	2467	0.994743865190323	0.00287631913516205
ENSG00000156500	FAM122C	129	140	23	110	160	161	0.563158379632894	0.358959534070066
ENSG00000156504	FAM122B	2015	2080	178	1906	2242	2230	0.542742104104888	0.439881076722206
Homo_sapiens_newGene_9145	Homo_sapiens_newGene_9145	106	77	25	59	87	85	0.90311455141396	-0.0660862
Homo_sapiens_newGene_9144	Homo_sapiens_newGene_9144	127	79	700	178	226	309	0.252404107454547	-1.08519
Homo_sapiens_newGene_9142	Homo_sapiens_newGene_9142	65	105	185	90	238	176	0.90007616098724	-0.0912798
ENSG00000103642	LACTB	1099	943	335	714	910	1287	0.929237864023549	0.0400078710638774
Homo_sapiens_newGene_9148	Homo_sapiens_newGene_9148	667	633	1600	759	910	1354	0.437770458320864	-0.533299
ENSG00000064687	ABCA7	2097	1950	2162	1565	2331	2023	0.289397800393779	-0.486632
Homo_sapiens_newGene_210	Homo_sapiens_newGene_210	516	416	448	414	429	451	0.297430833376141	-0.463421
ENSG00000022556	NLRP2	3244	2253	2372	2918	3924	4246	0.757387607711476	0.123890439943477
ENSG00000076928	ARHGEF1	1117	878	2619	957	1297	1460	0.194879258307107	-0.904475
ENSG00000076924	XAB2	2733	2154	6533	1775	3183	2974	0.109525849881452	-1.13199
ENSG00000143337	TOR1AIP1	3161	1935	230	2618	2881	3086	0.407277655502197	0.589099806262797
ENSG00000134020	PEBP4	55	54	123	62	115	103	0.670877136233531	-0.300512
ENSG00000168152	THAP9	254	209	26	182	192	260	0.740874428999111	0.22655987859855
ENSG00000189241	TSPYL1	7750	5114	2419	5762	7720	7833	0.542267281972661	0.246360976432316
ENSG00000111837	MAK	373	249	39	425	271	436	0.325317206791095	0.674682772558872
ENSG00000111832	RWDD1	1477	968	791	1268	1429	1275	0.986410946429943	0.00660589670693733
ENSG00000171903	CYP4F11	544	517	283	364	652	477	0.704673701970085	-0.155565
ENSG00000170100	ZNF778	1304	1442	111	1722	2320	2133	0.191579805643406	0.964194988014338
ENSG00000183354	KIAA2026	1575	794	15	1262	705	1006	0.75549316281152	0.319805079996079
ENSG00000119760	SUPT7L	2390	1567	641	1879	1740	1941	0.850270377597578	0.0866897396769955
ENSG00000019995	ZRANB1	1123	801	52	743	856	991	0.719576515843897	0.286760997772207
ENSG00000198796	ALPK2	856	537	40	889	706	1049	0.314366579321661	0.804893696735074
ENSG00000147059	SPIN2A	95	72	66	86	82	89	0.699273530328059	-0.183721
ENSG00000135776	ABCB10	929	870	126	577	493	976	0.892881612941465	-0.0881631
ENSG00000135775	COG2	1456	1238	279	1200	1606	1757	0.430900698605496	0.424777467659052
ENSG00000139428	MMAB	1908	1820	6511	1519	2600	2459	0.0946823045552426	-1.29181
ENSG00000147050	KDM6A	14213	10370	504	8569	9675	10975	0.881470791263764	0.125318667585756
ENSG00000152990	ADGRA3	1533	866	93	993	750	1465	0.72603608375176	0.26662346659146
ENSG00000197774	EME2	1373	1491	1531	1543	1594	1586	0.53316805315043	-0.295742
ENSG00000132749	TESMIN	768	583	612	676	767	877	0.75441188146849	-0.130488
ENSG00000132746	ALDH3B2	1791	1343	4199	1469	2597	3085	0.357892741369339	-0.655522
ENSG00000165644	COMTD1	1069	598	7386	800	1156	1741	0.0380471415786486	-2.07916
ENSG00000132740	IGHMBP2	1006	651	1393	641	778	1000	0.155409642221229	-0.834282
ENSG00000153029	MR1	320	298	154	154	302	481	0.885328937278813	-0.0707847
ENSG00000057019	DCBLD2	117	109	96	101	98	146	0.562101194717091	-0.271174
ENSG00000187024	PTRH1	688	697	3564	592	1449	1111	0.118472150181883	-1.37746
ENSG00000188629	ZNF177	37	65	0	93	41	65	0.445642320591101	0.883923751550507
ENSG00000180035	ZNF48	568	403	1644	471	814	863	0.227338560180911	-0.933401
ENSG00000066855	MTFR1	2539	2462	572	1717	2606	2528	0.871525226040061	0.0847605031452267
ENSG00000090054	SPTLC1	2550	2066	978	2387	3176	3299	0.285842118883076	0.40140772783278
ENSG00000101096	NFATC2	49	64	4	11	22	44	0.360866283070473	-0.844055
ENSG00000101098	RIMS4	350	365	1621	289	302	755	0.0813880293401194	-1.51862
ENSG00000213401	MAGEA12	2562	2494	4495	1921	4139	3530	0.378843332626491	-0.538475
ENSG00000112715	VEGFA	8130	4027	2150	4662	8441	6869	0.576696785122115	0.260479637557074
ENSG00000135723	FHOD1	2470	2104	4824	1870	2562	2780	0.14252283329573	-0.933604
ENSG00000090581	GNPTG	1282	859	2226	1039	1375	1408	0.255617566590622	-0.727274
ENSG00000138468	SENP7	950	667	34	694	540	650	0.879376832121394	0.129251197487077
ENSG00000164597	COG5	2029	1689	157	1611	1568	1866	0.71452210309408	0.265303706760504
ENSG00000148143	ZNF462	1773	1147	102	1341	1127	1494	0.687558554205856	0.307375020814929
Homo_sapiens_newGene_7275	Homo_sapiens_newGene_7275	6	19	2	120	144	69	4.03074392515252e-05	3.40329579341741
Homo_sapiens_newGene_10694	Homo_sapiens_newGene_10694	60	48	26	78	190	105	0.0298278144458213	1.18240443153456
Homo_sapiens_newGene_10695	Homo_sapiens_newGene_10695	8	4	47	27	162	55	0.253621923011848	1.28266780555674
Homo_sapiens_newGene_10698	Homo_sapiens_newGene_10698	833	525	1632	829	1030	1243	0.451888951799712	-0.5134
Homo_sapiens_newGene_10699	Homo_sapiens_newGene_10699	291	245	34	202	220	270	0.845586121222972	0.12826689879491
ENSG00000181852	RNF41	4393	3354	4442	2799	4880	4276	0.335585721141952	-0.464689
ENSG00000181856	SLC2A4	374	393	246	281	476	334	0.594970511390827	-0.226159
ENSG00000168939	SPRY3	78	88	4	48	71	73	0.983004107568922	0.0183722157896018
ENSG00000168938	PPIC	722	679	618	685	1028	886	0.964884114140171	-0.018511
ENSG00000126882	FAM78A	234	175	163	191	203	225	0.592950443160335	-0.224668
ENSG00000186088	GSAP	402	419	73	315	362	448	0.813445916182408	0.139490171052281
ENSG00000204923	FBXO48	112	66	36	65	61	48	0.365989463329609	-0.494514
ENSG00000204922	UQCC3	979	1075	6934	797	1431	1283	0.0239277399234271	-2.10402
ENSG00000204920	ZNF155	261	203	38	174	223	267	0.706769951866693	0.228115535125636
ENSG00000008441	NFIX	28574	17066	21526	25394	25791	23269	0.673441676874351	-0.194377
Homo_sapiens_newGene_10520	Homo_sapiens_newGene_10520	59	76	54	58	39	41	0.189739440935452	-0.771846
Homo_sapiens_newGene_10522	Homo_sapiens_newGene_10522	148	117	0	112	103	142	0.764253572733286	0.351257293271165
ENSG00000121542	SEC22A	932	948	554	968	1190	1174	0.700854187306086	0.141500298484699
ENSG00000167680	SEMA6B	48	71	24	6	66	9	0.229951597601614	-1.15444
ENSG00000104805	NUCB1	3182	2204	3806	2261	3277	3270	0.321005066671022	-0.528101
ENSG00000167685	ZNF444	1466	659	4074	1309	1252	2210	0.214653444878078	-1.02614
ENSG00000106400	ZNHIT1	2534	3083	9956	1871	4251	2732	0.0640187681916352	-1.47534
ENSG00000177504	VCX2	50	83	66	30	123	51	0.549428039917478	-0.421323
Homo_sapiens_newGene_5129	Homo_sapiens_newGene_5129	102	41	10	100	47	96	0.437031286642821	0.595149345755201
Homo_sapiens_newGene_5128	Homo_sapiens_newGene_5128	378	286	209	284	440	463	0.763788206494424	0.113352946595886
ENSG00000177508	IRX3	717	279	1039	677	656	1441	0.885273114812834	-0.102839
ENSG00000187840	EIF4EBP1	5714	3882	12767	3182	4847	4327	0.0409919189327003	-1.44165
ENSG00000123933	MXD4	4001	3159	17225	3202	5593	5833	0.0903270149469591	-1.44426
ENSG00000140526	ABHD2	60981	62856	7929	54724	102226	79225	0.314301786480384	0.662109616213475
ENSG00000140527	WDR93	17	38	9	38	54	20	0.481941364102162	0.558009396842589
ENSG00000140525	FANCI	5429	5805	402	4606	4393	5164	0.834979532400934	0.158551048587978
ENSG00000140521	POLG	4693	3328	4054	3141	4170	4136	0.283408691599228	-0.471455
ENSG00000167107	ACSF2	311	439	555	215	549	448	0.297552360250016	-0.636595
ENSG00000167106	FAM102A	3264	2729	5071	2918	4141	8142	0.878511325165343	-0.095252
ENSG00000167105	TMEM92	54	83	35	10	78	29	0.239943488326065	-0.932944
ENSG00000167100	SAMD14	98	39	118	24	46	22	0.00911203744163273	-1.93794
Homo_sapiens_newGene_2634	Homo_sapiens_newGene_2634	199	285	854	166	368	220	0.067897716253946	-1.48378
ENSG00000166851	PLK1	4998	3333	8144	3874	5353	5075	0.243283271092623	-0.726078
ENSG00000166855	CLPX	4030	3089	279	3217	3840	4163	0.510567945638818	0.482127897177257
Homo_sapiens_newGene_1585	Homo_sapiens_newGene_1585	3473	4714	17220	3350	7436	4727	0.0956615612653574	-1.39824
ENSG00000163374	YY1AP1	3201	1773	976	2066	2307	2622	0.975189531062491	0.0129966430735411
ENSG00000163376	KBTBD8	296	161	38	197	168	230	0.821921308909961	0.141035020271065
ENSG00000163377	FAM19A4	219	302	32	175	288	222	0.865328081929945	0.118240282388722
ENSG00000163378	EOGT	646	385	91	695	480	578	0.382188537863839	0.542919056269595
Homo_sapiens_newGene_4294	Homo_sapiens_newGene_4294	33	38	12	42	46	70	0.271319929007432	0.653587588834007
ENSG00000056586	RC3H2	6624	5033	621	4590	4805	5459	0.821765673104266	0.152702858479237
Homo_sapiens_newGene_4297	Homo_sapiens_newGene_4297	38	73	12	45	65	30	0.969399958426759	-0.0287665
ENSG00000128849	CGNL1	1334	1165	344	921	921	1489	0.991184753359051	0.00547987333136724
ENSG00000225526	MKRN2OS	100	75	64	47	134	72	0.618739873370525	-0.27782
ENSG00000184014	DENND5A	2892	2922	483	2544	3880	3584	0.420327230350507	0.479927919452244
ENSG00000184012	TMPRSS2	22346	20586	5186	14495	43665	23565	0.36889993332728	0.530840385858488
ENSG00000179820	MYADM	4938	3378	2768	3278	4782	5014	0.799458281624912	-0.0913274
ENSG00000162426	SLC45A1	247	163	430	128	291	189	0.137443747076511	-1.01743
ENSG00000204116	CHIC1	934	490	60	630	544	656	0.755447561186691	0.230428417860507
ENSG00000137145	DENND4C	2933	2887	80	2290	2328	2555	0.840168222520442	0.18262731779901
Homo_sapiens_newGene_3219	Homo_sapiens_newGene_3219	495	460	283	494	1181	724	0.176975959496457	0.620171547669481
Homo_sapiens_newGene_3218	Homo_sapiens_newGene_3218	754	256	62	772	486	918	0.187039220512374	0.95444424643303
ENSG00000100077	GRK3	1101	838	71	831	741	1020	0.729522825176591	0.260740508192359
Homo_sapiens_newGene_3211	Homo_sapiens_newGene_3211	133	125	6	256	92	160	0.318559409634603	0.906929742279608
ENSG00000001561	ENPP4	1006	1043	141	834	1341	1437	0.407796173825114	0.529028051220467
ENSG00000159128	IFNGR2	1008	698	1211	773	1022	1687	0.670200940215305	-0.238478
ENSG00000122912	SLC25A16	1554	1169	652	1327	1971	2583	0.192911566268965	0.501243397796584
ENSG00000253251	SHLD3	226	115	82	147	152	223	0.921176305667509	0.0451176464762588
ENSG00000129038	LOXL1	178	119	553	65	131	168	0.0207566965577917	-1.90896
ENSG00000154065	ANKRD29	1092	1253	828	907	1349	722	0.379640058526811	-0.419605
ENSG00000120519	SLC10A7	3252	918	105	2134	2071	2401	0.476673840776394	0.605338680333825
ENSG00000155330	C16orf87	704	638	210	432	477	696	0.679962815570788	-0.192233
ENSG00000037749	MFAP3	1329	1133	38	1159	1026	1263	0.670169336595713	0.379051352562585
ENSG00000170522	ELOVL6	1009	890	58	520	388	849	0.721755751059092	-0.286891
ENSG00000170525	PFKFB3	2558	1785	1760	2075	4237	3074	0.565630069694205	0.251429207426318
ENSG00000198553	KCNRG	98	50	9	90	54	50	0.739052101884534	0.260494000738091
ENSG00000198551	ZNF627	803	611	137	546	704	859	0.643479256453368	0.258080370971708
ENSG00000198556	ZNF789	605	648	297	553	553	607	0.754871991571467	-0.127243
ENSG00000198554	WDHD1	2163	2632	163	1708	1535	1903	0.920594286497344	-0.0775716
ENSG00000075223	SEMA3C	4056	2632	370	4962	4532	4636	0.181902738798926	0.909329581655614
ENSG00000164542	KIAA0895	318	347	53	324	312	494	0.45917533833412	0.464108865837935
ENSG00000160714	UBE2Q1	3747	2636	3073	2392	3580	3343	0.338955576179086	-0.413056
ENSG00000160712	IL6R	8015	4252	1476	5871	4570	7305	0.689984050722742	0.216687386646942
ENSG00000160710	ADAR	17581	11870	4270	13553	14698	17593	0.594334258192616	0.246609642967229
ENSG00000096088	PGC	865	1057	583	675	5456	1323	0.113996145956656	1.18990212584157
ENSG00000136950	ARPC5L	2545	2437	4472	2031	3798	3232	0.324308370683231	-0.596173
ENSG00000083307	GRHL2	10271	7169	912	10052	13195	11711	0.234361261785775	0.810289781194934
ENSG00000096080	MRPS18A	2984	2318	9849	1925	4253	2771	0.0779335505008912	-1.4177
ENSG00000175467	SART1	2776	2026	4935	2026	3076	3010	0.202617077629083	-0.807738
ENSG00000175463	TBC1D10C	53	48	24	80	60	44	0.567408881780472	0.343365568132387
ENSG00000105402	NAPA	5005	3835	9435	4058	7426	6235	0.353186982811717	-0.603461
ENSG00000105401	CDC37	11097	9816	16357	7699	13870	10195	0.203520172999199	-0.725389
ENSG00000105404	RABAC1	982	1309	5236	755	2583	1606	0.130848429704842	-1.33166
ENSG00000131459	GFPT2	196	320	63	29	161	71	0.0528175912396859	-1.44475
ENSG00000105409	ATP1A3	159	101	73	14	48	42	0.00041016889453136	-2.01816
ENSG00000181218	HIST3H2A	726	541	3107	648	1369	824	0.13247183329143	-1.31456
ENSG00000108639	SYNGR2	16019	11438	40057	12199	23840	17168	0.195845274927066	-0.954949
ENSG00000132182	NUP210	11506	8951	6453	8270	8416	11188	0.466717587849418	-0.260771
ENSG00000014919	COX15	1848	1587	590	1475	2119	2160	0.52482065952336	0.270335367279581
ENSG00000135205	CCDC146	18	46	0	34	32	47	0.576144233639857	0.639492412703071
ENSG00000188021	UBQLN2	3633	1898	515	2314	2362	3689	0.588768233327927	0.315393637773315
ENSG00000188026	RILPL1	717	645	642	547	805	551	0.325849734488392	-0.45237
ENSG00000166337	TAF10	1652	991	9309	1214	1633	3334	0.0725846235098801	-1.73032
ENSG00000084652	TXLNA	7080	4843	7186	5743	7688	6968	0.504832061965292	-0.327602
ENSG00000172167	MTBP	332	319	14	288	210	287	0.862102127629314	0.149056593218246
ENSG00000148384	INPP5E	787	386	727	575	529	912	0.537296154357229	-0.340301
ENSG00000020426	MNAT1	979	891	421	736	1027	940	0.927332974703046	-0.0349624
ENSG00000101871	MID1	56	27	14	183	73	336	0.000658136404733957	2.38904480888043
ENSG00000138111	MFSD13A	745	543	1067	312	494	526	0.0223125595191112	-1.3324
ENSG00000172789	HOXC5	101	53	163	58	75	58	0.0813806295360298	-1.23831
ENSG00000172785	CBWD1	4294	3373	1556	3533	6122	4446	0.394625249435444	0.357183192728284
ENSG00000144724	PTPRG	1241	1143	101	1581	1391	1803	0.259970355155044	0.822542062486232
ENSG00000196924	FLNA	23288	16848	24883	18436	23281	18570	0.300109612284416	-0.525393
ENSG00000196923	PDLIM7	1276	1051	1558	716	1097	841	0.0578824639961128	-1.00028
ENSG00000174780	SRP72	6863	4918	819	5148	5886	6659	0.57472170852229	0.349340574059844
Homo_sapiens_newGene_10323	Homo_sapiens_newGene_10323	1681	1348	375	1790	1345	1378	0.63221662028761	0.261854679807439
Homo_sapiens_newGene_10320	Homo_sapiens_newGene_10320	69	69	11	89	52	95	0.468313458816668	0.508824370188081
Homo_sapiens_newGene_10321	Homo_sapiens_newGene_10321	666	400	380	439	596	551	0.638466897099766	-0.186873
ENSG00000173786	CNP	3119	2800	10072	2585	4464	5177	0.172569422013574	-1.04893
ENSG00000117877	CD3EAP	615	300	756	487	513	608	0.388020665319906	-0.523934
ENSG00000116473	RAP1A	1926	1574	772	1553	1975	2214	0.670826238875879	0.157188204758004
ENSG00000112996	MRPS30	2336	1372	1385	1708	2159	2667	0.962255310461856	0.0186929571576385
ENSG00000112992	NNT	1591	769	227	1257	961	1736	0.427524104680257	0.476946879181114
ENSG00000116478	HDAC1	9855	9657	6086	6589	12223	9527	0.625435192248085	-0.192263
ENSG00000247626	MARS2	2390	1555	659	1434	1581	2069	0.863096131509699	-0.0755641
ENSG00000151150	ANK3	9053	6474	800	8525	6342	9141	0.514051167181444	0.456313533128749
ENSG00000099864	PALM	281	277	239	71	275	147	0.0565288785050986	-1.11316
ENSG00000099860	GADD45B	276	266	473	161	589	402	0.575791384824881	-0.377591
ENSG00000106245	BUD31	2262	2041	1914	1649	2205	1891	0.242976422213733	-0.486615
ENSG00000106244	PDAP1	6457	9857	12163	6675	12763	6939	0.323509842943306	-0.604068
ENSG00000072210	ALDH3A2	5068	4779	980	4712	7634	5977	0.311792072092428	0.567126212493283
ENSG00000162105	SHANK2	1216	729	209	773	816	904	0.914697640178417	0.0580759139438842
ENSG00000266173	STRADA	802	644	735	750	1052	822	0.788329014929929	-0.123235
ENSG00000100836	PABPN1	3592	2854	4345	3170	3417	3031	0.261295030083715	-0.593819
Homo_sapiens_newGene_974	Homo_sapiens_newGene_974	70	128	92	53	103	128	0.401381920469449	-0.488638
ENSG00000153790	C7orf31	157	75	6	92	106	138	0.624837373079718	0.408756988323867
ENSG00000142765	SYTL1	704	508	2083	747	891	998	0.219099761515318	-0.946854
ENSG00000113643	RARS	5548	4509	841	4275	5804	5999	0.503575865950868	0.390260626675849
ENSG00000113645	WWC1	6065	4491	3311	4015	6602	6045	0.867885898217266	-0.0602308
ENSG00000113649	TCERG1	3865	2548	218	3176	2509	2926	0.688972857587204	0.309311592530408
ENSG00000113648	H2AFY	17630	13884	14841	12146	20650	18606	0.558091640588672	-0.251649
Homo_sapiens_newGene_6135	Homo_sapiens_newGene_6135	386	243	3	476	153	111	0.784898882332985	0.311031516069307
ENSG00000169439	SDC2	378	550	511	505	646	1054	0.783134607951435	0.145408023514246
ENSG00000111647	UHRF1BP1L	2274	1633	110	1739	1416	1979	0.736795040905756	0.268798343594645
ENSG00000111641	NOP2	4890	3061	4255	3823	4567	4001	0.446344878366211	-0.360939
ENSG00000111640	GAPDH	125391	104559	289634	113869	226371	161032	0.359139859463063	-0.641042
ENSG00000111642	CHD4	16521	12138	4116	11418	13648	15483	0.826102447454702	0.1010552223296
ENSG00000114030	KPNA1	5477	4021	513	3381	3929	4084	0.925824857430573	0.0627385627165205
ENSG00000073331	ALPK1	169	307	21	192	298	447	0.381890218008504	0.682303401612248
ENSG00000156313	RPGR	363	204	8	222	178	114	0.862462887508718	-0.163858
ENSG00000109220	CHIC2	372	263	185	365	391	445	0.486648143865089	0.262615861526095
ENSG00000012048	BRCA1	2927	2800	123	2318	1754	2249	0.976294294254049	0.0252445713379341
ENSG00000197323	TRIM33	3945	2381	137	3464	2559	3487	0.551851194407015	0.503685238471222
ENSG00000149716	LTO1	578	468	439	490	545	622	0.619147714184357	-0.200455
Homo_sapiens_newGene_8664	Homo_sapiens_newGene_8664	146	84	26	155	89	188	0.334406639872044	0.60347713855568
ENSG00000184254	ALDH1A3	6555	3358	1365	4858	4997	10575	0.234656774581923	0.644699130407778
ENSG00000138942	RNF185	2595	1794	2195	1474	2122	2620	0.267418627520034	-0.495733
ENSG00000184258	CDR1	169	82	2	22	3	60	0.167510420032198	-1.68022
ENSG00000163170	BOLA3	685	548	893	415	694	625	0.1560518972657	-0.775054
ENSG00000163171	CDC42EP3	1368	478	162	1862	1646	1407	0.0600219396603515	1.22350880952377
ENSG00000008226	DLEC1	30	47	27	66	73	66	0.25404540428096	0.639569949929554
ENSG00000166529	ZSCAN21	402	334	354	290	355	467	0.397983520246296	-0.373387
ENSG00000166526	ZNF3	2954	2181	792	2113	2136	2647	0.97648679641709	0.013362503402093
ENSG00000182362	YBEY	183	231	588	180	287	296	0.167677969005868	-1.01589
ENSG00000184787	UBE2G2	5230	4645	5125	3663	4744	4625	0.169829606145832	-0.608528
ENSG00000181555	SETD2	3955	2372	87	3253	2132	2595	0.751751353330355	0.291252180401938
ENSG00000168476	REEP4	3185	2093	5542	2031	2500	2735	0.0838233303618983	-1.10908
ENSG00000112697	TMEM30A	3689	3889	287	3753	4035	4843	0.46613952320673	0.544592227838909
ENSG00000112695	COX7A2	2500	2897	6017	1909	4084	2819	0.159754866507665	-0.952794
ENSG00000112699	GMDS	916	820	1096	718	1461	1501	0.842746899506836	-0.104165
ENSG00000182093	WRB	1283	1450	562	946	1519	1671	0.943098565950166	0.0303028943711144
ENSG00000182095	TNRC18	4966	2914	4607	4797	4390	7385	0.983283667346653	-0.0107563
ENSG00000108578	BLMH	2543	1983	1010	2100	2879	3231	0.425377563238776	0.293664053688747
Homo_sapiens_newGene_8080	Homo_sapiens_newGene_8080	40	55	13	35	54	68	0.676554063992796	0.261869430125449
ENSG00000050130	JKAMP	2819	2096	834	1894	2645	2692	0.816220842848124	0.0986253052631747
ENSG00000154269	ENPP3	87	79	3	77	70	56	0.834935151193838	0.189527400528206
ENSG00000169981	ZNF35	547	310	62	405	409	552	0.485194173473536	0.441458207772911
ENSG00000154265	ABCA5	285	237	12	290	315	404	0.332977758933714	0.802418505712209
ENSG00000164961	WASHC5	3016	2137	190	2505	2085	3287	0.545788795768345	0.455881382474626
ENSG00000187257	RSBN1L	1380	1574	157	1151	1003	1501	0.911723810326761	0.0775506012308884
ENSG00000164967	RPP25L	1135	1232	5840	937	2163	1836	0.093614847419417	-1.45711
Homo_sapiens_newGene_6956	Homo_sapiens_newGene_6956	64	65	153	11	33	57	0.0090831776186083	-2.12996
Homo_sapiens_newGene_6953	Homo_sapiens_newGene_6953	108	84	34	86	123	111	0.590274837096801	0.260478241593075
Homo_sapiens_newGene_6952	Homo_sapiens_newGene_6952	82	95	271	93	147	127	0.237322094384487	-0.907158
ENSG00000282988	AL031777.3	412	227	385	251	494	583	0.877296235036731	-0.0842321
ENSG00000123444	KBTBD4	1272	1079	737	1015	1475	1483	0.918546003929192	0.0360644815056078
ENSG00000165389	SPTSSA	2714	2678	857	2256	3382	3395	0.528714837752717	0.28400233224891
ENSG00000090621	PABPC4	8449	5745	4644	7215	6447	9319	0.963436065886401	-0.0177372
ENSG00000101680	LAMA1	507	463	255	353	1014	314	0.791202494823592	0.156105155414541
ENSG00000165688	PMPCA	3695	3543	8809	3140	5535	4274	0.192847543567674	-0.891007
ENSG00000250021	C15orf38-AP3S2	0	134	599	62	165	129	0.203420967075932	-1.85644
ENSG00000116863	ADPRHL2	1386	1114	6593	1290	2208	2011	0.101184887272623	-1.43294
ENSG00000006756	ARSD	2554	1550	1188	2350	2722	2727	0.447705663361551	0.282338838542455
ENSG00000006757	PNPLA4	1168	872	2224	918	1506	1147	0.222629970082325	-0.80313
ENSG00000154889	MPPE1	461	574	727	492	906	831	0.773076885724263	-0.160484
ENSG00000159459	UBR1	2455	2261	100	1940	2019	2416	0.725490060826322	0.294819285231349
ENSG00000165684	SNAPC4	2243	1282	2123	1504	1263	1754	0.166939553439998	-0.721598
ENSG00000100483	VCPKMT	299	210	43	187	167	223	0.894770298426824	-0.0809292
ENSG00000100485	SOS2	1152	740	24	966	753	1025	0.61495591639358	0.463117686900177
ENSG00000129562	DAD1	3854	3077	5952	2948	4984	3639	0.268075851899026	-0.658705
ENSG00000107651	SEC23IP	5120	3591	476	3828	4120	4813	0.600653602940438	0.351901581376565
ENSG00000006282	SPATA20	6635	4176	15830	5555	8779	9859	0.301516300837927	-0.758175
ENSG00000217442	SYCE3	115	201	257	114	264	91	0.267302839974576	-0.795684
ENSG00000198718	TOGARAM1	1407	817	18	1264	1029	1219	0.532373343190512	0.611136442315995
ENSG00000164032	H2AFZ	10429	13834	22601	10669	22643	23619	0.645287865717481	-0.292931
ENSG00000164031	DNAJB14	1776	1352	103	1902	1780	2015	0.345894340014488	0.725691619027574
ENSG00000198712	MT-CO2	354900	194048	72092	213657	244045	166521	0.801820605919239	-0.134146
ENSG00000198715	GLMP	2828	1770	8292	2415	3180	4360	0.192520200374844	-1.02633
ENSG00000164038	SLC9B2	341	251	161	389	477	661	0.0619644826769297	0.714401203598928
ENSG00000164039	BDH2	438	290	288	241	227	380	0.164378739337244	-0.612239
ENSG00000100151	PICK1	2173	1677	6029	1436	2590	1927	0.0724688374839238	-1.35152
ENSG00000100150	DEPDC5	1320	984	325	1060	936	1064	0.93226632449552	0.0417719395373129
ENSG00000100156	SLC16A8	30	40	2	77	22	48	0.323653937386473	0.955695309593117
ENSG00000171634	BPTF	5870	3586	186	5030	2742	3476	0.814435838169547	0.207406089327604
ENSG00000125743	SNRPD2	3737	4090	5531	2734	6061	2241	0.23968100362755	-0.742469
ENSG00000125741	OPA3	912	913	1584	713	1043	1146	0.198107561603453	-0.757844
ENSG00000125746	EML2	640	842	816	509	1448	959	0.820815247631219	-0.127002
ENSG00000125744	RTN2	258	241	335	115	251	213	0.0703786514303116	-1.0133
ENSG00000170006	TMEM154	179	217	10	151	125	226	0.851500339452951	0.1585348593271
ENSG00000167608	TMC4	1418	1232	1801	1883	3077	2555	0.581060035599952	0.290059007595052
ENSG00000124299	PEPD	1311	1291	5784	1089	2116	2726	0.148269309623595	-1.21999
ENSG00000167600	CYP2S1	109	86	133	56	99	119	0.198778981255802	-0.74428
ENSG00000167604	NFKBID	329	159	345	155	172	269	0.108609167731392	-0.943154
ENSG00000243989	ACY1	5308	4993	16168	4836	9848	7090	0.225580173387108	-0.914993
Homo_sapiens_newGene_1035	Homo_sapiens_newGene_1035	122	24	28	57	45	66	0.760604004741791	-0.212752
ENSG00000042832	TG	50	12	30	28	63	61	0.626849128487178	0.346569897567904
ENSG00000096717	SIRT1	1324	882	99	1413	1042	1369	0.373071402357287	0.648941960107854
ENSG00000046647	GEMIN8	592	501	346	630	764	677	0.557898676186596	0.220431052418505
ENSG00000240184	PCDHGC3	602	519	390	575	902	1310	0.223437443423661	0.507657663815666
ENSG00000136425	CIB2	145	124	474	77	227	202	0.131640854210583	-1.23827
ENSG00000010322	NISCH	5830	3884	3987	4448	4787	5507	0.55001322948577	-0.238343
ENSG00000158195	WASF2	9595	6830	5032	6646	8841	8739	0.705467321960183	-0.13099
ENSG00000060642	PIGV	1088	1068	1070	778	1390	1473	0.571556069896405	-0.258617
ENSG00000128654	MTX2	994	1064	1141	795	1558	1383	0.641693051965864	-0.229556
ENSG00000173542	MOB1B	2030	1441	33	1726	1277	1494	0.741292931937265	0.317622000582003
ENSG00000157212	PAXIP1	3516	2907	252	2355	1878	2314	0.869761465544181	-0.122512
ENSG00000157214	STEAP2	26409	23399	1617	26620	21571	25094	0.589519625573386	0.42049683888951
ENSG00000122033	MTIF3	2517	1768	936	2063	2542	2433	0.62722746412896	0.184872060958666
ENSG00000157219	HTR5A	48	23	7	14	76	57	0.401424921357269	0.684015252238612
ENSG00000173548	SNX33	2082	1477	1596	1524	2365	2582	0.879622078017367	-0.063373
ENSG00000137486	ARRB1	2051	1790	2649	1376	2193	1761	0.158189586389448	-0.748764
ENSG00000174013	FBXO45	2773	2110	400	2060	2208	3027	0.61024495127104	0.302080045374864
ENSG00000044090	CUL7	2386	1807	3611	2109	3085	3355	0.511819508740464	-0.383251
ENSG00000204323	SMIM5	56	59	177	39	92	51	0.108330317970087	-1.30559
ENSG00000254004	ZNF260	2056	1030	101	1518	1110	1223	0.76429546707067	0.23809063580614
ENSG00000130283	GDF1	86	45	298	63	36	234	0.265476851514307	-1.10267
ENSG00000135535	CD164	11733	8721	1567	12107	11094	14427	0.297803562987143	0.634845716098212
ENSG00000154743	TSEN2	1128	957	346	950	948	1108	0.840900217054415	0.089141149093391
ENSG00000121073	SLC35B1	2359	2106	3499	1738	3264	3581	0.468852941567242	-0.414298
ENSG00000120306	CYSTM1	536	745	1346	438	1153	1173	0.4381741145076	-0.53538
ENSG00000171574	ZNF584	678	612	314	777	1018	772	0.307448710204208	0.41156325127031
ENSG00000135502	SLC26A10	100	68	33	59	49	45	0.280796609328507	-0.592625
ENSG00000135503	ACVR1B	2717	2424	1378	2052	3186	3374	0.809360654316844	0.0865765229567165
ENSG00000087128	TMPRSS11E	76	109	31	14	65	47	0.113078532532973	-1.10611
ENSG00000135506	OS9	6452	5304	6122	5297	8005	7143	0.627878349867185	-0.217304
ENSG00000163702	IL17RC	1364	1083	5638	1439	2234	2290	0.178983517136052	-1.12933
ENSG00000041802	LSG1	3674	2841	846	2989	3869	3926	0.467698399123477	0.351992300157209
ENSG00000174903	RAB1B	15437	11995	33621	12512	24148	17217	0.27171858161756	-0.760639
ENSG00000102763	VWA8	1389	975	119	1059	1121	1376	0.564960971382547	0.397252717331397
ENSG00000102760	RGCC	28	37	68	11	26	55	0.164224383749802	-1.15918
ENSG00000198455	ZXDB	1074	547	190	818	792	1057	0.454759487851071	0.402550761204018
ENSG00000198453	ZNF568	335	269	52	290	352	295	0.545545080855626	0.362456481867244
ENSG00000109790	KLHL5	707	611	81	501	541	923	0.634770487293877	0.317119813243566
ENSG00000109794	FAM149A	141	80	223	213	137	184	0.76905574554099	-0.204194
ENSG00000068885	IFT80	1605	1214	39	1254	884	1487	0.769116506457884	0.267890736521439
ENSG00000136856	SLC2A8	722	475	2656	500	841	1076	0.103242964508865	-1.3748
ENSG00000136854	STXBP1	1732	1396	1034	1068	1307	1775	0.346679604699958	-0.34331
ENSG00000132570	PCBD2	499	404	287	421	526	530	0.994826330419158	-0.00235812
ENSG00000285304	Z83844.3	2018	1344	4200	1154	1918	198	0.0603220134321722	-1.71368
ENSG00000065457	ADAT1	1655	1360	227	1465	1490	1812	0.506486504532104	0.406362037471615
ENSG00000172081	MOB3A	2708	2254	2473	2064	3232	2164	0.410468919340969	-0.384513
ENSG00000172086	KRCC1	254	419	206	278	655	425	0.620710552724687	0.257525033246206
ENSG00000108774	RAB5C	10294	7348	16405	7673	12782	10853	0.291744507701032	-0.6444
ENSG00000108773	KAT2A	6585	4599	8574	5448	6303	5933	0.267142606855218	-0.619066
ENSG00000108771	DHX58	297	394	474	241	569	361	0.409724060642522	-0.487811
ENSG00000146282	RARS2	374	261	98	260	404	416	0.481083418794286	0.32944397120761
ENSG00000063854	HAGH	1846	1634	8286	1240	3003	3027	0.0994822545044425	-1.42312
ENSG00000066379	ZNRD1	213	242	818	205	394	321	0.156059986498892	-1.12887
ENSG00000132394	EEFSEC	1428	1076	3975	1164	2083	2113	0.225170548777951	-0.913805
ENSG00000145390	USP53	1139	727	69	846	538	844	0.862243887838637	0.134048401886438
ENSG00000145391	SETD7	9490	6513	546	8838	8327	10575	0.392749083836102	0.6508313995106
ENSG00000133627	ACTR3B	630	749	870	620	839	938	0.465896236393066	-0.373749
ENSG00000139946	PELI2	672	436	40	443	369	667	0.738671624315034	0.256168571956332
ENSG00000101442	ACTR5	804	496	1348	518	630	880	0.151972713042343	-0.930731
ENSG00000101447	FAM83D	4337	3351	1746	3163	4456	5060	0.688975742686305	0.146724067302093
ENSG00000214063	TSPAN4	1263	1630	5015	632	1438	1258	0.0148175678492002	-1.92355
ENSG00000137812	KNL1	2130	1634	78	1859	1283	2206	0.644739749880563	0.394559892047415
ENSG00000172339	ALG14	478	289	682	301	507	460	0.251287471381943	-0.705351
ENSG00000137814	HAUS2	1021	971	325	802	1004	1340	0.675050129808937	0.18873353855898
ENSG00000137815	RTF1	3887	2679	282	3273	3232	3353	0.549860979658479	0.432096780077577
ENSG00000137818	RPLP1	13072	19572	87281	11116	27236	20879	0.050208196464214	-1.75543
ENSG00000137819	PAQR5	305	171	87	113	95	127	0.0527257257398876	-0.949537
ENSG00000172331	BPGM	828	938	502	512	875	921	0.427730371585631	-0.318583
ENSG00000152102	FAM168B	8189	5907	1368	6718	7774	9129	0.421070888329382	0.443125404983789
ENSG00000173065	FAM222B	1543	765	644	1155	1207	1377	0.844428621821616	0.0804915264928266
ENSG00000173064	HECTD4	4600	2931	557	3889	3526	4024	0.535570188143886	0.385474672834966
ENSG00000138092	CENPO	2366	1653	1585	1559	1633	1799	0.204019960733814	-0.50048
ENSG00000138095	LRPPRC	10202	8074	529	6717	6935	8432	0.872613582100862	0.126165783895989
ENSG00000267855	NDUFA7	2167	2358	5272	1592	3482	2115	0.138714455585756	-1.02741
ENSG00000054148	PHPT1	1767	2114	8127	1636	3298	2061	0.0807401011366705	-1.455
ENSG00000085224	ATRX	7103	3431	81	5654	3105	3630	0.809952335620568	0.243244894654484
ENSG00000144118	RALB	1517	1477	484	1306	2047	2005	0.408041846199736	0.372462460092054
ENSG00000144115	THNSL2	1590	1298	2442	1497	2466	2483	0.675075089503296	-0.24403
ENSG00000100311	PDGFB	899	581	985	517	746	858	0.19759175708899	-0.677241
ENSG00000150433	TMEM218	549	611	940	449	751	710	0.26015240360678	-0.653796
ENSG00000100316	RPL3	99017	95799	268071	82437	138132	131377	0.156113523613194	-1.0075
ENSG00000100319	ZMAT5	478	372	1763	345	622	412	0.0564924457536839	-1.58209
ENSG00000104679	R3HCC1	1198	1304	6064	1010	1681	1782	0.0537561601583351	-1.64753
Homo_sapiens_newGene_9978	Homo_sapiens_newGene_9978	62	94	102	77	84	88	0.396843817362186	-0.502945
ENSG00000238227	TMEM250	2869	1815	14730	1955	2808	4273	0.0448538303246394	-1.8532
ENSG00000156873	PHKG2	2084	1634	3501	1377	2528	1959	0.180271370163937	-0.830854
ENSG00000156876	SASS6	1487	972	47	1021	598	780	0.916287097169763	-0.092754
ENSG00000144426	NBEAL1	1154	1026	34	1162	926	755	0.731698494713994	0.311163140997324
ENSG00000112812	PRSS16	537	479	670	313	489	633	0.175503274736273	-0.716909
ENSG00000182934	SRPRA	5693	5249	4157	4691	6833	6874	0.833161985953978	-0.0788026
Homo_sapiens_newGene_2311	Homo_sapiens_newGene_2311	34	33	2	33	53	49	0.34183400331821	0.804700472036935
Homo_sapiens_newGene_2317	Homo_sapiens_newGene_2317	269	167	0	304	334	525	0.268011394938939	1.33093155155834
Homo_sapiens_newGene_7146	Homo_sapiens_newGene_7146	974	860	1173	830	968	770	0.213462460801038	-0.649565
Homo_sapiens_newGene_2319	Homo_sapiens_newGene_2319	34	58	0	77	130	106	0.135481243751365	1.60237903242114
ENSG00000064195	DLX3	27	26	58	54	65	75	0.709045724466171	0.267706820841705
ENSG00000064199	SPA17	585	494	421	392	833	476	0.700693488872013	-0.180582
Homo_sapiens_newGene_9472	Homo_sapiens_newGene_9472	68	46	44	53	60	61	0.707236012498264	-0.187187
Homo_sapiens_newGene_9479	Homo_sapiens_newGene_9479	59	59	84	47	43	56	0.134858966029106	-0.918094
ENSG00000130758	MAP3K10	843	741	2997	620	1226	1424	0.143907344819999	-1.17451
Homo_sapiens_newGene_7490	Homo_sapiens_newGene_7490	125	127	47	118	228	211	0.205735401961678	0.611661373709344
ENSG00000169660	HEXD	386	432	1249	329	508	506	0.0927492975166306	-1.25066
ENSG00000156299	TIAM1	59	37	12	26	18	53	0.602900873018349	-0.371828
ENSG00000156298	TSPAN7	16	51	74	4	32	98	0.45862736212849	-0.792573
ENSG00000168393	DTYMK	1613	1469	8350	1244	2158	2279	0.0487489025639758	-1.73455
ENSG00000168397	ATG4B	2022	1990	4539	1972	2971	2314	0.232179473773713	-0.792847
ENSG00000168395	ING5	1615	1466	3035	1636	1875	2291	0.325649490834797	-0.608807
ENSG00000168394	TAP1	2095	2300	5969	1102	2903	2632	0.0807409593624508	-1.28545
ENSG00000197822	OCLN	1194	1645	153	1248	1404	2157	0.487871206715492	0.489678131631263
Homo_sapiens_newGene_1660	Homo_sapiens_newGene_1660	56	127	33	86	74	90	0.918979704879521	-0.0635895
Homo_sapiens_newGene_1661	Homo_sapiens_newGene_1661	83	127	31	93	88	103	0.99452545712149	-0.00396328
Homo_sapiens_newGene_1666	Homo_sapiens_newGene_1666	73	106	38	84	84	59	0.746787636749535	-0.184688
ENSG00000180425	C11orf71	2156	1417	1214	1819	2727	3282	0.332939664122057	0.367185537082506
ENSG00000180423	HARBI1	325	212	117	279	363	397	0.307602049172676	0.410627915526542
ENSG00000103152	MPG	1366	1156	6847	1092	2025	1932	0.0671294468210366	-1.61564
ENSG00000151470	C4orf33	329	248	78	280	360	439	0.305986874261569	0.503818185289663
ENSG00000123505	AMD1	41014	37493	5068	26941	39494	36704	0.826071974745172	0.140967751408127
ENSG00000153187	HNRNPU	30955	20130	5312	22432	21883	26981	0.734784856502328	0.184129774820901
ENSG00000013523	ANGEL1	2394	2028	2025	2071	2432	2902	0.652349672859577	-0.185353
Homo_sapiens_newGene_6366	Homo_sapiens_newGene_6366	39	65	28	91	63	79	0.364972053396899	0.533349870711192
Homo_sapiens_newGene_6364	Homo_sapiens_newGene_6364	85	82	2	149	75	54	0.480484107221145	0.711761665756339
Homo_sapiens_newGene_6365	Homo_sapiens_newGene_6365	250	70	21	233	59	172	0.603877591553874	0.440660269996349
Homo_sapiens_newGene_6363	Homo_sapiens_newGene_6363	760	454	57	565	289	462	0.996779044146223	-0.0030568
Homo_sapiens_newGene_6361	Homo_sapiens_newGene_6361	40	43	60	64	47	28	0.554571926755143	-0.427121
ENSG00000142515	KLK3	51435	57863	62987	67400	188448	126861	0.217251288070251	0.678194908293664
Homo_sapiens_newGene_9787	Homo_sapiens_newGene_9787	319	260	236	197	259	226	0.146834639211869	-0.607762
Homo_sapiens_newGene_9781	Homo_sapiens_newGene_9781	123	63	38	130	83	80	0.699739816254634	0.225731179371686
ENSG00000132535	DLG4	337	318	149	351	467	391	0.432747269428539	0.320364682853146
ENSG00000068745	IP6K2	5329	4722	4001	4344	5944	4779	0.531399080972394	-0.249927
ENSG00000168539	CHRM1	361	159	389	153	155	281	0.0765835132843555	-1.09829
ENSG00000168538	TRAPPC11	2037	1457	101	1642	1714	1819	0.580773515395641	0.435647663606321
ENSG00000065717	TLE2	716	489	939	473	534	689	0.148518748164221	-0.818219
ENSG00000163704	PRRT3	436	208	897	342	376	575	0.256649162423016	-0.846613
ENSG00000184428	TOP1MT	1292	776	1413	900	953	1024	0.189622712634921	-0.706004
ENSG00000163701	IL17RE	49	39	99	14	39	49	0.058575586643708	-1.48269
ENSG00000163703	CRELD1	1318	1378	2088	873	2262	1414	0.331172484830299	-0.589426
ENSG00000167881	SRP68	4671	3658	1879	3885	6009	5310	0.420105203320299	0.30336728005067
ENSG00000055950	MRPL43	1310	1163	4108	1026	1895	1742	0.133885594498858	-1.14489
Homo_sapiens_newGene_8435	Homo_sapiens_newGene_8435	92	54	0	103	88	129	0.332098033376316	1.07472035258871
ENSG00000137216	TMEM63B	4021	2950	2776	3321	5854	4178	0.816062623786629	0.0977458924179767
ENSG00000115137	DNAJC27	409	220	1	341	232	288	0.698880966121447	0.440701345378732
ENSG00000136848	DAB2IP	2473	2068	2768	1621	2742	2518	0.275908804521773	-0.539378
ENSG00000051180	RAD51	714	879	927	405	848	801	0.14090870678879	-0.771183
ENSG00000154845	PPP4R1	2567	1975	337	1843	2462	3026	0.494041592036686	0.417964022323141
ENSG00000157456	CCNB2	3703	2878	861	2740	3195	3723	0.715756237023301	0.176058866892313
ENSG00000166289	PLEKHF1	1058	768	1907	750	1377	1078	0.237085598124131	-0.768916
ENSG00000157450	RNF111	2239	1622	189	1799	1845	2019	0.591874850844726	0.373237719733981
ENSG00000108984	MAP2K6	545	370	54	224	180	249	0.319808134715375	-0.679699
ENSG00000165959	CLMN	1812	1310	214	1398	1852	1503	0.550724742114338	0.378214342175407
ENSG00000149527	PLCH2	175	199	121	111	144	167	0.172322580977399	-0.575982
Homo_sapiens_newGene_7968	Homo_sapiens_newGene_7968	46	106	18	68	136	129	0.320030028844258	0.676048166731816
Homo_sapiens_newGene_7966	Homo_sapiens_newGene_7966	3221	3012	3487	2655	3691	3760	0.418982717591349	-0.374613
ENSG00000127993	RBM48	602	526	180	421	477	440	0.699249963280852	-0.178677
ENSG00000162078	ZG16B	1225	1346	5328	1913	4853	2956	0.64317409146363	-0.388332
ENSG00000127995	CASD1	1048	970	160	996	810	992	0.721545361465662	0.220894451315534
ENSG00000162076	FLYWCH2	1536	1223	3610	1069	2485	1612	0.210611206782834	-0.903554
ENSG00000166750	SLFN5	2211	1684	212	1193	1194	2166	0.993269357089124	-0.00581028
ENSG00000162073	PAQR4	2163	1348	6511	1351	2504	2367	0.0909009594201829	-1.34895
Homo_sapiens_newGene_10928	Homo_sapiens_newGene_10928	67	141	96	69	131	60	0.320540246323804	-0.634932
ENSG00000157985	AGAP1	1035	753	463	843	978	1505	0.495894728250261	0.263032766703048
Homo_sapiens_newGene_10922	Homo_sapiens_newGene_10922	307	206	281	199	181	254	0.149186982053712	-0.719609
ENSG00000280789	PAGR1	2174	1873	8537	1274	2533	2356	0.036830484979352	-1.72169
ENSG00000165480	SKA3	2482	2136	721	1926	1629	2447	0.92478917160682	-0.0444439
ENSG00000165487	MICU2	5342	4392	742	4114	4683	5260	0.656143736051287	0.26910148344883
ENSG00000178234	GALNT11	2330	2423	1250	2198	3159	4071	0.399156507027599	0.323725653359796
Homo_sapiens_newGene_4436	Homo_sapiens_newGene_4436	455	315	906	504	637	624	0.480715207708322	-0.477048
ENSG00000158604	TMED4	4280	3682	2733	3266	5230	4668	0.90452700778248	-0.0441515
ENSG00000009724	MASP2	121	124	15	126	95	51	0.984153833472251	-0.0155478
ENSG00000101161	PRPF6	5656	4796	9480	4513	7218	6808	0.291223609443533	-0.631438
ENSG00000101160	CTSZ	3927	2758	7407	2537	4411	5060	0.221604154205772	-0.809711
ENSG00000170027	YWHAG	21609	20950	3067	17851	25341	19458	0.63461604714255	0.298776322682323
ENSG00000175213	ZNF408	721	417	1332	480	651	758	0.162934032572753	-0.95116
ENSG00000175215	CTDSP2	5128	3754	2366	2728	3641	4778	0.377725872520834	-0.318216
ENSG00000175216	CKAP5	12937	9855	1159	9976	9350	10928	0.743657593484055	0.225751753291667
ENSG00000170791	CHCHD7	684	734	491	666	945	885	0.921278101672036	0.0381957882084044
ENSG00000196693	ZNF33B	2249	1130	128	1869	958	1138	0.833459815933215	0.168759549068326
ENSG00000124313	IQSEC2	838	801	1016	715	1123	1302	0.652182419114245	-0.226903
ENSG00000197124	ZNF682	546	507	92	639	397	532	0.60555862536509	0.326337466739839
ENSG00000197122	SRC	3285	2007	4621	2445	3426	3707	0.350239853501608	-0.556469
ENSG00000197121	PGAP1	223	204	9	151	140	252	0.830697115903153	0.184095299749658
ENSG00000161835	GRASP	113	24	89	41	59	83	0.309475286737217	-0.734771
ENSG00000197128	ZNF772	1384	938	76	1184	1140	905	0.640569193248444	0.366170833129188
ENSG00000006125	AP2B1	17567	13503	2949	14175	19504	21659	0.34893642240556	0.519861615919375
ENSG00000121897	LIAS	508	550	158	492	579	579	0.65704440932258	0.213810642326482
ENSG00000121892	PDS5A	5548	3472	180	4380	3065	4866	0.676171610650202	0.359321425643788
ENSG00000203995	ZYG11A	98	82	31	56	70	98	0.734832305422588	-0.172845
ENSG00000198695	MT-ND6	54323	29134	4802	34109	34181	32428	0.875477148426111	0.105960545091315
ENSG00000198690	FAN1	3671	2708	638	3246	3162	3831	0.482737523031809	0.386940489436002
ENSG00000198692	EIF1AY	968	923	298	706	852	885	0.877272771465076	-0.0700034
ENSG00000072501	SMC1A	11622	9659	1882	8961	9231	9962	0.824821902219504	0.127735231623312
ENSG00000176749	CDK5R1	856	487	258	465	433	785	0.721160960187509	-0.165897
ENSG00000163382	NAXE	6152	4431	19934	4084	7711	5437	0.0655292687121199	-1.47565
ENSG00000092621	PHGDH	16717	10980	45928	8473	11428	14950	0.0244003895507759	-1.71816
ENSG00000268916	CSAG3	1205	1103	1900	751	1169	1260	0.109033533767787	-0.920622
ENSG00000139645	ANKRD52	4766	3239	2975	2858	3435	4029	0.251149746318149	-0.427921
ENSG00000136383	ALPK3	1051	703	314	1403	1512	1308	0.0622796407813128	0.831262754623632
ENSG00000136381	IREB2	6439	4397	250	4931	4505	5076	0.701826395706561	0.317038853025106
ENSG00000132801	ZSWIM3	174	218	244	177	312	249	0.645994125773147	-0.249097
ENSG00000141576	RNF157	1812	1434	1411	1419	1909	2104	0.693822273805226	-0.157106
ENSG00000141577	CEP131	1899	1461	2220	1474	1449	1587	0.157587708474286	-0.734969
ENSG00000141574	SECTM1	991	834	1822	604	1632	1117	0.301715442819615	-0.686595
ENSG00000141570	CBX8	982	1112	1753	865	1382	1250	0.263219526465142	-0.655394
ENSG00000172530	BANP	1183	679	1197	899	1161	1078	0.457700147394227	-0.389025
ENSG00000172531	PPP1CA	4224	3950	15902	3226	6057	5324	0.0821823768854246	-1.39416
ENSG00000172534	HCFC1	10531	5042	7070	7815	6712	8738	0.53508076753583	-0.296639
ENSG00000173662	TAS1R1	121	49	39	136	114	106	0.296104345445115	0.577721911538508
ENSG00000173660	UQCRH	7913	8117	13653	6678	10829	6515	0.18736244270641	-0.801713
ENSG00000147804	SLC39A4	1074	939	3724	558	1235	1003	0.0325205484701934	-1.7083
ENSG00000162910	MRPL55	1251	1067	5327	890	1872	1393	0.0637059847201421	-1.57538
ENSG00000122203	KIAA1191	6707	4419	4631	3580	5758	5584	0.269700516367095	-0.448606
ENSG00000113300	CNOT6	4414	3232	132	3514	3434	4046	0.63025324351749	0.418416633013042
ENSG00000106443	PHF14	2912	1695	124	2582	1713	1684	0.704142997648599	0.31625656859483
ENSG00000089737	DDX24	13340	9711	7019	8875	14381	13559	0.937365608033004	-0.0281245
ENSG00000070882	OSBPL3	697	648	42	812	637	719	0.483926928091703	0.555445441690846
ENSG00000224578	HNRNPA1P48	283	164	102	151	139	248	0.530663971823126	-0.290452
ENSG00000137522	RNF121	686	955	2046	711	1437	1137	0.275053543170081	-0.773534
ENSG00000163993	S100P	132	839	893	132	3274	621	0.663202816909951	0.473958649466261
ENSG00000145982	FARS2	486	423	1030	360	582	490	0.133813946774347	-1
ENSG00000175336	APOF	19	31	126	25	137	181	0.864010901455367	0.172318223608084
ENSG00000110651	CD81	9429	8767	26541	6445	11535	12418	0.102191872199698	-1.19183
ENSG00000117153	KLHL12	2807	3300	611	2208	3634	3716	0.618110131324652	0.283680178487881
ENSG00000117152	RGS4	6	8	11	294	151	424	4.0051770377078e-11	4.68348230844842
ENSG00000117151	CTBS	1544	1279	444	1470	1966	2265	0.200133853079017	0.568123134542757
ENSG00000117155	SSX2IP	3784	3333	368	2703	3092	3754	0.762434182185087	0.206749839763196
ENSG00000171984	SHLD1	64	62	189	41	142	109	0.346272954759102	-0.76692
Homo_sapiens_newGene_526	Homo_sapiens_newGene_526	407	337	359	246	381	344	0.191474665582704	-0.581783
ENSG00000171988	JMJD1C	3560	2088	146	2596	1135	2383	0.960965607823196	0.0418452244872155
Homo_sapiens_newGene_520	Homo_sapiens_newGene_520	66	23	0	107	88	67	0.149971618874146	1.57893413749835
ENSG00000103319	EEF2K	2793	2299	865	2683	3483	2043	0.592316929769372	0.263211581408454
ENSG00000103316	CRYM	76	47	283	26	232	76	0.31808432733992	-1.00985
ENSG00000083812	ZNF324	567	402	994	472	587	765	0.30942841098855	-0.650304
ENSG00000083814	ZNF671	265	262	45	237	370	385	0.324080811952519	0.592826927648793
ENSG00000083817	ZNF416	224	199	115	207	228	223	0.984291232090322	0.00789701219951301
ENSG00000102048	ASB9	69	34	21	28	31	55	0.525935181839464	-0.37821
ENSG00000269881	AC004754.1	122	108	83	3	200	18	0.416767364038708	-0.914346
ENSG00000175155	YPEL2	669	699	28	696	861	696	0.496155744409536	0.580791688076167
ENSG00000139350	NEDD1	2297	2067	123	1612	1324	1902	0.996675229804122	0.0033397870531602
Homo_sapiens_newGene_291	Homo_sapiens_newGene_291	117	99	0	109	40	81	0.953662449505775	0.0704585605756934
ENSG00000139354	GAS2L3	859	587	51	509	381	646	0.939046773701656	-0.0590695
Homo_sapiens_newGene_293	Homo_sapiens_newGene_293	998	783	406	830	893	950	0.92388988297742	0.0363801653105776
ENSG00000131165	CHMP1A	4239	3531	11808	3376	5784	5228	0.147362426592109	-1.06899
Homo_sapiens_newGene_298	Homo_sapiens_newGene_298	82	129	47	70	121	124	0.939658376289274	-0.0396978
ENSG00000064607	SUGP2	8633	6135	1663	6670	7183	8011	0.640821270711555	0.242815332898937
ENSG00000064601	CTSA	2014	1166	3463	1452	1796	2816	0.29841039058404	-0.695732
ENSG00000143919	CAMKMT	109	95	51	96	166	138	0.430910171507697	0.350668526265896
ENSG00000102595	UGGT2	947	671	140	679	811	1072	0.522538891731396	0.372812873269813
Homo_sapiens_newGene_8234	Homo_sapiens_newGene_8234	99	45	169	74	93	153	0.466571937611305	-0.539497
ENSG00000142065	ZFP14	219	154	9	151	160	153	0.812632285078876	0.197712807825085
ENSG00000183682	BMP8A	80	53	66	27	46	69	0.110965736413159	-0.91224
ENSG00000109610	SOD3	373	164	971	188	354	493	0.141511929576519	-1.21818
ENSG00000109618	SEPSECS	870	616	45	681	749	893	0.524406753977837	0.497155198286709
ENSG00000118271	TTR	334	157	441	346	165	298	0.360324473484627	-0.640287
ENSG00000118276	B4GALT6	271	224	24	441	193	349	0.270545221131172	0.847856276191716
ENSG00000149328	GLB1L2	2309	2466	3899	1734	2611	2507	0.137351681723873	-0.850451
ENSG00000137821	LRRC49	430	332	85	323	330	443	0.728446559908551	0.186662166270268
ENSG00000105063	PPP6R1	3924	2890	5951	3473	4686	4467	0.379217409283872	-0.516997
ENSG00000131831	RAI2	125	72	62	151	230	285	0.0185519788511382	1.03738501174046
ENSG00000152910	CNTNAP4	249	126	18	204	197	231	0.410159588113655	0.596802057249173
ENSG00000175482	POLD4	1244	1381	4931	1096	2658	2242	0.206585346721869	-1.02057
ENSG00000187514	PTMA	46565	35295	31672	36479	53690	38275	0.697022551090513	-0.159572
ENSG00000133477	FAM83F	5213	3706	8215	4512	5288	5546	0.271722595457492	-0.663131
ENSG00000172273	HINFP	742	522	834	427	867	859	0.413833004794339	-0.441462
ENSG00000172270	BSG	23589	19091	54393	19888	32615	32494	0.254280241098211	-0.786872
ENSG00000118898	PPL	992	737	203	408	1026	751	0.939395020740043	-0.0426936
ENSG00000118894	EEF2KMT	795	908	1421	752	1188	1304	0.418249850288334	-0.474232
ENSG00000186376	ZNF75D	891	567	27	1192	925	1000	0.23882125607902	1.02646022216899
ENSG00000115446	UNC50	786	697	246	655	939	950	0.474282492852607	0.313953587700323
ENSG00000113845	TIMMDC1	5522	5628	4137	4692	8258	7707	0.882364115273401	0.0587041442152159
ENSG00000108256	NUFIP2	8811	6634	322	7567	6198	7127	0.689427825557793	0.338868117965627
ENSG00000104731	KLHDC4	1877	1683	3037	1361	2045	1763	0.141729487147864	-0.857794
ENSG00000104738	MCM4	10997	10199	6049	8359	8441	12822	0.605173077666877	-0.193721
Homo_sapiens_newGene_10612	Homo_sapiens_newGene_10612	55	44	20	52	57	59	0.632320629882435	0.250358343758316
ENSG00000196456	ZNF775	224	302	1182	149	150	299	0.0100207150194965	-2.21897
ENSG00000196453	ZNF777	1506	1052	3123	1299	1423	1953	0.213070473007613	-0.851439
Homo_sapiens_newGene_6501	Homo_sapiens_newGene_6501	1415	929	134	1203	505	875	0.993451318924586	0.00608957877698918
ENSG00000196459	TRAPPC2	347	304	65	303	425	339	0.485091976207533	0.396755353815015
ENSG00000196458	ZNF605	2071	1290	37	1635	1067	1353	0.810012237990628	0.228245851115185
ENSG00000197324	LRP10	3710	2698	6315	2862	4305	4943	0.322443030118525	-0.617064
ENSG00000104880	ARHGEF18	3130	2253	4079	2315	3420	4220	0.444752632037341	-0.424058
ENSG00000104883	PEX11G	290	254	1567	220	439	607	0.100929693499639	-1.49741
ENSG00000124155	PIGT	3798	2752	5754	2945	4224	4237	0.293274171738132	-0.619771
ENSG00000197321	SVIL	430	272	56	238	145	263	0.593882586417424	-0.348579
ENSG00000104886	PLEKHJ1	2366	2478	10944	2091	4679	2905	0.100612162341193	-1.39835
ENSG00000197329	PELI1	483	296	24	262	283	398	0.872652756287116	0.126179914468879
ENSG00000019144	PHLDB1	1635	1082	2002	1086	1051	1415	0.117642116041812	-0.867095
ENSG00000076513	ANKRD13A	3812	2905	767	2994	2767	4586	0.603840531357294	0.276916315422591
ENSG00000107282	APBA1	31	47	0	63	67	125	0.150287353519558	1.53390087440246
ENSG00000106771	TMEM245	5381	4359	762	4175	4354	5168	0.699781089384674	0.231744633136038
ENSG00000106772	PRUNE2	40716	22958	1994	26043	26706	41434	0.590298121286571	0.420060115799365
ENSG00000103056	SMPD3	160	199	67	156	181	292	0.586476814132656	0.269458540440917
ENSG00000151532	VTI1A	694	672	75	769	724	675	0.49703808164785	0.470491972307598
ENSG00000103051	COG4	3077	3206	8882	3199	5351	5214	0.290686808551689	-0.75973
ENSG00000076716	GPC4	461	374	74	526	469	588	0.271750410953619	0.648748422330902
Homo_sapiens_newGene_889	Homo_sapiens_newGene_889	24	37	114	38	63	78	0.454170549181551	-0.644963
Homo_sapiens_newGene_880	Homo_sapiens_newGene_880	43	91	83	32	66	117	0.431040531747602	-0.550478
ENSG00000152133	GPATCH11	683	535	58	643	502	496	0.699180717270967	0.280999976703787
Homo_sapiens_newGene_882	Homo_sapiens_newGene_882	53	64	167	29	80	46	0.0637451769017095	-1.49935
ENSG00000152137	HSPB8	678	657	568	250	826	628	0.266890092119732	-0.586399
ENSG00000102908	NFAT5	5940	3502	128	5272	2525	3739	0.777697485572545	0.265629288223214
ENSG00000102900	NUP93	4708	4215	3987	3478	6031	4762	0.565787703585912	-0.245983
ENSG00000102901	CENPT	1704	1481	2209	1365	1623	1563	0.185646603906947	-0.696161
ENSG00000102904	TSNAXIP1	32	53	48	33	51	83	0.810110177292772	-0.15408
ENSG00000106484	MEST	3924	3455	902	2705	2267	3197	0.695907618779121	-0.203746
Homo_sapiens_newGene_4214	Homo_sapiens_newGene_4214	109	55	85	88	78	152	0.943793743929279	-0.0398745
Homo_sapiens_newGene_4216	Homo_sapiens_newGene_4216	86	96	44	62	127	175	0.51849777789773	0.338212305924001
ENSG00000178802	MPI	6510	4918	7584	5463	8862	7216	0.597954297565828	-0.274266
ENSG00000143079	CTTNBP2NL	1812	1241	81	1060	981	1329	0.985806978102869	0.0143342269202394
ENSG00000251369	ZNF550	775	529	7	696	472	554	0.722884128604791	0.36656681929737
ENSG00000178809	TRIM73	170	159	121	140	122	108	0.22104087742601	-0.585547
ENSG00000092020	PPP2R3C	894	866	199	590	688	764	0.793115996424285	-0.138722
ENSG00000185947	ZNF267	844	645	105	518	414	612	0.780947470069967	-0.178451
ENSG00000185946	RNPC3	427	274	9	465	260	367	0.525538655136982	0.596298500867719
ENSG00000204628	RACK1	47346	37758	55594	36378	51782	39112	0.261501730530469	-0.582515
ENSG00000114450	GNB4	3764	3250	150	4463	5763	3587	0.310493495004812	0.863321265433694
ENSG00000162300	ZFPL1	1336	942	2469	1025	1570	1342	0.211863452052789	-0.815566
ENSG00000233802	TRIM49D2	1220	838	206	662	1525	527	0.878077693630894	0.100503367496273
Homo_sapiens_newGene_3293	Homo_sapiens_newGene_3293	107	222	129	99	232	192	0.679134760630414	-0.236886
ENSG00000183479	TREX2	69	55	972	239	403	185	0.294772621144156	-1.18424
ENSG00000183475	ASB7	1050	906	110	829	998	1028	0.6271016721616	0.325403176745662
ENSG00000183474	GTF2H2C	4214	3861	1385	3462	5851	5141	0.413746007919908	0.358547521835971
ENSG00000163516	ANKZF1	2296	1761	1689	2235	3311	2529	0.74356763608366	0.13544870888567
ENSG00000163517	HDAC11	792	894	2716	591	1352	1180	0.133242688946666	-1.15552
ENSG00000163510	CWC22	1124	781	81	1070	690	910	0.632656135334525	0.35827321411552
ENSG00000283199	C13orf46	344	191	371	207	315	268	0.250430266434278	-0.644788
ENSG00000163513	TGFBR2	43	31	10	46	89	174	0.015928778025322	1.59396888557419
ENSG00000205572	SERF1B	931	700	1165	640	1184	982	0.38756696020214	-0.474427
ENSG00000205571	SMN2	3270	1144	859	1454	2291	2577	0.940434587481569	0.0373864155241151
ENSG00000106070	GRB10	5040	3916	4825	3326	2951	6781	0.323420648391449	-0.51448
Homo_sapiens_newGene_5622	Homo_sapiens_newGene_5622	115	75	138	145	128	123	0.809568158088784	-0.144737
Homo_sapiens_newGene_5997	Homo_sapiens_newGene_5997	2149	598	74	2153	1274	839	0.467360147883999	0.658874385732118
ENSG00000125945	ZNF436	406	317	26	344	468	379	0.463517321216386	0.556606155518988
ENSG00000125944	HNRNPR	8209	5642	1176	5936	6063	6610	0.770583383376618	0.170832886561562
ENSG00000090316	MAEA	3768	2800	3457	2982	4092	3999	0.558466037260305	-0.262512
ENSG00000106078	COBL	1330	1070	245	931	1407	968	0.78815298213425	0.151370164016162
ENSG00000008394	MGST1	7394	6507	3782	5529	7522	7253	0.773805463212751	-0.0998886
ENSG00000130414	NDUFA10	3197	2919	3271	2566	3681	3720	0.455745718908434	-0.337082
ENSG00000130413	STK33	997	675	99	656	532	839	0.911837677904239	0.0746682918929623
ENSG00000164898	FMC1	890	1115	3884	717	1453	876	0.0487467118136489	-1.61407
ENSG00000164896	FASTK	3979	4184	21759	3054	5818	5464	0.0417960031431979	-1.78723
ENSG00000164897	TMUB1	2071	1676	9674	1382	2315	2755	0.0409972141093328	-1.77913
ENSG00000044446	PHKA2	1467	1028	379	1151	1428	1241	0.642972690156228	0.21479734335202
ENSG00000155621	C9orf85	358	271	103	285	313	422	0.58499255472467	0.248820511008379
ENSG00000182704	TSKU	3119	1537	3152	2129	3056	3027	0.496680073699817	-0.37205
ENSG00000182700	IGIP	277	304	11	229	279	335	0.667530470782582	0.371801895435681
ENSG00000155629	PIK3AP1	1154	977	49	702	1054	845	0.863766702294541	0.142338084444485
ENSG00000186638	KIF24	875	832	163	772	637	931	0.792685934025969	0.152817535270552
ENSG00000011332	DPF1	277	251	535	147	225	213	0.0284999126443342	-1.40607
ENSG00000186635	ARAP1	3212	2657	5773	2445	3767	3835	0.222557296253641	-0.755941
Homo_sapiens_newGene_4357	Homo_sapiens_newGene_4357	296	262	0	326	162	289	0.72924977219634	0.435192274148914
ENSG00000106333	PCOLCE	154	114	131	75	69	102	0.03007961310465	-1.07879
ENSG00000196155	PLEKHG4	2437	1814	2865	2116	2344	4056	0.688172506817148	-0.216308
ENSG00000196150	ZNF250	389	245	66	307	251	330	0.727007623240189	0.199986032819707
ENSG00000196151	WDSUB1	129	143	93	134	160	281	0.548841153999308	0.280842231223977
ENSG00000196152	ZNF79	381	255	54	380	253	302	0.598148838617182	0.335652562105997
ENSG00000128342	LIF	233	251	371	361	344	350	0.788802740112441	-0.155152
ENSG00000128346	C22orf23	211	298	235	247	385	250	0.769614133842244	-0.149454
ENSG00000120594	PLXDC2	635	480	111	931	1138	1210	0.0230659004898971	1.24597915706073
ENSG00000104881	PPP1R13L	384	224	222	345	433	396	0.655477354451558	0.185222413760606
ENSG00000175395	ZNF25	366	206	23	350	240	355	0.432677977500622	0.598154361389215
ENSG00000175390	EIF3F	7462	5494	11494	6392	7267	7794	0.247440923922482	-0.68529
ENSG00000198088	NUP62CL	174	283	94	200	241	219	0.965321197715356	-0.0219501
ENSG00000198089	SFI1	763	892	860	731	868	1014	0.429822738488377	-0.365995
ENSG00000096006	CRISP3	773	364	73	501	192	3134	0.137133757132404	1.43553794193799
ENSG00000134882	UBAC2	2185	2090	3702	1737	3213	3856	0.500298272547961	-0.405669
ENSG00000198087	CD2AP	8011	5324	170	6500	5224	4101	0.824660740762983	0.206765046465582
ENSG00000198081	ZBTB14	705	559	62	682	587	754	0.481176391333067	0.496701258240473
ENSG00000134884	ARGLU1	2550	1496	634	1780	1544	2155	0.931927461127195	0.0405494052776037
Homo_sapiens_newGene_8727	Homo_sapiens_newGene_8727	47	45	39	22	48	41	0.26677572001487	-0.634121
ENSG00000083097	DOP1A	1426	766	17	1140	648	1104	0.713036156196273	0.367446422356376
ENSG00000198331	HYLS1	277	296	56	303	396	408	0.282940252140173	0.6148540321771
ENSG00000149639	SOGA1	8161	4825	3182	7439	8062	9461	0.32575683264914	0.372022040246982
ENSG00000276547	PCDHGB5	103	37	30	138	72	153	0.144136921230087	0.904584883665123
ENSG00000160796	NBEAL2	4955	3931	3493	3026	4010	4076	0.173183819250461	-0.510771
ENSG00000160799	CCDC12	976	1069	1295	751	1357	805	0.235850977966614	-0.647932
ENSG00000167220	HDHD2	2016	1777	252	1708	2478	2367	0.401664853242407	0.533162819213425
ENSG00000168040	FADD	1492	1126	6198	1113	2183	2233	0.105193987629635	-1.3845
ENSG00000176155	CCDC57	1960	1734	5517	1352	2054	1673	0.045821887240708	-1.46538
ENSG00000132109	TRIM21	564	609	996	406	729	915	0.297734639633749	-0.629685
ENSG00000133275	CSNK1G2	4976	3507	14719	3670	5130	6262	0.100038131202219	-1.26975
ENSG00000148300	REXO4	2534	1558	3337	1670	2233	2418	0.210437369007872	-0.722363
ENSG00000148308	GTF3C5	3000	2489	5487	2107	3215	2980	0.131282345004473	-0.94259
ENSG00000095066	HOOK2	3603	2646	7209	3047	3838	4113	0.20084191978286	-0.847547
ENSG00000135823	STX6	1804	1412	449	1400	1760	1993	0.551189632840242	0.279471470296018
ENSG00000135821	GLUL	10802	7904	7695	8829	11903	10364	0.772481037418793	-0.11479
ENSG00000135829	DHX9	12776	9517	1577	10195	10848	12660	0.563751337234592	0.358067564393545
ENSG00000135828	RNASEL	347	298	54	193	338	364	0.797811525199979	0.155681376677189
ENSG00000023041	ZDHHC6	1594	1200	516	1000	1122	1448	0.750295352691077	-0.131285
ENSG00000083520	DIS3	1279	698	38	793	607	889	0.880412273763739	0.130377221333705
ENSG00000166228	PCBD1	3692	2669	5217	2666	4100	3303	0.232298245072131	-0.690692
ENSG00000173258	ZNF483	209	138	12	122	127	112	0.92476	-0.0743485
ENSG00000116161	CACYBP	4994	4711	3578	3632	5201	5696	0.526848747657312	-0.234676
ENSG00000271092	TMEM56-RWDD3	47	35	14	78	0	64	0.737058820310949	0.426518107878285
ENSG00000021776	AQR	2885	2618	215	3322	3022	3658	0.350317547846417	0.693375642619922
ENSG00000271321	CTAGE6	120	100	3	66	71	118	0.943787212427372	0.0653920164837859
ENSG00000130997	POLN	42	65	2	36	51	33	0.992985728585219	-0.00832827
ENSG00000232434	AJM1	978	591	3152	820	971	1770	0.188357732534591	-1.08902
ENSG00000174705	SH3PXD2B	2391	1499	677	1269	1452	1726	0.549772114708819	-0.256294
ENSG00000117691	NENF	442	377	4137	359	512	1154	0.0416623127434635	-2.12193
ENSG00000117697	NSL1	1854	1534	831	1469	1626	1948	0.956653605555629	-0.0195786
ENSG00000086544	ITPKC	739	708	2097	526	1253	1172	0.222258024115692	-0.909476
ENSG00000076067	RBMS2	869	668	128	606	515	680	0.962980307422426	-0.0280158
ENSG00000167283	ATP5MG	4287	3923	12226	3336	6121	3923	0.100901840824262	-1.22028
ENSG00000012779	ALOX5	62	70	12	26	40	62	0.550131088225085	-0.414187
Homo_sapiens_newGene_317	Homo_sapiens_newGene_317	537	438	1514	237	389	796	0.0593048185973384	-1.48531
Homo_sapiens_newGene_319	Homo_sapiens_newGene_319	102	85	33	107	73	61	0.948361644762994	-0.0383619
ENSG00000156398	SFXN2	1625	1954	2056	2502	3320	2988	0.667049511493394	0.211051974439579
ENSG00000176834	VSIG10	1185	1170	872	1073	1373	1202	0.672014927408796	-0.165448
ENSG00000181625	SLX1B	682	307	1527	584	385	744	0.150988357029003	-1.13583
ENSG00000134697	GNL2	5634	3829	686	4040	4260	4864	0.693857681982607	0.24282832854701
ENSG00000134690	CDCA8	2215	1899	1959	1983	2672	2441	0.702058957034222	-0.162757
ENSG00000168743	NPNT	100	117	35	21	20	63	0.0177070740940567	-1.58124
ENSG00000134698	AGO4	1829	1627	81	1525	1959	1565	0.619125953639034	0.41122260432577
ENSG00000108861	DUSP3	5157	4112	1934	4314	5188	5528	0.649475277097571	0.172083149274589
ENSG00000071246	VASH1	511	361	407	410	437	525	0.535581666090009	-0.269896
ENSG00000071242	RPS6KA2	2234	1374	683	1624	1809	2048	0.750594046674828	0.131712583837601
ENSG00000071243	ING3	564	508	153	462	397	302	0.659969088374705	-0.239811
ENSG00000102401	ARMCX3	2195	2025	606	2082	2418	3263	0.335240680734582	0.455073269050896
ENSG00000105926	MPP6	2415	1207	152	1939	1098	3418	0.393732595630625	0.670242659519923
ENSG00000105929	ATP6V0A4	36	48	0	30	63	69	0.487092410314825	0.767221131677146
ENSG00000105928	GSDME	237	200	112	125	153	226	0.298847030625956	-0.43183
Homo_sapiens_newGene_8001	Homo_sapiens_newGene_8001	756	599	220	738	534	761	0.72014053222181	0.174577905424788
Homo_sapiens_newGene_8002	Homo_sapiens_newGene_8002	69	34	7	68	43	60	0.464894485702604	0.547646786710191
Homo_sapiens_newGene_8005	Homo_sapiens_newGene_8005	99	106	210	88	122	109	0.168317705099807	-0.915955
ENSG00000132669	RIN2	517	398	49	322	238	554	0.932810727946659	0.0605874662937411
ENSG00000132664	POLR3F	748	572	116	479	666	620	0.821812366916163	0.130728064392401
ENSG00000132661	NXT1	315	261	1224	298	406	476	0.119396582254326	-1.28502
ENSG00000119596	YLPM1	5145	3049	846	4169	3318	4047	0.691611997544154	0.224872400717281
ENSG00000119599	DCAF4	706	516	254	579	709	666	0.680950576582885	0.163990538436882
ENSG00000139679	LPAR6	185	173	133	201	229	346	0.48635642497457	0.295297967321455
ENSG00000148841	ITPRIP	761	645	410	620	699	904	0.957268906256926	-0.0192961
ENSG00000148840	PPRC1	3697	2152	2263	2619	2241	3017	0.401379125619478	-0.358888
ENSG00000148843	PDCD11	6426	4905	3120	4971	6144	6283	0.951448865188252	-0.0209041
ENSG00000148842	CNNM2	1414	1507	1004	1302	1190	1950	0.682741373652506	-0.16866
ENSG00000148848	ADAM12	54	32	15	52	27	99	0.401925518053829	0.577350437687001
ENSG00000139675	HNRNPA1L2	246	179	41	131	130	161	0.601340662660819	-0.305848
ENSG00000162627	SNX7	847	563	454	453	764	922	0.717308764340222	-0.144467
ENSG00000162623	TYW3	2481	1736	491	1881	1708	2051	0.84902396453376	0.100012128531772
ENSG00000188706	ZDHHC9	4657	3229	3025	3722	6505	5104	0.732171604448938	0.138896268996705
ENSG00000188707	ZBED6CL	251	136	347	182	157	291	0.26552772500992	-0.722209
ENSG00000185630	PBX1	227	240	70	124	130	146	0.197685378131664	-0.649639
ENSG00000185633	NDUFA4L2	339	150	252	143	339	229	0.411243929972911	-0.460792
ENSG00000169902	TPST1	441	493	285	313	518	575	0.714686116385256	-0.148271
ENSG00000169905	TOR1AIP2	3543	2962	214	3108	3444	3697	0.516023036102205	0.497400732163165
ENSG00000169908	TM4SF1	3179	2345	2241	2329	2951	4318	0.858319159213128	-0.0726703
ENSG00000089902	RCOR1	2802	2105	251	2199	2622	2841	0.517530537584781	0.442499987358521
ENSG00000139718	SETD1B	2333	1567	1112	2429	1700	2591	0.705903628109018	0.161819173190758
ENSG00000152894	PTPRK	371	310	173	383	454	550	0.271150046233856	0.409434725328678
Homo_sapiens_newGene_8186	Homo_sapiens_newGene_8186	118	76	25	63	110	119	0.731359462840962	0.191976454209411
ENSG00000138780	GSTCD	790	743	85	613	625	776	0.800899768804574	0.171185690353042
ENSG00000138785	INTS12	857	707	227	711	833	897	0.612276243389741	0.236279885376895
ENSG00000014164	ZC3H3	967	614	1523	686	966	1079	0.252154805990712	-0.714157
ENSG00000154803	FLCN	3001	2058	2420	2186	1864	3211	0.360242552017258	-0.424383
ENSG00000196792	STRN3	2408	1628	113	1530	1899	1746	0.774399452294103	0.22743410373707
ENSG00000196793	ZNF239	1363	677	153	922	670	730	0.989748242106286	0.00843110536696429
ENSG00000164305	CASP3	1384	1351	557	1126	1346	1942	0.732434501856194	0.141313194117768
ENSG00000164306	PRIMPOL	592	532	178	418	518	638	0.940500313182129	0.0338712005313605
ENSG00000164307	ERAP1	1213	903	211	1000	1091	1424	0.4460996568083	0.419616342712879
ENSG00000164300	SERINC5	16850	12763	1305	14573	21710	21806	0.277271731931849	0.773182604018356
ENSG00000164308	ERAP2	149	140	6	130	81	121	0.919970137435341	0.0888078339766019
ENSG00000184949	FAM227A	488	322	18	366	250	273	0.940613215531613	0.0640558622298183
ENSG00000100401	RANGAP1	9897	8833	25478	8031	14722	12492	0.188532806665452	-0.93532
ENSG00000100403	ZC3H7B	5313	3609	6105	4429	7063	5851	0.638768656669027	-0.249328
ENSG00000104381	GDAP1	1637	846	114	949	766	1418	0.816013287831144	0.170107108938307
ENSG00000104388	RAB2A	3737	3475	2333	3454	5674	5725	0.429347895853217	0.290106627245627
Homo_sapiens_newGene_4805	Homo_sapiens_newGene_4805	255	747	138	288	369	587	0.774521310879388	-0.188512
ENSG00000125430	HS3ST3B1	55	30	34	70	33	209	0.183187623638709	0.998939460712974
ENSG00000125434	SLC25A35	759	774	898	541	1116	866	0.431099628704792	-0.403994
ENSG00000203896	LIME1	58	49	37	49	31	63	0.561616262780666	-0.326896
ENSG00000182628	SKA2	960	1198	212	1469	1287	1231	0.329630362977615	0.584293091436837
ENSG00000182621	PLCB1	273	194	4	381	207	296	0.371881692676592	0.881289366643982
ENSG00000254852	NPIPA2	94	58	10	56	74	40	0.958133186360816	-0.0388422
ENSG00000007402	CACNA2D2	203	174	136	124	239	153	0.463038668872633	-0.337911
ENSG00000254858	MPV17L2	1179	1160	3941	801	1563	1093	0.0523406444566707	-1.5022
ENSG00000104964	AES	8722	6486	20489	6682	11455	9952	0.182746818564733	-0.944163
ENSG00000104960	PTOV1	3400	2384	11410	2454	3931	5304	0.125746751908072	-1.24185
ENSG00000054523	KIF1B	7616	6694	682	6427	7203	7251	0.615219814849201	0.352233083614971
ENSG00000239264	TXNDC5	9202	6872	3572	5813	8761	12506	0.681498821011544	0.167093725944815
Homo_sapiens_newGene_5041	Homo_sapiens_newGene_5041	77	77	23	48	76	55	0.700405770804104	-0.218112
ENSG00000106524	ANKMY2	382	331	27	351	353	479	0.465387817805488	0.547650335056309
ENSG00000155868	MED7	544	493	151	566	570	653	0.423833069398585	0.383143675735601
ENSG00000106526	ACTR3C	173	140	182	167	185	186	0.570439971552452	-0.287027
ENSG00000008988	RPS20	12635	13595	41745	9929	20182	16150	0.113227782861771	-1.19952
ENSG00000180917	CMTR2	2160	1576	115	1472	1555	1890	0.749074492475878	0.248638311423514
ENSG00000180914	OXTR	74	97	2	84	45	79	0.864388113285626	0.168149968184337
Homo_sapiens_newGene_8831	Homo_sapiens_newGene_8831	308	207	580	218	344	330	0.203638102931161	-0.855476
Homo_sapiens_newGene_8834	Homo_sapiens_newGene_8834	1393	1214	484	1327	1378	1563	0.57813712301136	0.231993441121093
ENSG00000160551	TAOK1	7056	4495	155	5900	4288	5163	0.700231575586604	0.353105589264617
Homo_sapiens_newGene_2773	Homo_sapiens_newGene_2773	32	43	9	71	80	53	0.104743287678036	1.07698028621691
ENSG00000012983	MAP4K5	2124	1199	57	1431	1079	1632	0.786471786795763	0.23882420169083
ENSG00000156983	BRPF1	1478	1089	1044	1021	1163	1409	0.35337354329917	-0.362814
ENSG00000095261	PSMD5	1955	1486	320	1485	1934	1801	0.583656614941686	0.309028840557346
ENSG00000123297	TSFM	1986	2033	3729	1323	2591	2089	0.140642508296325	-0.911795
ENSG00000091947	TMEM101	729	638	1492	637	970	750	0.209329810188648	-0.824746
Homo_sapiens_newGene_4394	Homo_sapiens_newGene_4394	361	262	48	251	179	280	0.940389658544059	-0.0480373
Homo_sapiens_newGene_4027	Homo_sapiens_newGene_4027	481	285	53	284	235	227	0.738550561993976	-0.222361
ENSG00000128965	CHAC1	338	362	807	124	632	302	0.148968100292908	-1.12779
ENSG00000142507	PSMB6	2710	3110	11234	2055	5064	3625	0.0980417121504778	-1.35078
ENSG00000123124	WWP1	4567	3423	305	3822	4282	5892	0.396341039853321	0.627492617179378
ENSG00000113140	SPARC	96	86	36	22	109	52	0.4065623174756	-0.55954
ENSG00000184110	EIF3C	7027	4008	3570	4222	5025	5901	0.502421992084255	-0.252991
ENSG00000184117	NIPSNAP1	8997	7794	14474	5619	10355	8313	0.136197461742878	-0.883982
ENSG00000168228	ZCCHC4	350	242	88	192	297	375	0.825809398242314	0.107608983149585
ENSG00000163235	TGFA	243	173	37	204	245	402	0.234655622113809	0.717137764939309
ENSG00000162545	CAMK2N1	602	507	261	273	829	350	0.699506743281057	-0.211172
ENSG00000166046	TCP11L2	233	181	16	187	300	272	0.362357520563967	0.68211126474052
ENSG00000162542	TMCO4	926	851	2747	854	1467	1352	0.210493351418648	-0.931384
Homo_sapiens_newGene_6352	Homo_sapiens_newGene_6352	115	71	564	64	222	195	0.142502466349061	-1.40838
ENSG00000254087	LYN	2197	1103	247	1188	966	2008	0.884320988120398	0.0947445649479407
ENSG00000137776	SLTM	5346	3483	146	4286	3336	3218	0.789305299057689	0.238026078423152
ENSG00000137770	CTDSPL2	2533	2166	196	1500	1248	1794	0.760778087628821	-0.223482
Homo_sapiens_newGene_3554	Homo_sapiens_newGene_3554	607	742	72	575	945	858	0.423144002949315	0.559622306383784
ENSG00000130204	TOMM40	3487	2220	8880	2324	3003	3414	0.0697762131068409	-1.35273
ENSG00000130202	NECTIN2	1895	1317	1894	1060	1735	1632	0.189329591161463	-0.643201
ENSG00000011275	RNF216	1904	1520	853	1514	1900	2213	0.756867459445204	0.109204367984711
ENSG00000157837	SPPL3	1797	1129	1303	1250	1323	2253	0.669031313216529	-0.19306
ENSG00000157833	GAREM2	470	326	1221	406	241	934	0.226536464217256	-0.991149
ENSG00000168522	FNTA	2731	2331	1033	2258	2600	3128	0.732696431067484	0.132275410189895
ENSG00000165533	TTC8	1941	1466	339	1553	1893	1888	0.531914403705842	0.342567597868194
Homo_sapiens_newGene_5816	Homo_sapiens_newGene_5816	59	51	13	34	65	35	0.901022863807874	-0.0820737
ENSG00000161091	MFSD12	2745	1848	7695	2013	2864	3488	0.11824095434484	-1.19563
ENSG00000121380	BCL2L14	101	81	19	54	62	89	0.771817460244373	-0.175419
Homo_sapiens_newGene_5284	Homo_sapiens_newGene_5284	182	101	65	112	178	102	0.898985604592944	-0.0642102
ENSG00000178381	ZFAND2A	326	328	511	322	706	437	0.774366143414138	-0.172636
ENSG00000042429	MED17	2038	1626	432	1723	1963	2064	0.548488554537685	0.306481389788497
ENSG00000178385	PLEKHM3	928	612	42	632	784	617	0.726186068904823	0.282021546614151
ENSG00000178386	ZNF223	69	149	20	96	139	115	0.645602762157068	0.318544394234077
ENSG00000171867	PRNP	2366	2050	804	2047	2269	3163	0.524705332491274	0.26737564986647
ENSG00000171865	RNASEH1	1433	1093	1117	1209	1292	1254	0.466287607119677	-0.307412
ENSG00000171863	RPS7	15184	12927	35522	12051	18196	18603	0.156489491967539	-0.971194
ENSG00000159792	PSKH1	2870	1755	9031	2193	3345	3672	0.126678008000872	-1.23158
ENSG00000171861	MRM3	1120	856	2687	735	1319	1347	0.134657930590867	-1.06904
ENSG00000041880	PARP3	849	507	663	723	1103	1104	0.749598851396701	0.144669860335493
ENSG00000174989	FBXW8	1358	939	583	867	979	1167	0.56564442091692	-0.20846
ENSG00000134453	RBM17	3478	2406	693	2653	2652	3054	0.728754199876619	0.178838793353434
ENSG00000134452	FBH1	2947	2545	2415	2450	3495	3735	0.810180290533439	-0.0965532
ENSG00000124802	EEF1E1	1420	1384	1482	1056	1760	1500	0.37076535318487	-0.415703
ENSG00000161328	LRRC56	172	169	415	228	267	267	0.427209911499716	-0.548603
ENSG00000160058	BSDC1	3432	3307	4045	3253	5258	4532	0.724684504801127	-0.173155
ENSG00000160055	TMEM234	403	288	609	377	435	432	0.358682361884322	-0.552545
ENSG00000243317	STMP1	1868	1764	1293	1255	1404	1669	0.152906097275191	-0.528275
ENSG00000215045	GRID2IP	122	102	192	101	162	96	0.27587604629956	-0.697387
ENSG00000160050	CCDC28B	430	442	1866	207	421	465	0.0151105317981289	-2.03316
ENSG00000160051	IQCC	402	251	471	352	362	384	0.398807772223027	-0.472151
ENSG00000215041	NEURL4	3030	2660	4309	2032	3339	3124	0.185211717052483	-0.730007
ENSG00000042286	AIFM2	88	69	50	64	135	58	0.997724968285047	0.00160250954340572
ENSG00000175581	MRPL48	888	975	670	734	1271	1238	0.963724729919576	-0.0184177
ENSG00000175582	RAB6A	6498	4842	586	4693	6534	5994	0.558731825462619	0.39908181726111
ENSG00000065989	PDE4A	254	276	187	144	186	106	0.0357883069492314	-1.03369
ENSG00000177981	ASB8	1044	992	415	1086	1212	1409	0.397099729614192	0.337990788728423
ENSG00000177989	ODF3B	144	138	595	94	218	304	0.150547424415321	-1.23598
ENSG00000175634	RPS6KB2	3651	2888	15770	2750	6010	3902	0.0799835982146613	-1.5144
ENSG00000147400	CETN2	1044	985	714	1093	1448	1162	0.791656243048765	0.103504570343859
ENSG00000147403	RPL10	18839	18062	51859	16196	26445	21730	0.136460017651784	-1.06816
ENSG00000147408	CSGALNACT1	859	397	35	377	903	602	0.590753832592892	0.444041436258608
ENSG00000132313	MRPL35	1506	1201	492	1063	1181	1625	0.945543728819925	0.028681716330851
ENSG00000221978	CCNL2	4902	3479	2071	4172	3159	4298	0.833091486680349	-0.0876402
ENSG00000177674	AGTRAP	4145	3656	24462	2986	6483	5766	0.0461426597127695	-1.83289
ENSG00000177675	CD163L1	287	194	160	251	405	269	0.613811245549123	0.219598839252412
ENSG00000237765	FAM200B	816	455	321	541	553	627	0.735192795790147	-0.13649
ENSG00000177679	SRRM3	392	461	889	147	366	395	0.0239524132120996	-1.54162
ENSG00000272196	HIST2H2AA4	1507	1612	5019	1184	4937	1617	0.390955840582515	-0.726095
ENSG00000172009	THOP1	7099	6447	31806	5332	9601	8773	0.0531138608969492	-1.6359
ENSG00000172006	ZNF554	220	141	154	148	223	323	0.933391511817824	0.039107166262504
ENSG00000172007	RAB33B	392	301	35	349	350	276	0.647980651470223	0.326458608464058
ENSG00000198804	MT-CO1	973439	673645	137846	550311	625646	783854	0.970032643634545	-0.0219352
ENSG00000188277	C15orf62	129	99	85	130	87	145	0.83274613581999	-0.1042
ENSG00000198805	PNP	2253	2743	5552	1635	3195	3454	0.158052565021814	-0.948019
Homo_sapiens_newGene_4987	Homo_sapiens_newGene_4987	121	134	46	58	94	163	0.654175771009955	-0.246912
ENSG00000069869	NEDD4	422	391	24	264	398	492	0.697784617489157	0.308542713466567
Homo_sapiens_newGene_4980	Homo_sapiens_newGene_4980	37	116	0	94	143	70	0.483794062239791	0.843090569967455
ENSG00000115816	CEBPZ	2502	1390	226	1727	1410	1802	0.798398557863391	0.173443346879442
ENSG00000071994	PDCD2	2182	1437	3313	1688	2072	3367	0.423871670551392	-0.495742
ENSG00000157429	ZNF19	148	111	19	149	82	187	0.517122094991002	0.451194513962647
ENSG00000138018	SELENOI	5940	4527	326	5027	4790	5815	0.573563528690831	0.437167337413081
ENSG00000271425	NBPF10	1296	795	72	937	673	939	0.827158219807579	0.169671699300436
ENSG00000136144	RCBTB1	2679	2192	353	1804	1918	3121	0.729393798380497	0.216842895110194
ENSG00000136147	PHF11	343	244	153	346	497	526	0.11292431835394	0.594768637312442
ENSG00000136146	MED4	1160	998	334	921	983	1187	0.839734407227795	0.0918404085762513
ENSG00000136141	LRCH1	724	488	37	422	386	422	0.899693097147283	-0.0995628
ENSG00000136143	SUCLA2	2041	1798	484	1606	2116	2413	0.557040476850121	0.290793682015516
ENSG00000172915	NBEA	184	155	15	133	60	135	0.796575955716257	-0.205495
ENSG00000144199	FAHD2B	118	155	420	101	269	273	0.323554171828078	-0.779694
ENSG00000085117	CD82	483	549	1757	349	553	758	0.0682512248400296	-1.41884
ENSG00000174514	MFSD4A	83	64	67	63	101	114	0.971701194507797	-0.0174254
ENSG00000174516	PELI3	1118	805	3043	687	1212	1502	0.114916222743124	-1.19643
ENSG00000203705	TATDN3	654	772	453	548	835	821	0.764329697269251	-0.118871
Homo_sapiens_newGene_10175	Homo_sapiens_newGene_10175	124	141	7	60	180	16	0.839034683207862	-0.211893
Homo_sapiens_newGene_10171	Homo_sapiens_newGene_10171	248	125	34	196	159	191	0.61774965147373	0.310933115444907
Homo_sapiens_newGene_10178	Homo_sapiens_newGene_10178	50	25	5	74	18	73	0.271740193449374	0.964569307329673
ENSG00000088448	ANKRD10	728	699	215	767	1055	995	0.237904768616054	0.54904479189377
ENSG00000072310	SREBF1	18660	14934	20313	11793	19269	14564	0.175970701493833	-0.675574
ENSG00000269028	MTRNR2L12	142	60	22	79	61	67	0.729370877505271	-0.224703
ENSG00000151748	SAV1	956	820	185	840	888	1344	0.412787003368883	0.450760882463464
ENSG00000151743	AMN1	104	163	40	69	127	124	0.692765493576828	-0.226975
ENSG00000151746	BICD1	1703	1148	329	988	1395	1287	0.959955441316655	0.0260330209636372
ENSG00000140443	IGF1R	5261	2825	412	8680	10680	6295	0.0341066090037209	1.52407
ENSG00000170876	TMEM43	2767	1751	1177	1951	1842	2809	0.876870217230126	-0.0607315
ENSG00000170873	MTSS1	73	43	9	38	52	60	0.887935364977056	0.0967345184624476
ENSG00000170871	KIAA0232	3030	2522	81	3111	3664	3427	0.390682074387489	0.766795544316474
Homo_sapiens_newGene_6670	Homo_sapiens_newGene_6670	108	122	259	118	204	151	0.376691066558522	-0.611539
ENSG00000013619	MAMLD1	125	119	81	75	87	112	0.177890905561698	-0.583948
ENSG00000113761	ZNF346	908	683	460	753	836	834	0.905024450657982	-0.0436479
ENSG00000113763	UNC5A	281	169	25	268	337	171	0.390069392527708	0.626883005805096
ENSG00000169379	ARL13B	776	599	24	487	548	533	0.928426931668618	0.0781634822101838
ENSG00000140993	TIGD7	925	636	85	872	743	926	0.446040785992151	0.522646842348506
ENSG00000140992	PDPK1	5028	3671	3619	3329	3734	3940	0.867762121645701	0.10314305262576
ENSG00000140990	NDUFB10	6035	5054	8064	4550	8535	3764	0.289285594545483	-0.641553
ENSG00000169372	CRADD	505	513	1072	479	870	655	0.345594680017162	-0.617137
ENSG00000140995	DEF8	1764	1729	5051	1534	2649	2556	0.182911180469163	-0.966571
ENSG00000169371	SNUPN	1511	1309	1656	1196	2007	1988	0.626055923498532	-0.236611
ENSG00000110492	MDK	9181	6237	20510	3289	5088	6631	0.00842261697256312	-1.87104
ENSG00000110497	AMBRA1	1835	1176	1487	1369	1671	1855	0.550740232146611	-0.263467
ENSG00000009830	POMT2	1060	722	731	742	665	874	0.258501595100066	-0.476469
ENSG00000111726	CMAS	2771	3513	1451	2369	5612	4159	0.491191175544094	0.325368691280345
ENSG00000111727	HCFC2	952	623	38	842	735	1003	0.467990253399236	0.597628651538699
ENSG00000111725	PRKAB1	865	555	381	633	629	764	0.798473735156721	-0.0976674
ENSG00000103485	QPRT	89	65	24	21	116	25	0.631331060352069	-0.38537
ENSG00000142599	RERE	2646	1476	474	1827	1460	1703	0.983784198539654	-0.0112177
ENSG00000107902	LHPP	342	375	837	247	669	485	0.287385712203027	-0.753584
ENSG00000166747	AP1G1	8781	6117	557	7028	7092	7928	0.575814165487579	0.416471023949812
ENSG00000106052	TAX1BP1	8068	6386	549	8009	11402	8356	0.29808376806681	0.777099922167363
ENSG00000156218	ADAMTSL3	410	199	69	54	65	72	0.000565010639971065	-1.98685
ENSG00000105887	MTPN	14152	13894	1783	11068	14156	15167	0.67200429259856	0.27314200958537
Homo_sapiens_newGene_102	Homo_sapiens_newGene_102	470	284	170	398	403	458	0.61103205340465	0.209505803866471
ENSG00000105889	STEAP1B	70	59	42	9	41	59	0.128038275158105	-1.06314
ENSG00000150907	FOXO1	354	270	27	350	349	579	0.254049449180048	0.83349840360225
ENSG00000118564	FBXL5	1805	1489	358	1581	1925	2428	0.341130603156307	0.503674337842659
ENSG00000110237	ARHGEF17	856	518	1018	566	751	848	0.26870681919213	-0.614953
Homo_sapiens_newGene_8700	Homo_sapiens_newGene_8700	83	59	116	110	81	126	0.800418222509052	-0.160822
ENSG00000138867	GUCD1	5664	4291	10217	4368	7508	7233	0.319989274701931	-0.632527
ENSG00000134152	KATNBL1	733	554	605	734	804	863	0.950314994910619	-0.0267891
ENSG00000134153	EMC7	1740	1805	3466	1493	3053	2783	0.430213147025779	-0.500208
ENSG00000105771	SMG9	605	445	470	580	538	540	0.632331978324899	-0.214497
ENSG00000131508	UBE2D2	4125	3315	1668	3413	5095	4358	0.541743421769091	0.231338702764054
ENSG00000014824	SLC30A9	4527	3397	498	3800	3923	4402	0.538010032326578	0.398049128314556
ENSG00000162783	IER5	362	351	935	228	370	676	0.168695498176328	-1.01438
ENSG00000166200	COPS2	4312	3266	1465	3815	3998	4449	0.602138552929384	0.210171245035844
ENSG00000166206	GABRB3	3240	1986	288	1940	2106	2337	0.881093919829537	0.100777216973162
ENSG00000131503	ANKHD1	6080	2696	593	2556	2903	4523	0.954581171742949	-0.0373741
ENSG00000152464	RPP38	1075	865	470	946	1095	951	0.885746874035726	0.0556213454578275
ENSG00000152465	NMT2	505	417	77	459	570	526	0.420093277967045	0.47975141406326
ENSG00000181458	TMEM45A	85	16	37	42	13	49	0.426847461395584	-0.657593
ENSG00000181450	ZNF678	1666	1393	158	1572	920	1118	0.899336996003447	0.0923112176638699
ENSG00000163785	RYK	3007	2056	617	2445	2231	3454	0.518355172543499	0.334503111739072
ENSG00000163781	TOPBP1	4946	3882	170	3532	2287	3490	0.984183677180472	-0.0172314
ENSG00000163788	SNRK	1069	844	53	1055	773	1065	0.555741448805904	0.476707206980282
ENSG00000182195	LDOC1	5348	4466	7534	3097	3246	5420	0.0612192938490245	-1.05797
ENSG00000182197	EXT1	313	304	74	234	463	492	0.326084194365186	0.537076569232282
ENSG00000182196	ARL6IP4	2061	2180	11800	1839	3693	3329	0.0741899947600162	-1.58903
ENSG00000188130	MAPK12	2233	1778	6440	1524	2301	2577	0.0735155110719786	-1.34334
ENSG00000182199	SHMT2	16638	9668	32237	10362	14397	14561	0.0971612227819331	-1.14096
ENSG00000186866	POFUT2	968	745	1121	713	950	1058	0.313495863120413	-0.51339
ENSG00000186862	PDZD7	192	158	212	82	159	172	0.0895917314219405	-0.910884
ENSG00000186868	MAPT	1251	935	502	866	1689	1437	0.486558477436578	0.282869695290474
ENSG00000015153	YAF2	537	516	150	660	602	720	0.294344276325998	0.517984084378347
ENSG00000139737	SLAIN1	1157	654	279	345	370	810	0.193859657050501	-0.692148
ENSG00000139734	DIAPH3	986	1154	79	905	892	1183	0.71286288095373	0.279986207091863
ENSG00000214967	NPIPA7	132	157	38	134	165	163	0.615784905143301	0.271683768697354
ENSG00000005302	MSL3	1943	1191	248	1227	1520	1487	0.754615582994948	0.188015045421719
ENSG00000074201	CLNS1A	4133	3292	1719	2978	3745	3967	0.902022051951486	-0.0442546
ENSG00000101255	TRIB3	2413	1774	6607	1215	2570	2777	0.07146903652384	-1.37302
ENSG00000154102	C16orf74	188	86	842	96	126	296	0.0526061333274083	-1.87304
ENSG00000153339	TRAPPC8	3072	2031	67	2602	2174	2716	0.600984615761001	0.477506146195702
ENSG00000187118	CMC1	798	833	1013	624	1161	1332	0.635104327781012	-0.2477
ENSG00000180329	CCDC43	1078	766	196	859	805	821	0.80136074655536	0.138855659833822
ENSG00000010256	UQCRC1	11678	10364	47681	8692	17194	14309	0.073670867219229	-1.48397
ENSG00000213533	STIMATE	1304	1198	1843	1036	1347	1794	0.311521458939787	-0.551504
ENSG00000112406	HECA	671	512	19	656	509	757	0.500469073611013	0.598430863521038
ENSG00000006652	IFRD1	2264	1968	451	1517	2234	2594	0.669285199267983	0.229208084749678
ENSG00000183741	CBX6	8520	6500	12390	6370	9208	10307	0.301361750965081	-0.590358
ENSG00000155275	TRMT44	346	275	231	258	355	430	0.864624573419668	-0.0669908
ENSG00000159556	ISL2	162	79	189	73	85	185	0.207164281220722	-0.834326
ENSG00000164172	MOCS2	1476	1609	950	1436	2138	2401	0.562111316715449	0.21925792045877
ENSG00000164171	ITGA2	573	756	49	155	281	269	0.138464908520751	-1.15201
ENSG00000198612	COPS8	2606	2050	1258	1970	2984	2731	0.822106884367839	0.0797834491345245
ENSG00000100612	DHRS7	15367	11758	7888	13606	16892	25918	0.337216074142719	0.362039256133698
ENSG00000120149	MSX2	262	191	427	335	313	486	0.8136473953537	-0.148487
ENSG00000161526	SAP30BP	1632	1298	2456	1229	1944	1981	0.318996051891097	-0.576738
Homo_sapiens_newGene_10234	Homo_sapiens_newGene_10234	472	402	46	477	283	458	0.674808951270487	0.303105152145366
ENSG00000160691	SHC1	5476	4983	9754	3710	9505	6398	0.354121767229868	-0.594359
Homo_sapiens_newGene_10231	Homo_sapiens_newGene_10231	241	208	188	205	431	467	0.406024100045406	0.384159476531999
ENSG00000160695	VPS11	1198	950	1211	1054	1573	1621	0.842799559244094	-0.0930722
ENSG00000184863	RBM33	2813	2048	349	2203	1887	2260	0.792858843070176	0.165416275884169
ENSG00000124391	IL17C	88	43	79	17	10	26	0.00054978150721168	-2.39395
ENSG00000243667	WDR92	305	300	62	309	276	244	0.785850546786489	0.160963714046316
ENSG00000204580	DDR1	8643	7184	15197	6379	10954	11206	0.278429506370792	-0.66856
ENSG00000178718	RPP25	101	61	527	39	65	186	0.0413903584255391	-2.05241
ENSG00000178719	GRINA	10071	5939	22467	8440	11301	13626	0.264752056839338	-0.806525
ENSG00000151229	SLC2A13	56	62	154	80	78	124	0.471262013003471	-0.535326
ENSG00000151224	MAT1A	682	637	2490	281	217	897	0.0133112525415216	-2.15839
ENSG00000177479	ARIH2	5602	4870	2369	4113	5917	5400	0.981630610015602	-0.00858483
ENSG00000124535	WRNIP1	3030	2101	4534	2420	3380	4538	0.472793517929777	-0.430466
ENSG00000124532	MRS2	2607	2348	937	2758	3052	2974	0.409280118506392	0.34309674792485
ENSG00000205981	DNAJC19	1644	1606	2651	1374	1956	1512	0.180938538312578	-0.774204
Homo_sapiens_newGene_5235	Homo_sapiens_newGene_5235	313	191	0	200	114	87	0.815717696455987	-0.297251
Homo_sapiens_newGene_5231	Homo_sapiens_newGene_5231	2896	1434	163	3339	1525	1778	0.48595632740365	0.570582979549716
Homo_sapiens_newGene_5230	Homo_sapiens_newGene_5230	116	121	14	139	66	125	0.7128887812614	0.278192366977643
Homo_sapiens_newGene_5238	Homo_sapiens_newGene_5238	37	49	26	43	66	42	0.847879920940431	0.109709264322818
ENSG00000129480	DTD2	1399	1044	750	1129	1504	1303	0.997338181470715	0.00121550314587415
ENSG00000129484	PARP2	1476	1580	289	1004	1389	1361	0.956751267716718	-0.0309715
ENSG00000205670	SMIM11A	269	293	796	174	548	330	0.192093051792082	-1.00674
ENSG00000249437	NAIP	282	272	11	277	222	242	0.722279230275339	0.308869991791088
ENSG00000162994	CLHC1	191	128	26	210	162	187	0.363678466962527	0.580176278117206
ENSG00000162999	DUSP19	31	36	10	52	69	65	0.0845280733812149	1.02195635288815
ENSG00000136305	CIDEB	106	25	190	82	64	115	0.312533014557467	-0.864191
ENSG00000158092	NCK1	1454	1212	176	1156	1293	1423	0.63618554158683	0.301343838991532
ENSG00000232040	ZBED9	324	234	71	355	279	383	0.325947131233683	0.523189940635777
ENSG00000121486	TRMT1L	1974	1456	109	1758	1937	2089	0.431009731187379	0.607444279644024
ENSG00000126709	IFI6	279	948	1473	212	1134	563	0.180002897918792	-1.15595
ENSG00000126705	AHDC1	1510	1005	817	1382	1376	1731	0.733787856299699	0.127749952105145
ENSG00000106330	MOSPD3	1367	827	2592	875	1262	1062	0.0969289936236233	-1.13318
ENSG00000145012	LPP	7374	5188	177	6300	5054	6207	0.65417008345797	0.405250497663316
ENSG00000204209	DAXX	4754	3493	3632	2758	4258	3722	0.207115245179824	-0.521085
ENSG00000081320	STK17B	1245	750	68	816	994	1332	0.517912486613408	0.493512791172786
ENSG00000158023	WDR66	245	123	52	223	300	275	0.149382063557656	0.743035277185092
ENSG00000106336	FBXO24	80	70	171	38	46	50	0.0107955316167687	-1.81065
ENSG00000173889	PHC3	2858	2474	81	3524	2676	3246	0.41347414557454	0.734499526266293
ENSG00000158321	AUTS2	664	367	156	615	321	848	0.482220979415638	0.405584873091749
ENSG00000033800	PIAS1	4067	2116	116	3424	2615	2421	0.641069335910138	0.410171808668056
ENSG00000175224	ATG13	4250	3240	4222	3187	5101	4728	0.556143377961842	-0.277557
ENSG00000159055	MIS18A	679	681	204	421	738	705	0.999333178131616	0.000402822774889782
ENSG00000104524	PYCR3	2979	2318	16734	2395	4557	4460	0.0649068304833501	-1.69469
ENSG00000104522	TSTA3	3016	2435	10447	2404	4780	3133	0.112978608521475	-1.27996
ENSG00000145908	ZNF300	1554	986	64	1252	886	1173	0.724226218040788	0.291823684006796
ENSG00000145901	TNIP1	4088	3113	5567	2728	4429	3834	0.207537222793237	-0.704463
ENSG00000145907	G3BP1	11501	9395	2054	10516	11563	13029	0.419892001502719	0.443449825212662
ENSG00000129103	SUMF2	4615	3876	7348	4557	7088	6830	0.614416245178413	-0.294464
ENSG00000082146	STRADB	1329	1141	449	1146	1425	2097	0.339063667033408	0.412331932838539
ENSG00000083896	YTHDC1	3537	2520	187	2809	2650	2713	0.692575363262001	0.309223884268162
ENSG00000128274	A4GALT	66	95	156	36	75	57	0.0349295429313146	-1.47238
ENSG00000158050	DUSP2	1347	610	14578	1450	2823	4949	0.130392168422097	-1.70392
ENSG00000128271	ADORA2A	42	126	5	59	106	83	0.745255539152033	0.295820201580197
ENSG00000128272	ATF4	15429	12295	20576	9683	15698	16121	0.19138437282506	-0.711347
ENSG00000176463	SLCO3A1	189	192	142	67	121	160	0.0362688521967024	-0.983658
ENSG00000132434	LANCL2	1225	692	765	943	1157	1482	0.872266263337151	0.0668855602880806
ENSG00000132437	DDC	240	284	1152	344	429	1174	0.551936076543639	-0.524882
ENSG00000132436	FIGNL1	2823	2479	248	2494	1643	2768	0.779059289561286	0.204185448532911
ENSG00000132432	SEC61G	2000	1394	2466	1458	1934	1254	0.174700752028788	-0.773356
ENSG00000078699	CBFA2T2	2630	1819	546	2338	1850	3266	0.455483214984563	0.396641221530843
ENSG00000069275	NUCKS1	12382	11611	1573	11241	12275	13133	0.561567670001319	0.371572729243423
ENSG00000143994	ABHD1	68	94	159	74	101	95	0.241743463372968	-0.786163
ENSG00000143995	MEIS1	376	144	54	147	90	132	0.26265193379971	-0.729572
ENSG00000065559	MAP2K4	2118	1289	139	1755	1698	2447	0.390343595493659	0.629923629861394
ENSG00000147677	EIF3H	9029	6869	2651	6654	8722	9106	0.684156732953452	0.172890207774414
ENSG00000147676	MAL2	5557	4444	1379	3654	2854	6587	0.970105742050867	-0.0200532
ENSG00000147679	UTP23	894	715	177	773	732	733	0.756898574899573	0.168840227805163
ENSG00000105576	TNPO2	10427	8228	11731	8845	11383	12946	0.515620112132392	-0.320468
ENSG00000118816	CCNI	13139	8553	4731	11797	11671	18550	0.310596983903609	0.41212512956649
ENSG00000132294	EFR3A	2511	1881	87	2354	2170	2940	0.446737042638433	0.646829342765457
ENSG00000145293	ENOPH1	3302	2990	1152	2612	3561	4217	0.595037549937291	0.219693882743448
ENSG00000133740	E2F5	704	351	137	481	509	755	0.483164362211971	0.36818989163019
ENSG00000197150	ABCB8	1837	1891	7755	1633	2523	2577	0.0752197422756892	-1.44897
ENSG00000115998	C2orf42	316	191	15	236	184	201	0.809497742600857	0.195811934474839
Homo_sapiens_newGene_6850	Homo_sapiens_newGene_6850	399	274	148	210	214	233	0.177154102577115	-0.560194
ENSG00000115993	TRAK2	2870	1810	100	1897	1876	2476	0.717327468652926	0.303398003492029
ENSG00000066230	SLC9A3	2153	1287	3515	1766	1995	3253	0.410898966888384	-0.535497
ENSG00000173145	NOC3L	354	286	22	315	316	372	0.523586084580441	0.489038099605394
ENSG00000173141	MRPL57	7127	5139	20033	5719	8040	8003	0.113677681306564	-1.19319
ENSG00000063046	EIF4B	39925	25358	7875	32082	32886	35931	0.5550061420877	0.301751366627579
Homo_sapiens_newGene_6589	Homo_sapiens_newGene_6589	237	248	229	225	246	272	0.467999146830257	-0.328667
Homo_sapiens_newGene_6585	Homo_sapiens_newGene_6585	244	383	0	240	178	119	0.826518432774762	-0.283643
Homo_sapiens_newGene_6583	Homo_sapiens_newGene_6583	605	773	2403	536	1132	922	0.124319592656712	-1.21181
ENSG00000267952	AC008878.1	22	11	877	29	408	56	0.220959850538276	-1.78647
ENSG00000021645	NRXN3	129	15	5	168	29	57	0.408179077836681	0.901858079097804
ENSG00000213639	PPP1CB	10490	7516	1212	6668	8357	9795	0.726383714787206	0.219884500637536
ENSG00000213638	ADAT3	505	284	1536	449	433	633	0.123500551542123	-1.25823
ENSG00000101986	ABCD1	5008	3221	8692	4047	6166	4694	0.273741764281724	-0.713985
ENSG00000144659	SLC25A38	2209	1550	2895	1849	2887	2762	0.572166210439126	-0.315184
ENSG00000100056	ESS2	1200	911	2332	980	1205	1201	0.153029672680195	-0.933624
ENSG00000144655	CSRNP1	1016	887	2704	854	1773	1602	0.303191038162401	-0.751776
ENSG00000213185	FAM24B	65	89	50	80	66	73	0.691994286351828	-0.208943
ENSG00000213186	TRIM59	1480	1521	216	1114	884	1236	0.825721081952044	-0.141357
Homo_sapiens_newGene_7060	Homo_sapiens_newGene_7060	21	36	24	25	60	49	0.639331002342691	0.304189399464329
Homo_sapiens_newGene_7065	Homo_sapiens_newGene_7065	125	54	20	39	51	71	0.445178972580356	-0.485051
ENSG00000088766	CRLS1	862	715	4232	773	1115	2186	0.159905642901069	-1.26271
ENSG00000160908	ZNF394	853	854	683	721	950	817	0.461544007102961	-0.299517
ENSG00000143569	UBAP2L	16345	9876	8473	12903	13076	14619	0.868799674905149	-0.0630918
ENSG00000102981	PARD6A	539	467	3370	415	884	815	0.0534652265396178	-1.80808
ENSG00000102984	ZNF821	523	344	949	370	474	594	0.177113605452343	-0.891217
ENSG00000023734	STRAP	6124	4858	1503	4321	5736	6576	0.675296459973115	0.197743660917672
ENSG00000139154	AEBP2	1558	1192	138	1094	1033	1431	0.79998454164304	0.176022295545757
ENSG00000117450	PRDX1	16315	26571	24313	15162	37862	28219	0.710534818762969	-0.208726
ENSG00000107201	DDX58	519	1565	20	421	772	623	0.681284746471344	-0.418127
ENSG00000153551	CMTM7	334	154	694	206	191	348	0.0997256691479476	-1.26019
ENSG00000153558	FBXL2	27	40	10	48	59	69	0.136197185669892	0.922743996899755
Homo_sapiens_newGene_800	Homo_sapiens_newGene_800	152	130	29	124	140	139	0.733967727281157	0.196210366312869
Homo_sapiens_newGene_804	Homo_sapiens_newGene_804	43	45	25	70	64	51	0.425925245933041	0.442448317931475
Homo_sapiens_newGene_809	Homo_sapiens_newGene_809	1105	904	255	975	1096	1113	0.542640551358418	0.303636245623838
ENSG00000123427	EEF1AKMT3	498	354	122	456	435	559	0.432982566716504	0.380149891828125
ENSG00000215910	C1orf167	133	96	61	57	115	105	0.413335784730707	-0.379271
ENSG00000102362	SYTL4	275	407	81	216	313	340	0.914224570354265	-0.0612285
ENSG00000143387	CTSK	117	77	4	73	45	84	0.959443070350452	-0.0456683
ENSG00000143384	MCL1	7855	5942	1492	5954	6541	8575	0.597597336574749	0.279348499837798
ENSG00000143382	ADAMTSL4	117	123	139	116	80	79	0.155601547265685	-0.83356
ENSG00000111885	MAN1A1	196	204	53	56	58	145	0.0782343578783092	-1.07496
ENSG00000111880	RNGTT	528	369	31	377	450	569	0.537659896240055	0.469027952443637
ENSG00000123395	ATG101	1473	1744	7270	1444	3441	2498	0.154816181644289	-1.21276
Homo_sapiens_newGene_1055	Homo_sapiens_newGene_1055	40	28	42	34	50	32	0.607962837498219	-0.327313
Homo_sapiens_newGene_1052	Homo_sapiens_newGene_1052	32	49	22	31	67	67	0.593175660951618	0.31650203675868
ENSG00000065054	SLC9A3R2	2733	1718	5056	2113	4227	2675	0.356619548136894	-0.63337
ENSG00000168675	LDLRAD4	33	15	42	83	106	82	0.0989706581814197	1.13910723203238
ENSG00000189143	CLDN4	5461	13759	16885	6522	22908	12283	0.612853661136946	-0.370916
ENSG00000168672	FAM84B	3805	2954	483	3407	3891	4314	0.386485497112614	0.534723702853986
Homo_sapiens_newGene_3743	Homo_sapiens_newGene_3743	778	836	206	748	736	778	0.822463850307924	0.116744823204859
Homo_sapiens_newGene_3747	Homo_sapiens_newGene_3747	254	202	192	234	356	242	0.986928208105143	0.00743621106499515
Homo_sapiens_newGene_3745	Homo_sapiens_newGene_3745	76	40	0	73	59	21	0.71785366181298	0.435500740928726
ENSG00000118482	PHF3	2720	1538	62	2101	1172	2221	0.737632198855128	0.307898953964438
ENSG00000114107	CEP70	1971	1532	570	2126	2227	2341	0.249920989904584	0.510503623624463
ENSG00000163596	ICA1L	94	105	6	90	62	131	0.703164494269841	0.320593925954808
ENSG00000163590	PPM1L	617	345	17	335	390	630	0.675247679548298	0.367037194671242
ENSG00000025770	NCAPH2	1568	1622	7509	1199	2042	2077	0.0430443716378762	-1.71302
ENSG00000025772	TOMM34	3753	3233	2635	3106	4900	4454	0.971739175649805	0.0134350925986842
ENSG00000152782	PANK1	294	124	175	323	228	415	0.470171983891154	0.383037559498129
Homo_sapiens_newGene_2833	Homo_sapiens_newGene_2833	43	9	24	31	81	64	0.251120993674075	0.847571798276441
ENSG00000187098	MITF	390	403	52	387	314	595	0.508410172213354	0.444978009809425
ENSG00000187097	ENTPD5	3203	2179	376	2481	2314	3080	0.60900299894314	0.321963547947876
ENSG00000187094	CCK	22	59	90	3	106	30	0.387776733383269	-0.957065
ENSG00000187091	PLCD1	550	463	848	314	549	503	0.102026376266249	-0.961445
ENSG00000008311	AASS	435	404	63	606	372	409	0.440701199971977	0.519136905139277
ENSG00000166411	IDH3A	3781	3615	773	3485	5074	4057	0.425004033250283	0.438095014507854
ENSG00000166415	WDR72	388	400	98	299	430	451	0.719175892256753	0.186439527522595
ENSG00000011009	LYPLA2	2267	1604	5993	1821	2785	2777	0.162115442738489	-1.03896
Homo_sapiens_newGene_10801	Homo_sapiens_newGene_10801	1622	1641	96	1475	1876	1629	0.573030608341736	0.446046342970816
Homo_sapiens_newGene_10800	Homo_sapiens_newGene_10800	315	292	52	232	168	327	0.960408427526595	-0.0313342
Homo_sapiens_newGene_10808	Homo_sapiens_newGene_10808	2367	1615	39	2283	1264	1241	0.79566205599258	0.254910287344718
ENSG00000011007	ELOA	2301	1603	691	1772	2004	2237	0.689887487431455	0.16723259481017
ENSG00000184678	HIST2H2BE	3271	2154	1573	3544	8206	4830	0.0391361931385851	0.93582907097993
ENSG00000184672	RALYL	23	61	14	139	106	180	0.00609239881421607	1.82773788784863
ENSG00000184677	ZBTB40	2306	1712	262	1688	1639	1647	0.875851192248439	0.101035702074896
ENSG00000184675	AMER1	1127	661	162	915	822	1088	0.494494860019852	0.400184928799882
ENSG00000164815	ORC5	3078	2626	780	1973	2524	2620	0.871788051898949	-0.0765746
Homo_sapiens_newGene_4579	Homo_sapiens_newGene_4579	70	48	27	95	64	31	0.739556907633558	0.228616929882151
Homo_sapiens_newGene_4578	Homo_sapiens_newGene_4578	163	139	24	290	113	178	0.300809728479598	0.752338795071429
Homo_sapiens_newGene_4571	Homo_sapiens_newGene_4571	86	99	0	157	60	67	0.612326251355548	0.614497483076935
Homo_sapiens_newGene_4570	Homo_sapiens_newGene_4570	57	59	34	55	56	58	0.800361845404431	-0.126602
ENSG00000162241	SLC25A45	808	600	1068	862	847	956	0.532641806030579	-0.34902
ENSG00000162244	RPL29	33201	34201	97086	29051	48846	34574	0.114217481825823	-1.15292
ENSG00000151849	CENPJ	1817	1275	89	1181	773	1108	0.883413761584476	-0.118734
ENSG00000158528	PPP1R9A	829	521	20	568	491	565	0.831407725943755	0.191403683119502
ENSG00000115762	PLEKHB2	8048	8112	1681	6317	13016	10531	0.355365809669133	0.522378804465006
ENSG00000115760	BIRC6	7406	4984	217	5700	4338	4680	0.837714054305902	0.180177831395094
ENSG00000115761	NOL10	1926	1332	265	1727	1630	1823	0.477651734548231	0.426457049101541
ENSG00000158526	TSR2	1825	1927	2991	1267	3023	2076	0.314315286578705	-0.604728
ENSG00000159692	CTBP1	5828	4182	8192	4641	5749	6472	0.290534483659165	-0.60144
ENSG00000112234	FBXL4	882	729	77	745	811	960	0.52578343644047	0.444851525179197
ENSG00000112237	CCNC	1486	1684	974	1168	2074	1946	0.945260464850311	-0.0274153
ENSG00000052850	ALX4	366	233	855	157	292	422	0.0675858915409534	-1.38119
ENSG00000185787	MORF4L1	6801	6751	3591	5372	8880	8539	0.803886033470271	0.0925560659074957
ENSG00000101040	ZMYND8	5044	3101	380	3755	3159	3048	0.827982977440625	0.15692167318193
ENSG00000055147	FAM114A2	1294	1122	263	1106	1397	1654	0.411725171524684	0.434661048526674
ENSG00000154319	FAM167A	77	95	20	27	30	68	0.188798461605727	-0.886989
ENSG00000101049	SGK2	149	108	94	187	189	369	0.120572872070471	0.726819405711436
ENSG00000120265	PCMT1	2786	3149	3875	1878	4531	3762	0.421127433649099	-0.445449
Homo_sapiens_newGene_1873	Homo_sapiens_newGene_1873	518	419	1154	329	545	433	0.070076543975854	-1.25286
Homo_sapiens_newGene_1874	Homo_sapiens_newGene_1874	96	99	123	151	185	185	0.606693716860002	0.274000669871157
ENSG00000126858	RHOT1	2508	2069	274	2093	2280	2828	0.516131157269128	0.425626837571058
ENSG00000185252	ZNF74	1459	713	2042	975	1100	1303	0.19540694005869	-0.82084
ENSG00000185250	PPIL6	83	59	128	81	112	144	0.754049753841038	-0.200456
ENSG00000090539	CHRD	103	106	127	46	137	113	0.266118165270906	-0.669563
ENSG00000090530	P3H2	156	64	71	144	129	68	0.984117020964321	0.0121994762037263
Homo_sapiens_newGene_3237	Homo_sapiens_newGene_3237	103	58	25	102	90	110	0.342309922952089	0.513488293558536
ENSG00000257108	NHLRC4	100	99	407	58	130	136	0.0581710853355649	-1.60475
ENSG00000257103	LSM14A	7459	5913	751	5773	6534	5614	0.735997790420631	0.227136861078472
ENSG00000197603	CPLANE1	1157	823	28	1283	823	1002	0.517094898790816	0.594505023198733
ENSG00000197601	FAR1	6449	5247	301	4922	3980	5116	0.863858872518752	0.139710502405942
ENSG00000197608	ZNF841	785	499	14	880	596	643	0.471365029835626	0.685971220402976
ENSG00000183955	KMT5A	3659	2476	1295	3067	3873	3632	0.488151723200547	0.268864125987879
ENSG00000198000	NOL8	1857	1010	69	1485	907	1223	0.748017114639497	0.272036183963481
ENSG00000198001	IRAK4	837	695	92	754	792	867	0.507022677026896	0.437668484185505
ENSG00000198003	CCDC151	108	58	113	50	108	65	0.220567928381982	-0.770334
ENSG00000171126	KCNG3	77	28	20	63	43	67	0.646013296747037	0.287974058488736
ENSG00000171124	FUT3	139	126	33	38	128	72	0.376109594726431	-0.570944
ENSG00000134809	TIMM10	1135	1135	4926	833	1501	1009	0.033207431726328	-1.77842
ENSG00000171121	KCNMB3	175	110	3	157	87	145	0.681939575176664	0.397124544096514
ENSG00000123989	CHPF	3558	2488	12669	2221	5088	6611	0.1745459003687	-1.14429
ENSG00000123983	ACSL3	16119	12791	1182	11768	31963	15255	0.283590318857816	0.827620419571938
ENSG00000204463	BAG6	14323	8888	18802	10740	13768	15112	0.319209430473213	-0.570383
ENSG00000181610	MRPS23	2062	2308	4909	1554	3628	2485	0.207930178688419	-0.861188
ENSG00000204469	PRRC2A	26678	19429	24522	23003	25899	26455	0.511368410390634	-0.298787
ENSG00000167733	HSD11B1L	221	131	791	217	253	300	0.146453957723824	-1.23522
ENSG00000164362	TERT	252	177	205	158	117	264	0.234147458273947	-0.62333
ENSG00000203668	CHML	1712	1195	59	1521	788	1583	0.703042904696479	0.333956060018385
ENSG00000095574	IKZF5	812	657	89	777	650	799	0.552808972820561	0.396449442074048
ENSG00000177200	CHD9	2238	1409	40	2285	1164	1549	0.653068116555722	0.434065140677525
ENSG00000237330	RNF223	156	139	325	165	324	207	0.570895790079661	-0.389313
ENSG00000066032	CTNNA2	995	172	74	359	361	643	0.940338155753981	0.0584129833156844
ENSG00000136518	ACTL6A	4756	4263	955	3779	4807	4881	0.647232162090779	0.244519731285099
ENSG00000141385	AFG3L2	6155	4917	3806	4903	7104	8346	0.776610353990512	0.102339661017928
ENSG00000084072	PPIE	1773	1785	6878	1542	3152	2607	0.138773760993884	-1.19181
ENSG00000084070	SMAP2	2968	2561	2157	2171	3599	3691	0.842789376970158	-0.077274
ENSG00000141380	SS18	4297	2527	395	3892	3564	3758	0.41825289371602	0.545537552091944
ENSG00000095397	WHRN	368	378	341	285	422	451	0.471843407764825	-0.31325
ENSG00000165804	ZNF219	797	377	2631	673	606	1240	0.141871203084017	-1.27542
ENSG00000165806	CASP7	1967	2015	582	1442	2083	2468	0.761843799929318	0.143996875186819
ENSG00000165801	ARHGEF40	581	531	1225	379	563	899	0.163273738840789	-0.938395
ENSG00000165802	NSMF	6280	4312	13102	3559	5284	5987	0.0655654263028921	-1.26169
Homo_sapiens_newGene_34	Homo_sapiens_newGene_34	13103	11329	11657	10350	13151	11139	0.312225782219299	-0.437459
ENSG00000221869	CEBPD	618	229	4787	353	299	1807	0.0729684824044627	-2.06495
ENSG00000127663	KDM4B	4842	4125	5141	5544	9572	7643	0.598374831826935	0.255041665272803
ENSG00000127666	TICAM1	1623	1178	2106	1155	1657	1553	0.241293286628107	-0.644142
ENSG00000128891	CCDC32	584	638	1494	593	1060	1068	0.38416613149844	-0.599369
ENSG00000070961	ATP2B1	3291	1952	197	3149	1509	4440	0.414262222607866	0.652807590562226
ENSG00000276043	UHRF1	2896	2595	1212	2091	2411	2128	0.501747467714443	-0.265806
ENSG00000276045	ORAI1	1200	775	3319	732	1053	1609	0.0951202539864829	-1.2983
ENSG00000137648	TMPRSS4	121	92	106	34	81	189	0.405476387761914	-0.554331
ENSG00000278535	DHRS11	598	534	1703	411	1027	922	0.227113858469154	-0.915418
ENSG00000133943	DGLUCY	1231	883	1886	1193	1473	2131	0.662746449134687	-0.262906
ENSG00000137642	SORL1	964	781	101	458	511	787	0.729979118075117	-0.23209
ENSG00000198826	ARHGAP11A	3451	2486	112	2783	2031	3025	0.725419445128119	0.304140031081881
ENSG00000198824	CHAMP1	1934	1662	294	1780	1631	2321	0.506144453426983	0.399289944849263
ENSG00000198825	INPP5F	905	765	102	641	631	607	0.956763124179636	-0.0360634
ENSG00000033100	CHPF2	2417	1711	5063	1676	2180	2707	0.118195186171118	-1.0656
ENSG00000173436	MINOS1	320	418	461	358	722	558	0.961762626415764	-0.0261817
ENSG00000157500	APPL1	4317	3383	137	4036	2986	4172	0.612465941993001	0.442781250729379
ENSG00000157502	MUM1L1	45	12	0	44	57	27	0.299583041498804	1.17716305930758
ENSG00000224383	PRR29	27	47	125	36	52	41	0.139543830426649	-1.2522
ENSG00000121671	CRY2	694	440	995	500	914	997	0.566534208900941	-0.350511
ENSG00000117614	SYF2	910	594	244	662	891	714	0.70632779277764	0.173355355003441
ENSG00000117616	RSRP1	861	709	53	1082	774	881	0.385337117807294	0.680856614437881
ENSG00000110048	OSBP	7849	5803	1271	7130	9978	9571	0.233034820628897	0.668325798623072
ENSG00000170315	UBB	24556	27513	38775	18383	44400	27517	0.383842295600281	-0.515595
ENSG00000170312	CDK1	9938	12416	3435	7341	8620	11043	0.696662521859009	-0.187414
ENSG00000170310	STX8	387	416	645	468	853	602	0.873272503795188	-0.0943057
ENSG00000110042	DTX4	255	243	221	70	75	220	0.0144550973240519	-1.41977
ENSG00000110046	ATG2A	2605	1813	3742	1769	2512	2677	0.206358464888878	-0.734882
ENSG00000110047	EHD1	1612	1026	2603	1061	1789	1610	0.224856072674258	-0.768523
ENSG00000129315	CCNT1	3829	2730	256	2782	2868	3473	0.6701028919182	0.313463924251885
ENSG00000129317	PUS7L	2024	1365	195	1838	1146	1548	0.709418729577551	0.260232289835242
ENSG00000144848	ATG3	2401	1790	508	2090	2410	2489	0.436627173721891	0.39195549549958
ENSG00000143815	LBR	4896	4114	403	3076	3293	3642	0.96291606923227	-0.0330953
ENSG00000143811	PYCR2	3022	3362	6624	2812	5128	4209	0.305575089945752	-0.661173
ENSG00000144840	RABL3	1824	1350	224	1681	1790	1519	0.491836745354799	0.436054111926121
ENSG00000143819	EPHX1	13937	10140	23873	11787	19915	13691	0.342818084731709	-0.604571
ENSG00000075292	ZNF638	3453	2224	166	2838	1906	2644	0.727127272343216	0.280901241051849
ENSG00000111319	SCNN1A	5656	3922	3506	3680	6414	4687	0.68795526523922	-0.163402
ENSG00000139547	RDH16	186	112	215	64	180	238	0.344005825591064	-0.615163
ENSG00000079739	PGM1	1028	1012	2320	1535	2027	2868	0.970988375226097	-0.0241801
ENSG00000131398	KCNC3	617	475	189	523	615	373	0.925458655513077	0.0468840541451739
ENSG00000188786	MTF1	2005	1621	153	1663	2033	1909	0.533243493744246	0.450280457450374
ENSG00000188785	ZNF548	622	463	32	611	566	502	0.518132969333179	0.516878974734331
ENSG00000273088	AL713999.1	89	61	99	82	96	67	0.470959653064158	-0.429464
ENSG00000131979	GCH1	1465	1362	319	1248	1652	1987	0.419668854192493	0.423431204298632
ENSG00000152818	UTRN	3152	2229	80	5514	4678	4245	0.131964091869783	1.35878605744336
ENSG00000078061	ARAF	2098	1523	4107	1862	2573	2307	0.259320278365052	-0.746224
ENSG00000149177	PTPRJ	1349	1469	324	1428	2482	2071	0.191539847180433	0.705224687700671
ENSG00000149179	C11orf49	818	504	766	526	819	648	0.338541150319577	-0.481269
ENSG00000138709	LARP1B	1253	1181	218	1069	1214	1555	0.546992320895641	0.347760366921597
ENSG00000142856	ITGB3BP	526	577	531	450	585	662	0.422567901419696	-0.355493
ENSG00000186432	KPNA4	5552	3860	295	4147	4002	5146	0.644430990173541	0.35779862137606
ENSG00000186439	TRDN	294	164	27	26	11	62	0.00354303536587285	-2.44787
ENSG00000215421	ZNF407	809	441	57	681	502	747	0.508263166858923	0.484148658060011
ENSG00000115568	ZNF142	2230	1335	945	1877	1451	2061	0.984181492359106	0.00835216724218469
ENSG00000115561	CHMP3	2549	2408	1762	2346	3505	3836	0.653342302990645	0.166403921024479
ENSG00000172426	RSPH9	48	26	59	29	77	61	0.805214086863352	-0.172071
Homo_sapiens_newGene_9872	Homo_sapiens_newGene_9872	71	131	257	103	79	169	0.199290671784332	-0.986722
ENSG00000172425	TTC36	86	10	274	58	35	162	0.249963695268896	-1.2703
ENSG00000112033	PPARD	1609	1450	1908	1280	3061	2291	0.915928693108684	-0.0567343
ENSG00000172428	COPS9	390	430	2420	332	679	668	0.0620560972944008	-1.69526
ENSG00000197063	MAFG	2720	2198	5018	1542	3079	3800	0.208151721606953	-0.820428
ENSG00000108352	RAPGEFL1	722	629	673	543	733	653	0.296966614861226	-0.463606
ENSG00000067992	PDK3	1952	1101	835	1959	1689	1929	0.50880128665784	0.275437546889755
ENSG00000113924	HGD	646	547	291	808	2807	1834	0.00283219045426902	1.54887117814094
ENSG00000221843	C2orf16	174	121	43	285	209	282	0.0519385819370095	1.02334851642499
ENSG00000116205	TCEANC2	666	645	190	587	817	759	0.527872435527907	0.300755585913977
ENSG00000104472	CHRAC1	706	628	384	1069	892	1012	0.20392547579246	0.517773552303718
ENSG00000159905	ZNF221	66	51	0	67	25	23	0.992060214718469	0.012202308510438
ENSG00000116209	TMEM59	3590	3997	3621	2649	6495	6300	0.978976341053156	0.0130778872940413
ENSG00000139644	TMBIM6	29919	29916	17737	28777	45930	47572	0.382770014777935	0.31921967760047
ENSG00000135114	OASL	127	6330	1247	282	3306	639	0.272374929712163	-1.2936
ENSG00000196712	NF1	7417	5563	245	5797	4804	5636	0.790988431269027	0.228444949907832
ENSG00000196715	VKORC1L1	2785	2964	1028	2269	2551	2906	0.890395786506307	-0.0594921
ENSG00000197043	ANXA6	6402	5807	13187	4260	8409	7885	0.177255192085798	-0.883438
ENSG00000197045	GMFB	5120	4719	1466	4668	4156	6641	0.632729137522408	0.229785135536323
ENSG00000197044	ZNF441	541	422	40	407	270	353	0.956299276251691	-0.0414716
ENSG00000103978	TMEM87A	3200	3061	521	3322	4838	7169	0.111465890426491	0.96400763888793
ENSG00000077380	DYNC1I2	3009	2003	161	2090	2371	2790	0.616894631039259	0.384625763242398
ENSG00000203812	HIST2H2AA3	1505	1602	4993	1186	4748	1619	0.370117451003363	-0.752982
ENSG00000203811	HIST2H3C	142	53	122	128	186	181	0.700355571940966	0.228338990294942
ENSG00000203814	HIST2H2BF	316	177	34	244	246	231	0.594899852706065	0.349268046033428
ENSG00000180992	MRPL14	1409	1633	7255	1083	2491	1823	0.0568407226159812	-1.6436
ENSG00000180998	GPR137C	126	54	18	146	182	223	0.0295402045803136	1.31805143455083
ENSG00000113070	HBEGF	230	248	205	99	229	242	0.165405483534322	-0.687836
ENSG00000140280	LYSMD2	500	376	677	375	596	1037	0.790695806647285	-0.159958
ENSG00000140284	SLC27A2	759	595	277	427	635	1329	0.639520589897752	0.23823603117436
ENSG00000072803	FBXW11	4872	4009	674	3111	4702	4802	0.707791989240389	0.227301402567954
ENSG00000076382	SPAG5	5133	4670	1436	4088	4953	5488	0.746191481013363	0.148897141922772
ENSG00000183018	SPNS2	78	79	149	97	102	149	0.599085055743719	-0.341948
ENSG00000101361	NOP56	8821	7059	5021	7310	7665	8251	0.677400572598693	-0.148932
ENSG00000213397	HAUS7	623	622	1183	155	237	399	0.00069543126548581	-2.19266
ENSG00000213390	ARHGAP19	2986	3264	307	2047	2394	2295	0.881127073412302	-0.105244
Homo_sapiens_newGene_2260	Homo_sapiens_newGene_2260	316	248	192	276	274	278	0.672545894168313	-0.17159
ENSG00000115594	IL1R1	2569	1616	107	2222	2376	2539	0.418690798473386	0.65402577748579
ENSG00000143486	EIF2D	1538	1415	2436	1401	1979	2018	0.377971716364157	-0.503075
ENSG00000124743	KLHL31	127	87	7	137	131	122	0.353540480626138	0.73775874973223
ENSG00000123213	NLN	3500	2081	371	2784	2783	3976	0.389433210731509	0.551804005306457
ENSG00000140829	DHX38	4102	3262	4097	3222	4604	3731	0.397997636885999	-0.399157
ENSG00000123219	CENPK	646	587	280	445	465	526	0.388030822571277	-0.338184
Homo_sapiens_newGene_610	Homo_sapiens_newGene_610	811	559	60	753	412	476	0.839650248138018	0.155945183343148
Homo_sapiens_newGene_1792	Homo_sapiens_newGene_1792	52	37	3	50	57	45	0.452029324217655	0.62212033278853
Homo_sapiens_newGene_616	Homo_sapiens_newGene_616	361	221	20	308	134	212	0.910696479069675	0.0932675553373381
ENSG00000251201	TMED7-TICAM2	20	51	13	58	47	72	0.257677945105727	0.78086316389569
Homo_sapiens_newGene_7565	Homo_sapiens_newGene_7565	2752	2188	93	2555	2382	2519	0.568573175767422	0.490354531835197
ENSG00000185863	TMEM210	74	86	118	64	179	73	0.652220072395578	-0.306894
ENSG00000185864	NPIPB4	1313	744	85	972	532	485	0.883823553038692	-0.11652
ENSG00000169714	CNBP	15094	13186	5153	12835	17307	18080	0.492887669234622	0.279420430678994
ENSG00000185869	ZNF829	581	469	33	392	324	438	0.993978300808693	-0.00594337
ENSG00000169710	FASN	81116	63108	50359	57203	115922	58456	0.865674567040358	-0.0790264
Homo_sapiens_newGene_9091	Homo_sapiens_newGene_9091	255	183	30	280	309	316	0.202232130548326	0.817103420352161
ENSG00000111602	TIMELESS	5909	5366	6215	4922	5997	7488	0.439273339845359	-0.355481
ENSG00000162909	CAPN2	6956	5400	1355	6069	8332	8555	0.289073461925463	0.554186290472952
ENSG00000114315	HES1	405	199	441	451	784	813	0.395539013892099	0.4937875316048
ENSG00000114316	USP4	2365	1903	1256	1997	2684	2930	0.663376439811411	0.148807329694623
ENSG00000183087	GAS6	499	475	1502	436	560	551	0.0824688876378229	-1.28873
Homo_sapiens_newGene_6210	Homo_sapiens_newGene_6210	40	3	75	36	27	62	0.623170066796993	-0.518979
ENSG00000162896	PIGR	355	101	315	192	60	452	0.474998312806137	-0.589797
ENSG00000162894	FCMR	93	43	220	66	51	155	0.228927795896969	-1.02807
ENSG00000149231	CCDC82	208	142	7	205	118	120	0.745527322235671	0.292455015718813
ENSG00000184731	FAM110C	299	177	80	53	194	255	0.479283651395613	-0.443324
ENSG00000167978	SRRM2	30845	19016	9307	29496	19999	24928	0.749181173582693	0.154141182525931
ENSG00000167972	ABCA3	3164	2401	4341	1536	2805	2521	0.0688160451800688	-1.03121
ENSG00000163412	EIF4E3	880	573	62	696	583	939	0.54567296794495	0.443096087533738
ENSG00000183336	BOLA2	868	770	2356	725	1184	818	0.117544007457679	-1.147
ENSG00000154438	ASZ1	50	43	76	29	0	19	0.0601341183986783	-2.19619
ENSG00000092853	CLSPN	1839	1699	59	1299	839	1089	0.805671024657379	-0.220374
ENSG00000179941	BBS10	1937	1514	190	1884	1490	1396	0.663166420798735	0.304504338288164
ENSG00000179943	FIZ1	939	573	1963	628	921	1305	0.212344671746536	-0.889516
ENSG00000068024	HDAC4	494	286	213	314	254	447	0.584894651211634	-0.241912
Homo_sapiens_newGene_5546	Homo_sapiens_newGene_5546	436	272	0	351	123	248	0.974542173712955	0.0415483603424277
ENSG00000169783	LINGO1	295	377	420	123	245	260	0.0191812360300349	-1.29059
Homo_sapiens_newGene_5549	Homo_sapiens_newGene_5549	1312	1780	3073	1356	1875	2089	0.225745743651508	-0.769246
ENSG00000080802	CNOT4	1250	903	256	868	793	891	0.882186598512942	-0.0778206
Homo_sapiens_newGene_5899	Homo_sapiens_newGene_5899	518	437	30	439	571	914	0.302238651528434	0.810620644074828
Homo_sapiens_newGene_5898	Homo_sapiens_newGene_5898	351	180	49	272	217	442	0.395196366345083	0.530135550627163
ENSG00000115042	FAHD2A	544	493	1366	466	761	612	0.167220398691185	-0.975593
ENSG00000115041	KCNIP3	119	106	244	78	104	37	0.0362493679809611	-1.59324
ENSG00000125820	NKX2-2	36	35	42	56	20	35	0.615791800587582	-0.368703
ENSG00000125821	DTD1	1131	996	2058	781	1281	1467	0.198101353787553	-0.80034
ENSG00000125826	RBCK1	3036	2174	8317	2390	3792	3985	0.164317059130932	-1.04498
ENSG00000125827	TMX4	2081	1550	495	1861	1814	2721	0.380170279502757	0.428959448384821
ENSG00000205323	SARNP	1310	1368	977	1195	1947	1310	0.880766876408164	-0.0639005
ENSG00000166598	HSP90B1	43900	38046	3489	41742	47397	61356	0.346191598285134	0.678077034315204
ENSG00000166595	CIAO2B	1856	2700	5235	1530	4089	1724	0.175376349980724	-0.999261
ENSG00000068028	RASSF1	1322	1228	2895	962	1722	1340	0.132132734139183	-1.00565
ENSG00000050748	MAPK9	3069	2902	529	2430	3221	3820	0.543574726835643	0.35031128776999
ENSG00000008128	CDK11A	2052	1600	562	1674	1569	1346	0.914016781518632	-0.0528849
ENSG00000004897	CDC27	4518	3328	270	3761	3551	3948	0.61629546570734	0.38168473796573
ENSG00000155744	FAM126B	701	595	45	512	459	606	0.871961930967275	0.123477896016736
ENSG00000170153	RNF150	95	131	34	94	106	167	0.687686005876622	0.224038072027935
ENSG00000095951	HIVEP1	1908	1206	131	1167	946	1155	0.925748979231178	-0.0685898
ENSG00000178301	AQP11	111	78	140	81	105	200	0.656429972795252	-0.275049
ENSG00000198901	PRC1	3840	3213	656	2279	3801	3664	0.79894308348718	0.144517313901033
ENSG00000198900	TOP1	11897	7373	846	9739	8434	11320	0.523944107675711	0.459838933056623
ENSG00000178307	TMEM11	1700	1070	4715	998	1647	1616	0.0602466057764474	-1.45292
ENSG00000198909	MAP3K3	1518	1417	1467	1325	1747	1927	0.602333489900097	-0.22672
ENSG00000198908	BHLHB9	556	351	46	409	375	380	0.776270839314129	0.200696889709189
ENSG00000120656	TAF12	835	717	638	700	995	869	0.73647256327302	-0.134971
ENSG00000161013	MGAT4B	3478	3502	10075	4699	7020	9027	0.630310475223383	-0.349102
ENSG00000161011	SQSTM1	28758	25579	107019	19645	38970	53285	0.131374743469458	-1.23375
ENSG00000161010	MRNIP	1493	1915	491	1362	1219	1519	0.771207991204468	-0.149131
ENSG00000161016	RPL8	51364	50597	195315	42334	79243	55462	0.0795938256612696	-1.40639
ENSG00000125170	DOK4	382	310	593	250	463	341	0.189149335403486	-0.795953
ENSG00000257315	ZBED6	4951	2566	155	4369	2321	2881	0.717607191192383	0.319563286349068
ENSG00000171681	ATF7IP	2551	1747	79	1901	1409	1664	0.877057793338713	0.134983087823853
ENSG00000171680	PLEKHG5	375	339	667	267	373	433	0.142821193438927	-0.899075
ENSG00000183856	IQGAP3	2365	2027	1093	1792	1792	2204	0.595918348142821	-0.195717
ENSG00000170485	NPAS2	315	263	46	156	232	299	0.92802820703239	-0.055925
ENSG00000170482	SLC23A1	296	151	58	205	236	194	0.745187477362324	0.177343723843137
ENSG00000284308	C2orf81	104	97	97	82	197	118	0.995931029148662	0.0027623407524432
ENSG00000198270	TMEM116	289	294	405	263	372	687	0.869641655614258	-0.095279
ENSG00000198276	UCKL1	1938	1473	3899	1415	1927	1829	0.111148567924336	-1.05374
ENSG00000124228	DDX27	3035	2347	1475	2222	2878	2596	0.739384326315404	-0.118241
ENSG00000124226	RNF114	3063	2815	2457	1980	3163	3190	0.332101536276929	-0.388357
ENSG00000124225	PMEPA1	15596	7952	5016	12825	23310	19199	0.105244333519064	0.705796372637777
ENSG00000124222	STX16	4361	3691	317	3144	3515	3334	0.844417222495717	0.144624097002491
ENSG00000082512	TRAF5	720	607	31	499	309	568	0.935515177821621	-0.068675
ENSG00000179163	FUCA1	802	746	615	661	1172	1018	0.960868189426706	0.0201222083967197
ENSG00000161905	ALOX15	5378	3627	6557	4518	7201	7599	0.753218723687684	-0.171256
ENSG00000161904	LEMD2	1874	1404	4469	1431	1821	2855	0.181629224645561	-0.958479
ENSG00000082515	MRPL22	1305	1350	2072	987	1797	1352	0.226965079191793	-0.694103
ENSG00000214717	ZBED1	2556	2001	3385	2144	2417	3132	0.336746262429165	-0.52225
ENSG00000167508	MVD	977	927	3770	722	1498	1048	0.0720696068451758	-1.46668
ENSG00000047365	ARAP2	262	195	6	249	232	187	0.605536067452429	0.477632284934787
ENSG00000031003	FAM13B	2609	1618	150	2455	1639	2396	0.515281641337802	0.503704792780968
ENSG00000275004	ZNF280B	422	279	24	277	194	269	0.957478962423893	-0.0419615
ENSG00000138303	ASCC1	1608	1369	452	1181	1645	1707	0.701868157200185	0.173194004846064
ENSG00000083642	PDS5B	6650	4296	212	4782	3948	4265	0.843906781271185	0.169489114101258
ENSG00000146757	ZNF92	1006	751	165	825	427	767	0.936861838991135	-0.0499046
ENSG00000144445	KANSL1L	747	451	32	837	519	574	0.456029211114486	0.623601005148058
ENSG00000147383	NSDHL	1176	963	1481	949	1600	1035	0.393718232417405	-0.469858
ENSG00000268606	MAGEA2	3522	2656	3901	2221	4565	3559	0.419138102533298	-0.423252
ENSG00000136492	BRIP1	1075	887	54	812	463	789	0.960824697165516	-0.0406128
ENSG00000136490	LIMD2	306	119	330	96	191	191	0.0734673404831859	-1.14898
ENSG00000080345	RIF1	4359	2544	126	3448	1763	2711	0.863077672930365	0.154350950135693
ENSG00000129535	NRL	37	16	256	37	35	96	0.123686806745596	-1.67855
ENSG00000133048	CHI3L1	77	127	57	107	125	87	0.979733774044034	-0.0137989
ENSG00000136720	HS6ST1	3971	2621	6165	2780	4231	5476	0.354448803009087	-0.572619
ENSG00000174669	SLC29A2	2277	1688	3037	1806	1865	1900	0.160575666268374	-0.785077
ENSG00000116044	NFE2L2	2887	1942	199	2158	1703	2642	0.711101526856853	0.273229278664903
ENSG00000172992	DCAKD	1086	832	1473	668	1221	1143	0.240944762255646	-0.66225
ENSG00000130762	ARHGEF16	2246	1814	6484	1467	2863	3138	0.128977417964225	-1.15185
ENSG00000130766	SESN2	1066	845	1700	988	1478	1485	0.512543100099668	-0.389086
ENSG00000122515	ZMIZ2	4766	2781	4406	2693	2684	3625	0.100891204458468	-0.818853
ENSG00000130768	SMPDL3B	1399	887	1520	852	944	1210	0.134716410312554	-0.784716
ENSG00000117791	MARC2	420	351	435	308	439	621	0.586070101228125	-0.268457
ENSG00000113273	ARSB	492	370	556	332	427	549	0.265770221194952	-0.57343
ENSG00000085733	CTTN	12684	11216	4290	9841	18412	12093	0.556592259148749	0.269512170003328
ENSG00000067248	DHX29	2882	2127	141	2718	2807	3163	0.404707228925995	0.659926771063243
ENSG00000145476	CYP4V2	382	224	220	340	273	373	0.920282338245695	-0.0446154
ENSG00000174599	TRAM1L1	263	205	31	255	299	452	0.196747335994363	0.840755951717419
ENSG00000121749	TBC1D15	1837	1265	212	1497	1461	1778	0.54009491284502	0.387732587688656
ENSG00000068438	FTSJ1	2070	1521	3360	1706	2493	2393	0.325227416850024	-0.598304
ENSG00000273513	TBC1D3K	85	68	10	50	72	51	0.930834902559048	-0.0616972
ENSG00000261236	BOP1	5105	3676	15146	3257	5021	4515	0.0460054085231839	-1.53744
ENSG00000060140	STYK1	671	696	127	507	715	1058	0.513646533090623	0.385678324151251
ENSG00000103404	USP31	2251	1704	236	1574	1581	1849	0.843839028922728	0.129693461940704
ENSG00000086289	EPDR1	347	264	181	252	582	620	0.24041052357384	0.525481472307219
Homo_sapiens_newGene_9257	Homo_sapiens_newGene_9257	412	161	32	446	228	403	0.293864083554051	0.788219334801987
ENSG00000181104	F2R	926	704	89	715	415	762	0.959723483820817	0.0360201634969429
ENSG00000168026	TTC21A	271	158	61	197	95	153	0.656726562550064	-0.269272
ENSG00000065243	PKN2	3713	2712	140	3001	2092	2602	0.837725309359528	0.173958424919314
ENSG00000168028	RPSA	49820	46915	241339	39457	68426	62717	0.0487171381176066	-1.69307
ENSG00000189376	C8orf76	883	719	701	629	1264	1059	0.930349962615469	-0.0385016
ENSG00000049449	RCN1	7864	4304	1464	5946	5642	8340	0.46959414907369	0.380471621612837
ENSG00000075624	ACTB	118079	100673	126705	97667	157471	124830	0.543927403573303	-0.293567
ENSG00000088930	XRN2	5604	3858	691	4143	4386	5404	0.606108105474158	0.316986529969895
Homo_sapiens_newGene_188	Homo_sapiens_newGene_188	20	11	110	34	73	51	0.576101981048878	-0.571068
ENSG00000105808	RASA4	187	195	127	62	46	111	0.00235560404480199	-1.56796
Homo_sapiens_newGene_183	Homo_sapiens_newGene_183	2162	2090	280	2128	1765	1746	0.766402168170522	0.196834808654247
Homo_sapiens_newGene_185	Homo_sapiens_newGene_185	76	56	20	90	66	51	0.637318452694133	0.294561230211502
Homo_sapiens_newGene_184	Homo_sapiens_newGene_184	209	229	194	216	232	310	0.778365108088297	-0.126072
Homo_sapiens_newGene_187	Homo_sapiens_newGene_187	340	318	2018	386	791	875	0.214639419641223	-1.1397
ENSG00000012124	CD22	56	32	25	48	28	95	0.649736356024026	0.293866031012838
ENSG00000132589	FLOT2	4697	4250	11578	3117	5666	5098	0.0945283302115141	-1.16687
ENSG00000132581	SDF2	1234	1191	2279	958	2094	1549	0.358341640097103	-0.579426
ENSG00000119650	IFT43	553	480	1085	361	716	607	0.170672917941079	-0.895893
ENSG00000119655	NPC2	1992	1700	3178	1301	2028	2559	0.200623921601002	-0.75614
ENSG00000148925	BTBD10	1554	1321	232	1351	1911	1532	0.438465918887797	0.466127543383177
ENSG00000187624	C17orf97	174	111	148	208	157	159	0.904157219458107	-0.0649447
ENSG00000187626	ZKSCAN4	229	209	241	271	299	287	0.896484368967811	-0.0633205
ENSG00000187627	RGPD1	241	128	3	149	109	131	0.967278305029097	0.0406896074015111
ENSG00000162702	ZNF281	1432	890	49	993	771	1138	0.791444108353831	0.224532311473321
ENSG00000147162	OGT	10071	7217	695	8736	7061	8533	0.635050990295723	0.351578399015062
ENSG00000135605	TEC	164	135	21	95	138	158	0.865635025737525	0.110289547402777
ENSG00000114554	PLXNA1	4289	2982	4198	4300	4816	6287	0.995462565509788	0.00272310181506704
ENSG00000147168	IL2RG	59	83	0	0	138	49	0.920924464744362	0.166127037116902
ENSG00000188428	BLOC1S5	486	380	106	505	543	692	0.206235576325145	0.645010190350575
ENSG00000165732	DDX21	23706	15531	1178	16418	14096	16714	0.84681830625156	0.152128797985539
ENSG00000165733	BMS1	6519	4344	534	4464	4049	4226	0.918639165287141	0.0717623384381947
ENSG00000165730	STOX1	54	40	32	31	42	72	0.775992821739125	-0.155987
ENSG00000115685	PPP1R7	1899	1886	3524	1660	3639	2535	0.481414015684049	-0.443725
ENSG00000115687	PASK	3107	2297	3600	2816	4387	3781	0.746780830375958	-0.167487
ENSG00000132881	CPLANE2	141	121	533	191	257	305	0.362969699520868	-0.746469
Homo_sapiens_newGene_4087	Homo_sapiens_newGene_4087	85	87	17	31	49	56	0.274855203202826	-0.70004
ENSG00000187193	MT1X	470	222	703	345	304	313	0.133025627347444	-1.01837
ENSG00000066926	FECH	12589	10171	3639	8791	17160	13641	0.46141288292551	0.342193221878991
ENSG00000066923	STAG3	494	379	84	370	285	360	0.925663840283942	-0.055006
ENSG00000227268	KLLN	147	72	10	96	53	90	0.997701728581947	0.00228930789257903
ENSG00000258790	AL121594.1	392	1344	44	1083	1008	1872	0.307803495410848	0.929689501250296
ENSG00000186577	SMIM29	879	749	4072	501	1088	1232	0.0453413646785488	-1.74907
ENSG00000186575	NF2	3586	2718	1966	3149	3545	3653	0.947113035137943	0.0234666604260516
Homo_sapiens_newGene_7348	Homo_sapiens_newGene_7348	2787	2070	809	2129	1707	1826	0.702571539460098	-0.181777
ENSG00000157999	ANKRD61	41	54	0	44	42	55	0.690243339265193	0.444259330739971
ENSG00000164463	CREBRF	475	339	31	292	303	413	0.855346112295134	0.136527706407434
ENSG00000164465	DCBLD1	499	478	123	450	538	881	0.318522100667612	0.526526829540635
ENSG00000168243	GNG4	324	163	227	88	131	290	0.113697708912145	-0.915158
ENSG00000100568	VTI1B	4558	3538	3241	4066	5526	5579	0.871519096412298	0.0613502654269815
ENSG00000164466	SFXN1	6769	5869	982	5123	7399	6170	0.626791807472925	0.294619728940247
ENSG00000100567	PSMA3	4936	4705	2656	3670	5815	5283	0.889495643801511	-0.0506378
ENSG00000100564	PIGH	978	613	745	606	1119	1179	0.842594397048041	-0.0909241
ENSG00000112561	TFEB	878	629	1394	454	1558	880	0.414352656963666	-0.555878
Homo_sapiens_newGene_4926	Homo_sapiens_newGene_4926	60	48	10	33	36	25	0.499501535936656	-0.476903
Homo_sapiens_newGene_4927	Homo_sapiens_newGene_4927	28	35	49	27	22	65	0.503787777479428	-0.496641
ENSG00000181929	PRKAG1	3242	2652	3396	2550	4455	4276	0.730674517366664	-0.165911
ENSG00000196526	AFAP1	1434	870	260	762	1049	1182	0.938937498307049	0.0403214742815114
ENSG00000181924	COA4	4362	3473	8024	3360	5279	4189	0.185519471698223	-0.8423
ENSG00000100697	DICER1	5151	3059	144	5691	3869	4045	0.442078243775333	0.683657979694578
ENSG00000007520	TSR3	1340	961	10495	788	1626	2852	0.0391133714281743	-2.10855
ENSG00000182473	EXOC7	7635	5602	12035	6683	9337	8965	0.37672903002927	-0.529035
Homo_sapiens_newGene_6433	Homo_sapiens_newGene_6433	46	155	355	47	105	179	0.103122534223251	-1.478
ENSG00000053918	KCNQ1	296	205	470	164	271	424	0.256479652205307	-0.737311
ENSG00000150712	MTMR12	3299	2396	259	2543	2877	3367	0.532914125896307	0.44038977496618
Homo_sapiens_newGene_8979	Homo_sapiens_newGene_8979	1154	842	221	1017	877	968	0.687122868536263	0.220160532930894
ENSG00000246705	H2AFJ	6844	7075	31670	7115	17909	12263	0.243830126618208	-0.996104
ENSG00000160613	PCSK7	3042	2423	4866	2364	3830	3073	0.263913793799216	-0.669335
ENSG00000140323	DISP2	326	185	416	160	229	304	0.12623262434762	-0.923452
ENSG00000140326	CDAN1	825	630	1454	867	844	1141	0.383488168571473	-0.550667
ENSG00000247077	PGAM5	4323	3699	16157	3107	5298	6194	0.0807294372611719	-1.41518
ENSG00000205903	ZNF316	2106	1279	4481	1607	1607	3643	0.272577252090799	-0.810668
Homo_sapiens_newGene_2434	Homo_sapiens_newGene_2434	71	81	87	131	91	78	0.956620617848859	-0.0333121
ENSG00000185122	HSF1	3663	2456	8084	3051	3944	3995	0.17679954548046	-0.94787
ENSG00000185127	C6orf120	1881	1445	612	2368	2140	2574	0.141497292167693	0.631376792599528
ENSG00000185129	PURA	2616	1865	622	2112	2263	2534	0.602739832978227	0.247199917439342
ENSG00000169032	MAP2K1	3305	3175	2514	2601	5370	5038	0.741380834961037	0.139867285497187
ENSG00000213213	CCDC183	249	172	195	172	250	222	0.49104187219428	-0.310928
ENSG00000213214	ARHGEF35	689	876	657	587	943	813	0.473510017992913	-0.31748
ENSG00000092330	TINF2	1259	934	1472	1063	1665	1602	0.669287335387845	-0.222143
ENSG00000255302	EID1	11585	9483	3632	11319	15675	13857	0.243751699137582	0.495862469409211
ENSG00000152620	NADK2	2661	2563	362	1774	1772	3221	0.886647807658431	0.0922460255936967
ENSG00000106397	PLOD3	3612	2551	5050	1907	2308	2575	0.0338058320453846	-1.21174
ENSG00000110315	RNF141	1783	1398	714	1371	1645	1636	0.999974412284958	1.19777012794412e-05
ENSG00000106392	C1GALT1	594	562	150	621	579	789	0.428931220800419	0.403115226843685
ENSG00000102870	ZNF629	650	269	465	270	285	503	0.147122368360404	-0.780628
ENSG00000102871	TRADD	514	460	4545	406	861	1330	0.060786633907176	-1.91283
ENSG00000143674	MAP3K21	661	551	57	480	393	604	0.894106223829158	0.0955803612911434
ENSG00000102878	HSF4	441	473	263	511	378	459	0.857105376343129	-0.0806521
ENSG00000102879	CORO1A	195	180	445	84	168	121	0.0147900760384844	-1.71567
Homo_sapiens_newGene_4108	Homo_sapiens_newGene_4108	298	238	361	210	259	226	0.133835430731008	-0.80551
Homo_sapiens_newGene_4105	Homo_sapiens_newGene_4105	218	163	176	192	190	187	0.492549199933309	-0.319364
ENSG00000009844	VTA1	2580	2381	1157	2102	2506	2951	0.948828178508137	0.0235691652219949
Homo_sapiens_newGene_4102	Homo_sapiens_newGene_4102	651	457	54	482	333	317	0.89476682853846	-0.097898
Homo_sapiens_newGene_1165	Homo_sapiens_newGene_1165	205	122	14	128	144	136	0.826417309828649	0.16357998994496
ENSG00000178974	FBXO34	1020	1061	117	755	1058	1378	0.602727177215306	0.353757376313481
ENSG00000178971	CTC1	1203	885	612	862	972	1005	0.54654161728572	-0.216437
ENSG00000166128	RAB8B	1296	1154	149	833	812	1110	0.923166028493244	-0.0636527
ENSG00000239789	MRPS17	1289	1030	1014	1030	1524	1201	0.642543371329106	-0.195665
ENSG00000166123	GPT2	6792	5559	11557	4509	7960	7574	0.193352301621844	-0.794722
ENSG00000126787	DLGAP5	2891	1987	267	2247	2266	2833	0.559013565189006	0.394064993817758
ENSG00000204287	HLA-DRA	997	533	897	623	383	1327	0.426304515748333	-0.495991
ENSG00000158019	BABAM2	1682	1120	1151	1535	2059	1922	0.744074812996118	0.130741319884063
ENSG00000183273	CCDC60	18	36	31	71	99	45	0.185751637770306	0.930797168563505
ENSG00000024048	UBR2	2633	2075	114	2457	2203	2549	0.545637203786957	0.496359639882352
Homo_sapiens_newGene_3456	Homo_sapiens_newGene_3456	588	477	331	345	383	459	0.134886883409351	-0.54583
ENSG00000157978	LDLRAP1	1179	793	1787	1029	1408	1252	0.382392169080788	-0.529135
ENSG00000173801	JUP	26860	15359	27311	19188	25798	25493	0.423236720967724	-0.415649
ENSG00000173805	HAP1	45	73	121	59	76	54	0.230077114708977	-0.864869
ENSG00000165475	CRYL1	1869	1787	3934	1561	3193	3122	0.420112221860296	-0.530555
ENSG00000165474	GJB2	354	491	68	44	124	161	0.0135931302486332	-1.74373
ENSG00000165476	REEP3	6341	4709	3048	4636	4800	6033	0.669205601849389	-0.151546
ENSG00000121406	ZNF549	574	450	23	523	494	646	0.493460380158244	0.570377135227323
ENSG00000011426	ANLN	5645	5386	311	4135	4076	5037	0.892042581383602	0.107987172072396
ENSG00000129187	DCTD	2643	2002	2474	1916	2432	3207	0.460991574625644	-0.336703
ENSG00000205155	PSENEN	1035	1029	3167	1003	1801	1653	0.244241156677846	-0.865554
Homo_sapiens_newGene_3396	Homo_sapiens_newGene_3396	56	63	182	54	167	127	0.579735672255065	-0.447887
ENSG00000164695	CHMP4C	480	384	275	425	560	618	0.639846449798483	0.168747808345911
ENSG00000128581	IFT22	1099	1087	788	995	1257	1055	0.646341936879147	-0.1811
ENSG00000128585	MKLN1	3866	4053	275	3654	4191	2689	0.739202582440326	0.260586200718957
ENSG00000120756	PLS1	564	422	41	530	847	788	0.196595731620748	0.939563139986862
ENSG00000155530	LRGUK	44	60	2	38	18	15	0.543343387474646	-0.626919
ENSG00000058056	USP13	1984	1966	304	2144	2449	2754	0.309597177994762	0.618676465152324
ENSG00000176974	SHMT1	4668	3747	8066	3958	5429	6362	0.324278280494897	-0.602636
ENSG00000176973	FAM89B	1538	747	11547	965	1209	2873	0.0305325370267809	-2.27533
ENSG00000176978	DPP7	5210	3169	22925	3904	5914	7035	0.0693051148349344	-1.61181
ENSG00000134716	CYP2J2	411	210	148	309	211	488	0.786893671850291	0.13759206105255
ENSG00000134717	BTF3L4	3163	2894	2406	3192	4100	4248	0.82212211856327	0.0853482374652568
ENSG00000017427	IGF1	405	305	92	304	708	358	0.323109706800096	0.564282037128037
ENSG00000124920	MYRF	256	268	119	97	155	186	0.0486186985920473	-0.864933
ENSG00000075420	FNDC3B	3026	2230	219	2736	2489	3111	0.48898462484138	0.503912790364716
ENSG00000161203	AP2M1	13704	13375	31366	14885	24507	21665	0.441423070034753	-0.512438
ENSG00000161204	ABCF3	4717	3836	9361	4109	7170	5311	0.312090353436652	-0.665059
ENSG00000078618	NRDC	5711	4960	576	4766	6456	6748	0.435552327971523	0.525696490629638
ENSG00000241878	PISD	1335	1058	2130	915	1534	1537	0.234812290566869	-0.710643
ENSG00000075391	RASAL2	604	498	61	503	438	518	0.758955457790538	0.210451619732368
ENSG00000075399	VPS9D1	430	324	617	363	473	452	0.320156380043945	-0.574844
ENSG00000036672	USP2	488	290	286	207	264	335	0.0721334481403928	-0.740849
ENSG00000082497	SERTAD4	125	163	18	18	130	52	0.323801994051491	-0.857397
ENSG00000135040	NAA35	1473	1252	272	1285	1558	1747	0.430334471216797	0.431799274596871
ENSG00000131746	TNS4	108	256	17	52	602	71	0.525058987612796	0.670493058643048
ENSG00000147364	FBXO25	2717	2130	1254	2172	2927	3231	0.653864562771757	0.155677875356725
ENSG00000135047	CTSL	2845	2336	2393	2406	3502	3161	0.763144258798714	-0.126037
ENSG00000135049	AGTPBP1	1667	1186	55	1232	1021	1503	0.737658477224259	0.287601057994161
ENSG00000135048	CEMIP2	2304	1697	289	2475	1764	3595	0.264152047969219	0.723694311918277
ENSG00000131748	STARD3	1649	1441	4328	1199	2220	1991	0.136563726922882	-1.0723
ENSG00000146094	DOK3	285	213	86	426	370	284	0.167302940379393	0.712194599314249
ENSG00000080824	HSP90AA1	92763	79003	6574	70164	89072	85356	0.652153297492896	0.33287447270171
ENSG00000145217	SLC26A1	858	573	1867	1061	1177	1376	0.53181443908004	-0.438814
ENSG00000145216	FIP1L1	2023	1131	314	1362	1584	1767	0.599688145368682	0.291845259778613
ENSG00000177733	HNRNPA0	8590	6785	9174	6986	8878	12017	0.586320457040356	-0.264474
ENSG00000145214	DGKQ	2617	1819	8163	2468	3618	3816	0.204557851138314	-0.997557
ENSG00000240583	AQP1	53	58	17	50	113	61	0.369724461420034	0.551903367359926
ENSG00000043039	BARX2	111	27	43	69	66	54	0.805891336484137	-0.159588
ENSG00000069943	PIGB	544	433	202	444	612	678	0.461807042127156	0.290081294944131
ENSG00000259823	LYPD8	303	254	149	343	331	277	0.686730580983384	0.17556159264431
ENSG00000240053	LY6G5B	318	309	18	247	167	166	0.791527516347601	-0.220725
ENSG00000137996	RTCA	2711	2371	440	2262	2814	3055	0.506344407141633	0.384136511269938
ENSG00000137992	DBT	4404	4072	277	4294	3669	3940	0.653495999307559	0.349648160063587
ENSG00000138356	AOX1	43	37	5	2	63	16	0.786569514926432	-0.30535
ENSG00000146540	C7orf50	3075	3404	26789	2117	5167	5050	0.0237298611259535	-2.22864
ENSG00000136021	SCYL2	3344	2177	194	2625	2352	3052	0.596525622734492	0.402053873920579
ENSG00000136026	CKAP4	6372	4332	7527	5273	8099	10138	0.826909677189403	-0.117978
ENSG00000141013	GAS8	2136	1443	1332	1434	2265	1598	0.593257735553644	-0.221505
ENSG00000141012	GALNS	1518	843	2609	865	1268	1655	0.153599603521013	-0.958695
ENSG00000172819	RARG	1789	1537	3264	1130	1486	2004	0.0880656367397124	-1.06195
ENSG00000172818	OVOL1	725	516	1234	457	784	869	0.217510846343514	-0.784461
ENSG00000085382	HACE1	512	458	19	457	488	655	0.499767840976714	0.575986545896715
ENSG00000101901	ALG13	1783	1256	792	1497	1503	1391	0.892640438199749	-0.0532039
ENSG00000116586	LAMTOR2	957	835	2661	590	1442	970	0.11172139079623	-1.20028
ENSG00000116584	ARHGEF2	1938	1343	1742	803	1222	1445	0.0387691285911618	-0.959339
ENSG00000116580	GON4L	2918	1789	563	2603	2209	2155	0.619544052977232	0.269687408344027
ENSG00000180891	CUEDC1	722	530	2031	476	734	1011	0.111963557282487	-1.21529
ENSG00000223547	ZNF844	200	146	19	144	221	222	0.43877049657084	0.533339207577319
ENSG00000151025	GPR158	4696	4048	3606	3228	7102	5827	0.986675805562279	-0.00733295
ENSG00000099958	DERL3	51	72	158	50	95	42	0.142345806355868	-1.16081
ENSG00000032742	IFT88	1167	1062	141	843	829	1030	0.946435451012578	0.0438103050350235
ENSG00000099953	MMP11	302	216	777	187	314	403	0.124187049875565	-1.15656
ENSG00000099956	SMARCB1	4869	3201	7569	3687	4853	4437	0.205476345643434	-0.776046
ENSG00000099954	CECR2	281	193	20	93	96	115	0.277666587839011	-0.811574
ENSG00000197948	FCHSD1	347	305	279	236	304	163	0.144006673171536	-0.739933
Homo_sapiens_newGene_6731	Homo_sapiens_newGene_6731	231	173	6	170	208	172	0.703891572845668	0.342103514710519
ENSG00000113407	TARS	11726	7971	1153	8160	8801	11473	0.631510145587031	0.316133568337759
ENSG00000169239	CA5B	291	137	36	251	227	382	0.233759317244617	0.75244370806075
ENSG00000140650	PMM2	2445	1601	2393	2023	2260	2119	0.408341857371549	-0.41016
ENSG00000064012	CASP8	573	424	250	435	627	674	0.612240536615653	0.187050709424417
ENSG00000169231	THBS3	695	572	526	646	784	744	0.851624326146184	-0.0752385
ENSG00000169230	PRELID1	7122	6162	44343	5767	10182	11804	0.0509823847509657	-1.81275
ENSG00000089057	SLC23A2	803	590	37	784	505	717	0.606257034960407	0.424970750629693
ENSG00000089053	ANAPC5	9687	8699	10869	7735	12088	12447	0.520724371259598	-0.3088
ENSG00000111802	TDP2	1398	1530	313	1269	1829	1689	0.517487793063856	0.354429455992202
ENSG00000111801	BTN3A3	513	447	126	377	543	658	0.536404674215458	0.308611879029502
ENSG00000142657	PGD	9319	6777	10919	6109	9873	8143	0.237920653057722	-0.621052
ENSG00000142655	PEX14	827	544	1390	682	1063	892	0.351206621880009	-0.597132
ENSG00000106153	CHCHD2	10841	11820	52618	8337	19467	17598	0.0898302483029711	-1.44926
ENSG00000275793	RIMBP3	105	56	136	50	76	136	0.292927449904749	-0.710662
ENSG00000150867	PIP4K2A	1040	910	149	1186	957	1273	0.366728076056372	0.563074252815695
Homo_sapiens_newGene_9196	Homo_sapiens_newGene_9196	63	69	13	51	79	67	0.718576057926672	0.229281208479392
Homo_sapiens_newGene_229	Homo_sapiens_newGene_229	268	240	300	224	569	429	0.808993219170629	0.131506323827807
ENSG00000103671	TRIP4	1031	836	221	704	1189	952	0.64081185656335	0.244223883737288
ENSG00000118402	ELOVL4	104	111	16	107	228	215	0.118756482539484	1.03227466157573
ENSG00000110171	TRIM3	914	699	1219	940	1910	1188	0.960454030824173	0.028909440907247
ENSG00000110172	CHORDC1	6431	4116	697	4908	5298	4810	0.631613106654656	0.308171143821439
ENSG00000134058	CDK7	988	908	425	702	1358	1189	0.648996236616312	0.187936612752687
ENSG00000143303	RRNAD1	1069	987	2733	865	1447	1530	0.187335629383236	-0.928835
ENSG00000134057	CCNB1	6466	4474	4485	4817	7764	8336	0.874986597613982	0.0632033889882054
ENSG00000134056	MRPS36	404	487	482	440	605	510	0.621609724984987	-0.24123
ENSG00000131269	ABCB7	1441	1205	239	1277	1381	1331	0.586540600061783	0.31394300893432
ENSG00000166321	NUDT13	275	172	99	155	132	187	0.326296386207909	-0.440955
ENSG00000131263	RLIM	5076	3492	135	4016	3100	3895	0.750091065674778	0.283671411202353
ENSG00000166323	C11orf65	94	85	60	42	46	84	0.0972769564984568	-0.830066
ENSG00000166326	TRIM44	6624	4803	670	4724	5129	5894	0.701027578797593	0.252618055725563
ENSG00000152700	SAR1B	4218	5407	2535	4602	7545	6685	0.459404000547062	0.305359235872628
ENSG00000088876	ZNF343	645	389	71	499	490	560	0.562175528368356	0.371219619268688
ENSG00000149483	TMEM138	1481	1010	1274	1249	1488	1402	0.589419389251899	-0.244885
ENSG00000149485	FADS1	7954	7925	2551	4969	9428	8116	0.948800197991497	0.030012062262261
ENSG00000149489	ROM1	264	304	1042	232	526	352	0.137437374552702	-1.20229
ENSG00000184545	DUSP8	1045	972	1996	549	960	1301	0.089255645114771	-1.09028
ENSG00000163660	CCNL1	4267	2637	204	3505	2077	2744	0.81525116666259	0.190391048820267
ENSG00000188677	PARVB	2477	2386	5997	1804	3445	2670	0.129759091342618	-1.04618
ENSG00000182257	PRR34	87	59	116	79	70	88	0.337971007103385	-0.597986
ENSG00000162139	NEU3	1367	1037	420	1142	1358	1987	0.334614361535579	0.419536409630491
ENSG00000115271	GCA	594	868	246	539	894	1074	0.613185638999449	0.255687245618788
ENSG00000115274	INO80B	437	367	772	283	713	394	0.277019536242493	-0.72307
ENSG00000115275	MOGS	1516	1000	2031	1202	1675	1892	0.455431521560786	-0.427003
ENSG00000109390	NDUFC1	1133	866	1613	1024	1712	1257	0.553275412581445	-0.344422
ENSG00000108448	TRIM16L	755	604	1047	681	1166	964	0.637869574179962	-0.265596
ENSG00000108443	RPS6KB1	2786	2120	115	2111	1845	1972	0.84003784846601	0.167407088966757
ENSG00000165675	ENOX2	648	546	37	520	635	723	0.53330768585873	0.4845601472839
ENSG00000165672	PRDX3	9933	9942	3721	8752	13775	14708	0.361902420521614	0.383024124299202
ENSG00000165671	NSD1	8218	5239	395	7812	5581	5988	0.585013376243695	0.440476959742333
ENSG00000165678	GHITM	14075	13050	14943	10096	19009	18385	0.566027185854519	-0.274279
ENSG00000187017	ESPN	981	832	486	231	600	344	0.00700182985662795	-1.28499
ENSG00000180044	C3orf80	25	44	12	41	72	124	0.0692337022020024	1.20554206060062
ENSG00000196220	SRGAP3	124	163	85	104	221	203	0.769924343029935	0.141254260161132
ENSG00000196227	FAM217B	870	619	68	451	338	565	0.670731227715584	-0.309605
Homo_sapiens_newGene_3044	Homo_sapiens_newGene_3044	31	31	56	37	41	68	0.756697892947494	-0.215576
Homo_sapiens_newGene_3047	Homo_sapiens_newGene_3047	221	210	55	209	262	252	0.481989232324659	0.364581132914409
Homo_sapiens_newGene_3040	Homo_sapiens_newGene_3040	293	332	83	235	235	300	0.849188350498329	-0.0995737
Homo_sapiens_newGene_3041	Homo_sapiens_newGene_3041	246	204	142	232	290	387	0.461073898809991	0.285948817035622
ENSG00000183665	TRMT12	806	683	282	638	935	1005	0.495047461643958	0.279871027666836
ENSG00000104147	OIP5	694	887	1170	738	960	1144	0.4177646542861	-0.452143
ENSG00000104140	RHOV	730	901	2591	499	1145	1336	0.128219090235584	-1.17968
ENSG00000242732	RTL5	379	281	145	399	466	430	0.274353554264751	0.441563677020514
ENSG00000104142	VPS18	3040	1899	6531	2216	3073	3488	0.16648884572034	-0.976135
ENSG00000116918	TSNAX	3357	2924	257	2559	3427	2713	0.69057991253008	0.291800428635996
ENSG00000001617	SEMA3F	1412	1162	2906	1156	1825	1903	0.262054052148159	-0.73873
ENSG00000006042	TMEM98	2201	1356	4137	1368	1884	2260	0.11933017989657	-1.04979
ENSG00000006047	YBX2	124	83	34	57	91	79	0.538872270564927	-0.316173
ENSG00000154930	ACSS1	1282	881	2446	1011	892	1816	0.201862196548066	-0.875504
ENSG00000168159	RNF187	15517	9617	70288	9864	15750	30045	0.092920360423869	-1.53588
ENSG00000164236	ANKRD33B	67	128	24	8	20	50	0.0231002465428194	-1.83816
ENSG00000164237	CMBL	3733	3571	3052	3791	6902	5227	0.577559713258203	0.237096231806393
ENSG00000100714	MTHFD1	10011	9171	3996	8312	10407	11357	0.771753430535692	0.110822471065766
ENSG00000100711	ZFYVE21	2665	2288	3640	2292	3775	3246	0.500312743767925	-0.367174
ENSG00000197576	HOXA4	58	26	56	37	49	45	0.426899788825238	-0.512596
ENSG00000197579	TOPORS	2313	1375	184	1637	1563	2138	0.608771580576179	0.356814657821643
ENSG00000125505	MBOAT7	7640	3846	10026	5336	7954	8814	0.442883430573128	-0.468781
ENSG00000125503	PPP1R12C	1259	849	2453	1006	1118	1646	0.212725610906166	-0.841504
ENSG00000204977	TRIM13	1092	662	381	838	987	916	0.749780344411412	0.129214670135336
ENSG00000097007	ABL1	4656	2530	3492	3474	3942	5465	0.803974927400593	-0.114442
ENSG00000182534	MXRA7	576	410	323	450	704	484	0.972238513211613	0.0143706485722492
Homo_sapiens_newGene_1667	Homo_sapiens_newGene_1667	30	47	101	24	97	61	0.467795430357505	-0.608508
ENSG00000243749	TMEM35B	88	214	410	82	283	369	0.438095399909382	-0.648531
ENSG00000110811	P3H3	139	159	698	21	27	82	6.73895277113977e-05	-3.69344
Homo_sapiens_newGene_3954	Homo_sapiens_newGene_3954	153	151	15	131	172	85	0.827153807662737	0.16688174440807
Homo_sapiens_newGene_3958	Homo_sapiens_newGene_3958	505	401	431	528	474	669	0.905101383932997	-0.0536733
ENSG00000151348	EXT2	2136	2014	1409	1544	2393	3006	0.906527337105516	-0.0451409
ENSG00000226887	ERVMER34-1	1121	565	201	581	515	620	0.61017100880752	-0.27774
ENSG00000106459	NRF1	802	571	866	550	710	721	0.224517280653217	-0.612079
ENSG00000237440	ZNF737	770	373	32	644	449	573	0.568195034143824	0.468940634179947
ENSG00000237441	RGL2	3919	2933	8048	3434	4815	5493	0.301179864967701	-0.690528
ENSG00000059588	TARBP1	1513	1223	258	1587	1148	2065	0.379814448042338	0.519474310244456
ENSG00000187838	PLSCR3	678	293	1185	484	651	641	0.242489682237225	-0.833248
ENSG00000187837	HIST1H1C	3546	2326	8694	2772	7866	3626	0.407967646714719	-0.647805
ENSG00000185085	INTS5	2545	1823	6421	1949	2907	3467	0.172796614644529	-0.99622
ENSG00000185088	RPS27L	2136	1934	3056	2676	3685	2703	0.833900171327603	-0.117348
ENSG00000123908	AGO2	9228	5451	836	6620	4827	5975	0.896415403963869	0.0896271716591893
ENSG00000177283	FZD8	131	113	414	126	128	401	0.407939606804206	-0.69437
Homo_sapiens_newGene_5463	Homo_sapiens_newGene_5463	518	400	90	538	873	705	0.115070863378559	0.888749383224243
Homo_sapiens_newGene_2609	Homo_sapiens_newGene_2609	134	88	53	87	124	127	0.958665335306684	0.0226937054746045
ENSG00000277791	PSMB3	3784	4897	15834	3060	8160	5219	0.122879450287112	-1.25395
Homo_sapiens_newGene_2606	Homo_sapiens_newGene_2606	142	107	17	92	109	132	0.802197653414987	0.165362540737727
ENSG00000166860	ZBTB39	1111	779	154	761	713	874	0.916776790356048	0.0628311012898644
ENSG00000095319	NUP188	7347	5971	3912	5718	6481	7562	0.758482623378719	-0.105392
ENSG00000058673	ZC3H11A	3821	3337	7	3440	2923	2460	0.829698680661895	0.258987189189718
ENSG00000255112	CHMP1B	3501	2347	1117	2564	3849	3124	0.596773444437783	0.220851580536175
ENSG00000143549	TPM3	17889	15429	7514	13062	20926	16875	0.912326447853033	0.0426618328145424
ENSG00000137177	KIF13A	1503	1308	119	1273	1478	1519	0.563172081451967	0.417908942556157
ENSG00000090924	PLEKHG2	744	671	268	401	560	457	0.251841043904248	-0.491349
ENSG00000137171	KLC4	667	544	1169	476	783	709	0.19244020774186	-0.810779
ENSG00000067704	IARS2	7590	6465	978	5612	6637	9011	0.596873260545734	0.331210373553418
ENSG00000165886	UBTD1	748	501	2988	636	928	1175	0.120034576964345	-1.33103
ENSG00000204120	GIGYF2	5722	3656	746	4213	4273	4438	0.705111424001036	0.228242487786507
ENSG00000204128	C2orf72	954	923	923	301	1127	592	0.115344272875828	-0.914288
ENSG00000206418	RAB12	1893	1561	449	1497	2114	1838	0.569611409854707	0.280080142656927
ENSG00000099937	SERPIND1	94	28	59	88	36	82	0.875391328027162	-0.111426
ENSG00000154582	ELOC	2072	2245	2122	1398	2940	1803	0.327411764436912	-0.48597
ENSG00000130332	LSM7	1546	2647	3874	1345	3103	1106	0.133969764891442	-1.07102
ENSG00000005073	HOXA11	54	60	134	111	112	136	0.980184228255082	-0.0175699
ENSG00000005075	POLR2J	1397	1735	3990	1078	2196	1454	0.095289075463905	-1.19017
ENSG00000130338	TULP4	839	430	48	564	395	605	0.810350507287518	0.184752971681024
ENSG00000049239	H6PD	4743	3637	3041	3906	4223	6217	0.96155205410296	-0.0183858
Homo_sapiens_newGene_5920	Homo_sapiens_newGene_5920	149	72	23	35	70	65	0.268458874395808	-0.70593
Homo_sapiens_newGene_5922	Homo_sapiens_newGene_5922	250	181	120	254	240	208	0.826628348805064	0.0965593736432598
ENSG00000174165	ZDHHC24	1501	853	5312	1422	1912	2351	0.18745675202224	-1.11308
ENSG00000125995	ROMO1	942	968	3242	682	1561	845	0.0816237303617853	-1.38067
ENSG00000125991	ERGIC3	5902	5599	15156	5055	9121	7473	0.200216913568033	-0.901151
ENSG00000154059	IMPACT	2399	1975	160	2044	1977	2305	0.618862432829478	0.373446481176183
ENSG00000120549	KIAA1217	3763	2292	246	2706	2205	2773	0.777447908382893	0.209223563622279
ENSG00000170390	DCLK2	352	214	103	167	206	278	0.538051964904197	-0.278868
ENSG00000087053	MTMR2	2622	1660	209	2444	2343	3063	0.31714857236006	0.698875806845638
ENSG00000075218	GTSE1	2702	1536	995	2118	2165	2605	0.697694528860461	0.153811417946846
ENSG00000131467	PSME3	9760	7517	7983	7157	9414	10599	0.490220359097536	-0.283799
ENSG00000131462	TUBG1	7616	6375	12030	4754	8941	6594	0.143342541233687	-0.873786
ENSG00000104728	ARHGEF10	1814	2036	178	1085	1393	1318	0.740653663087434	-0.236954
ENSG00000135778	NTPCR	1555	1567	2229	1488	2261	2217	0.540115350268059	-0.327743
ENSG00000131469	RPL27	18133	20441	47297	14312	27539	17034	0.107953414031714	-1.12646
Homo_sapiens_newGene_805	Homo_sapiens_newGene_805	110	109	190	75	208	195	0.614530140524997	-0.33175
ENSG00000198563	DDX39B	9711	8452	9939	7339	10398	7993	0.257000039426912	-0.535213
ENSG00000065613	SLK	3977	2573	120	3104	2180	3212	0.737151647861456	0.292856240741976
ENSG00000198561	CTNND1	18651	14985	2931	13240	17068	18602	0.665585741238084	0.247862142611723
ENSG00000171448	ZBTB26	870	557	27	586	482	759	0.77155306398722	0.251065938024913
ENSG00000128045	RASL11B	99	54	147	34	39	77	0.029889751083574	-1.54121
ENSG00000065615	CYB5R4	616	484	340	665	665	811	0.464156318805408	0.271416170567948
ENSG00000171444	MCC	82	88	31	54	53	87	0.546539601277666	-0.321501
ENSG00000241935	HOGA1	451	422	753	491	644	625	0.508025834416877	-0.389601
ENSG00000171443	ZNF524	595	414	2284	513	603	959	0.108561789146057	-1.35827
ENSG00000147533	GOLGA7	2230	1876	567	1741	2285	2042	0.717429958596606	0.173115263652044
ENSG00000188070	C11orf95	355	152	299	90	107	268	0.0465991120153107	-1.25372
[truncated: 12,124 more rows]
