# Supplementary material for: B4GALNT4‐Mediated Glycosylation of PDK1 Activates the PI3K‐AKT Signaling Pathway to Promote Prostate Cancer Progression
Source: Adv Sci (Weinh). 2026 Feb 16;13(23):e11293. doi: 10.1002/advs.202511293 (PMC13104079; doi:10.1002/advs.202511293)
Supplement: Supplementary file 3 — Supporting File 3: advs74410‐sup‐0003‐TableS9.xlsx. [file ADVS-13-e11293-s003.xlsx]

## Sheet: Table S9. Proteomic profiling r
Table S9. Proteomic profiling results (shNC vs. sh1#)
Protein accession	Protein description	Gene name	C4-2sh1#/C4-2shNC Ratio	Regulated Type	MW [kDa]	Coverage [%]	Peptides	Unique peptides	C4-2sh1#	C4-2shNC	Subcellular localization	KEGG KO No.	KEGG Gene	KEGG pathway	Biological Process	Cellular Component	Molecular Function	Pfam ID	Domain description	KOG category	KOG NO.	KOG description
Q5JTZ9	Alanine--tRNA ligase, mitochondrial OS=Homo sapiens OX=9606 GN=AARS2 PE=1 SV=1	AARS2	0.639	Down	107.34	9.3	6	6	0.779933	1.22007	mitochondria	K01872	AARS; alanyl-tRNA synthetase [EC:6.1.1.7]	hsa00970 Aminoacyl-tRNA biosynthesis	GO:0000959 mitochondrial RNA metabolic process; GO:0006082 organic acid metabolic process; GO:0006139 nucleobase-containing compound metabolic process; GO:0006396 RNA processing; GO:0006399 tRNA metabolic process; GO:0006400 tRNA modification; GO:0006412 translation; GO:0006418 tRNA aminoacylation for protein translation; GO:0006419 alanyl-tRNA aminoacylation; GO:0006518 peptide metabolic process…	GO:0005622 intracellular; GO:0005623 cell; GO:0005737 cytoplasm; GO:0005739 mitochondrion; GO:0043226 organelle; GO:0043227 membrane-bounded organelle; GO:0043229 intracellular organelle; GO:0043231 intracellular membrane-bounded organelle;	GO:0000049 tRNA binding; GO:0003676 nucleic acid binding; GO:0003723 RNA binding; GO:0003824 catalytic activity; GO:0004812 aminoacyl-tRNA ligase activity; GO:0004813 alanine-tRNA ligase activity; GO:0005488 binding; GO:0016597 amino acid binding; GO:0016874 ligase activity; GO:0016875 ligase activity, forming carbon-oxygen bonds; GO:0031406 carboxylic acid binding; GO:0036094 small molecule bind…	PF07973	Threonyl and Alanyl tRNA synthetase second additional domain	J	KOG0188	Alanyl-tRNA synthetase
P80404	4-aminobutyrate aminotransferase, mitochondrial OS=Homo sapiens OX=9606 GN=ABAT PE=1 SV=3	ABAT	2.057	Up	56.438	48.6	15	15	1.3457	0.654299	mitochondria	K13524	ABAT; 4-aminobutyrate aminotransferase / (S)-3-amino-2-methylpropionate transaminase [EC:2.6.1.19 2.6.1.22]	hsa00640 Propanoate metabolism; hsa00650 Butanoate metabolism; hsa00410 beta-Alanine metabolism; hsa04727 GABAergic synapse; hsa00250 Alanine, aspartate and glutamate metabolism; hsa00280 Valine, leucine and isoleucine degradation; hsa01100 Metabolic pathways	GO:0001505 regulation of neurotransmitter levels; GO:0006082 organic acid metabolic process; GO:0006520 cellular amino acid metabolic process; GO:0006807 nitrogen compound metabolic process; GO:0007610 behavior; GO:0008152 metabolic process; GO:0009056 catabolic process; GO:0009063 cellular amino acid catabolic process; GO:0009410 response to xenobiotic stimulus; GO:0009448 gamma-aminobutyric aci…	GO:0005622 intracellular; GO:0005623 cell; GO:0005737 cytoplasm; GO:0005739 mitochondrion; GO:0005759 mitochondrial matrix; GO:0005829 cytosol; GO:0031974 membrane-enclosed lumen; GO:0032144 4-aminobutyrate transaminase complex; GO:0032991 protein-containing complex; GO:0043226 organelle; GO:0043227 membrane-bounded organelle; GO:0043229 intracellular organelle; GO:0043231 intracellular membrane-…	GO:0003824 catalytic activity; GO:0003867 4-aminobutyrate transaminase activity; GO:0005488 binding; GO:0005515 protein binding; GO:0008144 drug binding; GO:0008483 transaminase activity; GO:0016740 transferase activity; GO:0016769 transferase activity, transferring nitrogenous groups; GO:0019842 vitamin binding; GO:0019899 enzyme binding; GO:0030170 pyridoxal phosphate binding; GO:0032145 succin…	PF00202	Aminotransferase class-III	E	KOG1405	4-aminobutyrate aminotransferase
Q9NUT2	Mitochondrial potassium channel ATP-binding subunit OS=Homo sapiens OX=9606 GN=ABCB8 PE=1 SV=3	ABCB8	0.649	Down	79.988	20	10	9	0.786913	1.21309	plasma membrane	K05655	ABCB8; ATP-binding cassette, subfamily B (MDR/TAP), member 8	hsa02010 ABC transporters		GO:0005622 intracellular; GO:0005623 cell; GO:0005634 nucleus; GO:0005730 nucleolus; GO:0005737 cytoplasm; GO:0005739 mitochondrion; GO:0005740 mitochondrial envelope; GO:0005886 plasma membrane; GO:0016020 membrane; GO:0016021 integral component of membrane; GO:0031224 intrinsic component of membrane; GO:0031967 organelle envelope; GO:0031974 membrane-enclosed lumen; GO:0031975 envelope; GO:0031…	GO:0000166 nucleotide binding; GO:0005215 transporter activity; GO:0005488 binding; GO:0005524 ATP binding; GO:0008144 drug binding; GO:0017076 purine nucleotide binding; GO:0030554 adenyl nucleotide binding; GO:0032553 ribonucleotide binding; GO:0032555 purine ribonucleotide binding; GO:0032559 adenyl ribonucleotide binding; GO:0035639 purine ribonucleoside triphosphate binding; GO:0036094 small…	PF00005	ABC transporter	U	KOG0058	Peptide exporter, ABC superfamily
P08910	Monoacylglycerol lipase ABHD2 OS=Homo sapiens OX=9606 GN=ABHD2 PE=1 SV=1	ABHD2	2.149	Up	48.314	43.5	14	14	1.36496	0.635042	extracellular	K13697			GO:0000003 reproduction; GO:0003006 developmental process involved in reproduction; GO:0006629 lipid metabolic process; GO:0006638 neutral lipid metabolic process; GO:0006639 acylglycerol metabolic process; GO:0006950 response to stress; GO:0007154 cell communication; GO:0007165 signal transduction; GO:0007276 gamete generation; GO:0007281 germ cell development; GO:0007283 spermatogenesis; GO:000…	GO:0001669 acrosomal vesicle; GO:0005622 intracellular; GO:0005623 cell; GO:0005737 cytoplasm; GO:0005886 plasma membrane; GO:0005929 cilium; GO:0012505 endomembrane system; GO:0016020 membrane; GO:0030141 secretory granule; GO:0031410 cytoplasmic vesicle; GO:0031514 motile cilium; GO:0031982 vesicle; GO:0036126 sperm flagellum; GO:0042995 cell projection; GO:0043226 organelle; GO:0043227 membran…	GO:0003707 steroid hormone receptor activity; GO:0003824 catalytic activity; GO:0005488 binding; GO:0016298 lipase activity; GO:0016787 hydrolase activity; GO:0016788 hydrolase activity, acting on ester bonds; GO:0038023 signaling receptor activity; GO:0042562 hormone binding; GO:0047372 acylglycerol lipase activity; GO:0052689 carboxylic ester hydrolase activity; GO:0060089 molecular transducer …	PF00561	alpha/beta hydrolase fold	S	KOG1838	Alpha/beta hydrolase
Q12979	Active breakpoint cluster region-related protein OS=Homo sapiens OX=9606 GN=ABR PE=1 SV=2	ABR	0.617	Down	97.597	7.2	4	4	0.762777	1.23722	cytoplasm	K20629			GO:0007154 cell communication; GO:0007165 signal transduction; GO:0007186 G protein-coupled receptor signaling pathway; GO:0007264 small GTPase mediated signal transduction; GO:0009966 regulation of signal transduction; GO:0009987 cellular process; GO:0010646 regulation of cell communication; GO:0010941 regulation of cell death; GO:0010942 positive regulation of cell death; GO:0023051 regulation …	GO:0005622 intracellular; GO:0005623 cell; GO:0005737 cytoplasm; GO:0005829 cytosol; GO:0016020 membrane;	GO:0005085 guanyl-nucleotide exchange factor activity; GO:0005088 Ras guanyl-nucleotide exchange factor activity; GO:0005089 Rho guanyl-nucleotide exchange factor activity; GO:0005096 GTPase activator activity; GO:0005488 binding; GO:0005515 protein binding; GO:0008047 enzyme activator activity; GO:0017016 Ras GTPase binding; GO:0017048 Rho GTPase binding; GO:0019899 enzyme binding; GO:0030234 en…	PF00621; PF00169; PF00168; PF00620	RhoGEF domain; PH domain; C2 domain; RhoGAP domain	T	KOG4269	Rac GTPase-activating protein BCR/ABR
Q15018	BRISC complex subunit Abraxas 2 OS=Homo sapiens OX=9606 GN=ABRAXAS2 PE=1 SV=2	ABRAXAS2	1.818	Up	46.9	7.2	2	2	1.29035	0.70965	plasma membrane	K20799			GO:0000226 microtubule cytoskeleton organization; GO:0000278 mitotic cell cycle; GO:0000280 nuclear division; GO:0002931 response to ischemia; GO:0006464 cellular protein modification process; GO:0006508 proteolysis; GO:0006807 nitrogen compound metabolic process; GO:0006950 response to stress; GO:0006996 organelle organization; GO:0007010 cytoskeleton organization; GO:0007017 microtubule-based p…	GO:0005622 intracellular; GO:0005623 cell; GO:0005634 nucleus; GO:0005737 cytoplasm; GO:0005829 cytosol; GO:0032991 protein-containing complex; GO:0043226 organelle; GO:0043227 membrane-bounded organelle; GO:0043229 intracellular organelle; GO:0043231 intracellular membrane-bounded organelle; GO:0070552 BRISC complex;	GO:0005488 binding; GO:0005515 protein binding; GO:0008017 microtubule binding; GO:0008092 cytoskeletal protein binding; GO:0015631 tubulin binding; GO:0031593 polyubiquitin modification-dependent protein binding; GO:0140030 modification-dependent protein binding;
P28330	Long-chain specific acyl-CoA dehydrogenase, mitochondrial OS=Homo sapiens OX=9606 GN=ACADL PE=1 SV=2	ACADL	1.698	Up	47.655	11.4	4	4	1.25864	0.741357	mitochondria	K00255	ACADL; long-chain-acyl-CoA dehydrogenase [EC:1.3.8.8]	hsa03320 PPAR signaling pathway; hsa00071 Fatty acid degradation; hsa01212 Fatty acid metabolism; hsa01100 Metabolic pathways	GO:0001659 temperature homeostasis; GO:0001676 long-chain fatty acid metabolic process; GO:0006082 organic acid metabolic process; GO:0006575 cellular modified amino acid metabolic process; GO:0006577 amino-acid betaine metabolic process; GO:0006579 amino-acid betaine catabolic process; GO:0006629 lipid metabolic process; GO:0006631 fatty acid metabolic process; GO:0006635 fatty acid beta-oxidati…	GO:0005622 intracellular; GO:0005623 cell; GO:0005737 cytoplasm; GO:0005739 mitochondrion; GO:0005740 mitochondrial envelope; GO:0005759 mitochondrial matrix; GO:0016020 membrane; GO:0031090 organelle membrane; GO:0031966 mitochondrial membrane; GO:0031967 organelle envelope; GO:0031974 membrane-enclosed lumen; GO:0031975 envelope; GO:0043226 organelle; GO:0043227 membrane-bounded organelle; GO:0…	GO:0000062 fatty-acyl-CoA binding; GO:0000166 nucleotide binding; GO:0003824 catalytic activity; GO:0003995 acyl-CoA dehydrogenase activity; GO:0003997 acyl-CoA oxidase activity; GO:0004466 long-chain-acyl-CoA dehydrogenase activity; GO:0005488 binding; GO:0016401 palmitoyl-CoA oxidase activity; GO:0016491 oxidoreductase activity; GO:0016627 oxidoreductase activity, acting on the CH-CH group of d…	PF02771; PF02770; PF00441	Acyl-CoA dehydrogenase, N-terminal domain; Acyl-CoA dehydrogenase, middle domain; Acyl-CoA dehydrogenase, C-terminal domain	C	KOG0141	Isovaleryl-CoA dehydrogenase
P16219	Short-chain specific acyl-CoA dehydrogenase, mitochondrial OS=Homo sapiens OX=9606 GN=ACADS PE=1 SV=1	ACADS	1.613	Up	44.297	44.9	14	14	1.23452	0.76548	mitochondria	K00248	ACADS; butyryl-CoA dehydrogenase [EC:1.3.8.1]	hsa00071 Fatty acid degradation; hsa00650 Butanoate metabolism; hsa00410 beta-Alanine metabolism; hsa01212 Fatty acid metabolism; hsa00640 Propanoate metabolism; hsa01200 Carbon metabolism; hsa01100 Metabolic pathways; hsa00280 Valine, leucine and isoleucine degradation	GO:0006082 organic acid metabolic process; GO:0006629 lipid metabolic process; GO:0006631 fatty acid metabolic process; GO:0006635 fatty acid beta-oxidation; GO:0006950 response to stress; GO:0008152 metabolic process; GO:0009056 catabolic process; GO:0009062 fatty acid catabolic process; GO:0009605 response to external stimulus; GO:0009719 response to endogenous stimulus; GO:0009725 response to …	GO:0005622 intracellular; GO:0005623 cell; GO:0005634 nucleus; GO:0005654 nucleoplasm; GO:0005737 cytoplasm; GO:0005739 mitochondrion; GO:0005740 mitochondrial envelope; GO:0005759 mitochondrial matrix; GO:0016020 membrane; GO:0031090 organelle membrane; GO:0031966 mitochondrial membrane; GO:0031967 organelle envelope; GO:0031974 membrane-enclosed lumen; GO:0031975 envelope; GO:0031981 nuclear lu…	GO:0000062 fatty-acyl-CoA binding; GO:0000166 nucleotide binding; GO:0003824 catalytic activity; GO:0003995 acyl-CoA dehydrogenase activity; GO:0004085 butyryl-CoA dehydrogenase activity; GO:0005488 binding; GO:0016491 oxidoreductase activity; GO:0016627 oxidoreductase activity, acting on the CH-CH group of donors; GO:0017076 purine nucleotide binding; GO:0030554 adenyl nucleotide binding; GO:003…	PF02771; PF02770; PF00441	Acyl-CoA dehydrogenase, N-terminal domain; Acyl-CoA dehydrogenase, middle domain; Acyl-CoA dehydrogenase, C-terminal domain	C	KOG0139	Short-chain acyl-CoA dehydrogenase
Q99424	Peroxisomal acyl-coenzyme A oxidase 2 OS=Homo sapiens OX=9606 GN=ACOX2 PE=1 SV=1	ACOX2	0.496	Down	76.826	33.3	15	15	0.663188	1.33681	cytoplasm	K10214	ACOX2; 3alpha,7alpha,12alpha-trihydroxy-5beta-cholestanoyl-CoA 24-hydroxylase [EC:1.17.99.3]	hsa03320 PPAR signaling pathway; hsa00120 Primary bile acid biosynthesis; hsa04146 Peroxisome; hsa01100 Metabolic pathways	GO:0006082 organic acid metabolic process; GO:0006605 protein targeting; GO:0006625 protein targeting to peroxisome; GO:0006629 lipid metabolic process; GO:0006631 fatty acid metabolic process; GO:0006635 fatty acid beta-oxidation; GO:0006694 steroid biosynthetic process; GO:0006699 bile acid biosynthetic process; GO:0006810 transport; GO:0006886 intracellular protein transport; GO:0006996 organe…	GO:0005622 intracellular; GO:0005623 cell; GO:0005737 cytoplasm; GO:0005777 peroxisome; GO:0005782 peroxisomal matrix; GO:0005829 cytosol; GO:0031907 microbody lumen; GO:0031974 membrane-enclosed lumen; GO:0042579 microbody; GO:0043226 organelle; GO:0043227 membrane-bounded organelle; GO:0043229 intracellular organelle; GO:0043231 intracellular membrane-bounded organelle; GO:0043233 organelle lum…	GO:0000166 nucleotide binding; GO:0003824 catalytic activity; GO:0003995 acyl-CoA dehydrogenase activity; GO:0003997 acyl-CoA oxidase activity; GO:0005102 signaling receptor binding; GO:0005488 binding; GO:0005504 fatty acid binding; GO:0005515 protein binding; GO:0008289 lipid binding; GO:0016402 pristanoyl-CoA oxidase activity; GO:0016491 oxidoreductase activity; GO:0016627 oxidoreductase activ…	PF02770	Acyl-CoA dehydrogenase, middle domain	I	KOG0136	Acyl-CoA oxidase
P15309	Prostatic acid phosphatase OS=Homo sapiens OX=9606 GN=ACP3 PE=1 SV=3	ACP3	2.509	Up	44.566	16.1	5	5	1.42997	0.570034	extracellular	K19283			GO:0001775 cell activation; GO:0002252 immune effector process; GO:0002263 cell activation involved in immune response; GO:0002274 myeloid leukocyte activation; GO:0002275 myeloid cell activation involved in immune response; GO:0002283 neutrophil activation involved in immune response; GO:0002366 leukocyte activation involved in immune response; GO:0002376 immune system process; GO:0002443 leukoc…	GO:0000323 lytic vacuole; GO:0005576 extracellular region; GO:0005615 extracellular space; GO:0005622 intracellular; GO:0005623 cell; GO:0005737 cytoplasm; GO:0005764 lysosome; GO:0005765 lysosomal membrane; GO:0005766 primary lysosome; GO:0005768 endosome; GO:0005770 late endosome; GO:0005771 multivesicular body; GO:0005773 vacuole; GO:0005774 vacuolar membrane; GO:0005794 Golgi apparatus; GO:00…	GO:0003824 catalytic activity; GO:0003993 acid phosphatase activity; GO:0005488 binding; GO:0005515 protein binding; GO:0008252 nucleotidase activity; GO:0008253 5'-nucleotidase activity; GO:0016787 hydrolase activity; GO:0016788 hydrolase activity, acting on ester bonds; GO:0016791 phosphatase activity; GO:0033265 choline binding; GO:0042131 thiamine phosphate phosphatase activity; GO:0042165 ne…			I	KOG3720	Lysosomal & prostatic acid phosphatases
O95573	Long-chain-fatty-acid--CoA ligase 3 OS=Homo sapiens OX=9606 GN=ACSL3 PE=1 SV=3	ACSL3	1.736	Up	80.419	54.4	34	31	1.26887	0.731126	extracellular	K01897	ACSL; long-chain acyl-CoA synthetase [EC:6.2.1.3]	hsa00061 Fatty acid biosynthesis; hsa04216 Ferroptosis; hsa03320 PPAR signaling pathway; hsa00071 Fatty acid degradation; hsa04146 Peroxisome; hsa01212 Fatty acid metabolism; hsa04714 Thermogenesis; hsa04920 Adipocytokine signaling pathway; hsa01100 Metabolic pathways	GO:0001676 long-chain fatty acid metabolic process; GO:0006082 organic acid metabolic process; GO:0006139 nucleobase-containing compound metabolic process; GO:0006163 purine nucleotide metabolic process; GO:0006164 purine nucleotide biosynthetic process; GO:0006629 lipid metabolic process; GO:0006631 fatty acid metabolic process; GO:0006633 fatty acid biosynthetic process; GO:0006637 acyl-CoA met…	GO:0005622 intracellular; GO:0005623 cell; GO:0005737 cytoplasm; GO:0005783 endoplasmic reticulum; GO:0005789 endoplasmic reticulum membrane; GO:0005794 Golgi apparatus; GO:0005811 lipid droplet; GO:0012505 endomembrane system; GO:0016020 membrane; GO:0031984 organelle subcompartment; GO:0042175 nuclear outer membrane-endoplasmic reticulum membrane network; GO:0043226 organelle; GO:0043227 membra…	GO:0003824 catalytic activity; GO:0004467 long-chain fatty acid-CoA ligase activity; GO:0005488 binding; GO:0005515 protein binding; GO:0015645 fatty acid ligase activity; GO:0016405 CoA-ligase activity; GO:0016874 ligase activity; GO:0016877 ligase activity, forming carbon-sulfur bonds; GO:0016878 acid-thiol ligase activity; GO:0019899 enzyme binding; GO:0019900 kinase binding; GO:0019901 protei…			I	KOG1180	Acyl-CoA synthetase
Q53FZ2	Acyl-coenzyme A synthetase ACSM3, mitochondrial OS=Homo sapiens OX=9606 GN=ACSM3 PE=1 SV=2	ACSM3	0.657	Down	66.152	36	15	15	0.793061	1.20694	mitochondria	K01896	ACSM; medium-chain acyl-CoA synthetase [EC:6.2.1.2]	hsa00650 Butanoate metabolism; hsa01100 Metabolic pathways	GO:0003008 system process; GO:0003013 circulatory system process; GO:0006082 organic acid metabolic process; GO:0006139 nucleobase-containing compound metabolic process; GO:0006163 purine nucleotide metabolic process; GO:0006629 lipid metabolic process; GO:0006631 fatty acid metabolic process; GO:0006633 fatty acid biosynthetic process; GO:0006637 acyl-CoA metabolic process; GO:0006725 cellular a…	GO:0005622 intracellular; GO:0005623 cell; GO:0005737 cytoplasm; GO:0005739 mitochondrion; GO:0005759 mitochondrial matrix; GO:0031974 membrane-enclosed lumen; GO:0043226 organelle; GO:0043227 membrane-bounded organelle; GO:0043229 intracellular organelle; GO:0043231 intracellular membrane-bounded organelle; GO:0043233 organelle lumen; GO:0070013 intracellular organelle lumen;	GO:0003824 catalytic activity; GO:0003996 acyl-CoA ligase activity; GO:0004321 fatty-acyl-CoA synthase activity; GO:0015645 fatty acid ligase activity; GO:0016405 CoA-ligase activity; GO:0016408 C-acyltransferase activity; GO:0016740 transferase activity; GO:0016746 transferase activity, transferring acyl groups; GO:0016747 transferase activity, transferring acyl groups other than amino-acyl grou…	PF13193	Domain of unknown function (DUF4009)	H	KOG1175	Acyl-CoA synthetase
Q9UHI8	A disintegrin and metalloproteinase with thrombospondin motifs 1 OS=Homo sapiens OX=9606 GN=ADAMTS1 PE=1 SV=4	ADAMTS1	2.468	Up	105.36	32.5	20	20	1.42333	0.576673	plasma membrane	K08617			GO:0000003 reproduction; GO:0001101 response to acid chemical; GO:0001542 ovulation from ovarian follicle; GO:0001655 urogenital system development; GO:0001822 kidney development; GO:0003006 developmental process involved in reproduction; GO:0003007 heart morphogenesis; GO:0003205 cardiac chamber development; GO:0003206 cardiac chamber morphogenesis; GO:0006508 proteolysis; GO:0006807 nitrogen co…	GO:0005576 extracellular region; GO:0005604 basement membrane; GO:0005622 intracellular; GO:0005623 cell; GO:0005737 cytoplasm; GO:0031012 extracellular matrix; GO:0031410 cytoplasmic vesicle; GO:0031982 vesicle; GO:0043226 organelle; GO:0043227 membrane-bounded organelle; GO:0043229 intracellular organelle; GO:0062023 collagen-containing extracellular matrix; GO:0097708 intracellular vesicle;	GO:0003824 catalytic activity; GO:0004175 endopeptidase activity; GO:0004222 metalloendopeptidase activity; GO:0005488 binding; GO:0005539 glycosaminoglycan binding; GO:0008201 heparin binding; GO:0008233 peptidase activity; GO:0008237 metallopeptidase activity; GO:0016787 hydrolase activity; GO:0043167 ion binding; GO:0043168 anion binding; GO:0070011 peptidase activity, acting on L-amino acid p…	PF01421; PF00090	Reprolysin (M12B) family zinc metalloprotease ; Thrombospondin type 1 domain	O	KOG3538	Disintegrin metalloproteinases with thrombospondin repeats
Q9UEY8	Gamma-adducin OS=Homo sapiens OX=9606 GN=ADD3 PE=1 SV=1	ADD3	0.603	Down	79.154	10.8	6	6	0.752063	1.24794	nucleus	K18622			GO:0006810 transport; GO:0006996 organelle organization; GO:0007010 cytoskeleton organization; GO:0009987 cellular process; GO:0016043 cellular component organization; GO:0051179 localization; GO:0051234 establishment of localization; GO:0055085 transmembrane transport; GO:0071840 cellular component organization or biogenesis;	GO:0005622 intracellular; GO:0005623 cell; GO:0005634 nucleus; GO:0005654 nucleoplasm; GO:0005737 cytoplasm; GO:0005829 cytosol; GO:0005856 cytoskeleton; GO:0005886 plasma membrane; GO:0016020 membrane; GO:0031974 membrane-enclosed lumen; GO:0031981 nuclear lumen; GO:0043226 organelle; GO:0043227 membrane-bounded organelle; GO:0043228 non-membrane-bounded organelle; GO:0043229 intracellular organ…	GO:0005198 structural molecule activity; GO:0005200 structural constituent of cytoskeleton;	PF00596	Class II Aldolase and Adducin N-terminal domain	Z	KOG3699	Cytoskeletal protein Adducin
Q9Y653	Adhesion G-protein coupled receptor G1 OS=Homo sapiens OX=9606 GN=ADGRG1 PE=1 SV=2	ADGRG1	1.731	Up	77.737	4.6	2	2	1.26776	0.732239	plasma membrane	K08450			GO:0000003 reproduction; GO:0001525 angiogenesis; GO:0001568 blood vessel development; GO:0001816 cytokine production; GO:0001944 vasculature development; GO:0003002 regionalization; GO:0003006 developmental process involved in reproduction; GO:0006928 movement of cell or subcellular component; GO:0007154 cell communication; GO:0007155 cell adhesion; GO:0007165 signal transduction; GO:0007186 G p…	GO:0005623 cell; GO:0005886 plasma membrane; GO:0005887 integral component of plasma membrane; GO:0016020 membrane; GO:0016021 integral component of membrane; GO:0031224 intrinsic component of membrane; GO:0031226 intrinsic component of plasma membrane; GO:0042995 cell projection; GO:0071944 cell periphery; GO:0097386 glial cell projection; GO:0097449 astrocyte projection; GO:0097450 astrocyte en…	GO:0004888 transmembrane signaling receptor activity; GO:0004930 G protein-coupled receptor activity; GO:0005488 binding; GO:0005518 collagen binding; GO:0005539 glycosaminoglycan binding; GO:0008201 heparin binding; GO:0038023 signaling receptor activity; GO:0043167 ion binding; GO:0043168 anion binding; GO:0044877 protein-containing complex binding; GO:0050840 extracellular matrix binding; GO:0…			T	KOG4193	G protein-coupled receptors
P07550	Beta-2 adrenergic receptor OS=Homo sapiens OX=9606 GN=ADRB2 PE=1 SV=3	ADRB2	2.183	Up	46.458	10.4	2	2	1.37171	0.628287	plasma membrane	K04142	ADRB2; adrenergic receptor beta-2	hsa04080 Neuroactive ligand-receptor interaction; hsa04923 Regulation of lipolysis in adipocytes; hsa04020 Calcium signaling pathway; hsa05207 Chemical carcinogenesis - receptor activation; hsa04970 Salivary secretion; hsa04261 Adrenergic signaling in cardiomyocytes; hsa04024 cAMP signaling pathway; hsa04924 Renin secretion; hsa04022 cGMP-PKG signaling pathway	GO:0000003 reproduction; GO:0001659 temperature homeostasis; GO:0001666 response to hypoxia; GO:0001889 liver development; GO:0001894 tissue homeostasis; GO:0001932 regulation of protein phosphorylation; GO:0001934 positive regulation of protein phosphorylation; GO:0001993 regulation of systemic arterial blood pressure by norepinephrine-epinephrine; GO:0001997 positive regulation of the force of …	GO:0000323 lytic vacuole; GO:0005622 intracellular; GO:0005623 cell; GO:0005634 nucleus; GO:0005737 cytoplasm; GO:0005764 lysosome; GO:0005768 endosome; GO:0005773 vacuole; GO:0005886 plasma membrane; GO:0005887 integral component of plasma membrane; GO:0005901 caveola; GO:0010008 endosome membrane; GO:0012505 endomembrane system; GO:0012506 vesicle membrane; GO:0016020 membrane; GO:0016021 integ…	GO:0001540 amyloid-beta binding; GO:0001664 G protein-coupled receptor binding; GO:0001965 G-protein alpha-subunit binding; GO:0004888 transmembrane signaling receptor activity; GO:0004930 G protein-coupled receptor activity; GO:0004935 adrenergic receptor activity; GO:0004939 beta-adrenergic receptor activity; GO:0004941 beta2-adrenergic receptor activity; GO:0005102 signaling receptor binding; …			T	KOG3656	FOG: 7 transmembrane receptor
O95994	Anterior gradient protein 2 homolog OS=Homo sapiens OX=9606 GN=AGR2 PE=1 SV=1	AGR2	5.162	Up	19.979	54.9	6	6	1.67543	0.324567	extracellular	K20356			GO:0002065 columnar/cuboidal epithelial cell differentiation; GO:0002067 glandular epithelial cell differentiation; GO:0006810 transport; GO:0007275 multicellular organism development; GO:0007589 body fluid secretion; GO:0009653 anatomical structure morphogenesis; GO:0009888 tissue development; GO:0009893 positive regulation of metabolic process; GO:0009966 regulation of signal transduction; GO:0…	GO:0005576 extracellular region; GO:0005615 extracellular space; GO:0005622 intracellular; GO:0005623 cell; GO:0005737 cytoplasm; GO:0005783 endoplasmic reticulum; GO:0012505 endomembrane system; GO:0043226 organelle; GO:0043227 membrane-bounded organelle; GO:0043229 intracellular organelle; GO:0043231 intracellular membrane-bounded organelle;	GO:0002162 dystroglycan binding; GO:0005102 signaling receptor binding; GO:0005154 epidermal growth factor receptor binding; GO:0005488 binding; GO:0005515 protein binding; GO:0042802 identical protein binding; GO:0042803 protein homodimerization activity; GO:0046983 protein dimerization activity; GO:0070851 growth factor receptor binding;	PF13899	Thioredoxin-like
Q96BJ3	Axin interactor, dorsalization-associated protein OS=Homo sapiens OX=9606 GN=AIDA PE=1 SV=1	AIDA	1.779	Up	35.023	40.2	10	10	1.28037	0.719633	nucleus				GO:0001932 regulation of protein phosphorylation; GO:0001933 negative regulation of protein phosphorylation; GO:0003002 regionalization; GO:0006469 negative regulation of protein kinase activity; GO:0007275 multicellular organism development; GO:0007389 pattern specification process; GO:0009799 specification of symmetry; GO:0009855 determination of bilateral symmetry; GO:0009892 negative regulati…	GO:0005622 intracellular; GO:0005623 cell; GO:0005737 cytoplasm; GO:0016020 membrane;	GO:0005488 binding; GO:0005515 protein binding; GO:0005543 phospholipid binding; GO:0008289 lipid binding; GO:0019904 protein domain specific binding; GO:0035091 phosphatidylinositol binding; GO:0043167 ion binding; GO:0043168 anion binding;	PF14186	Cytoskeletal adhesion
Q9NVV5	Androgen-induced gene 1 protein OS=Homo sapiens OX=9606 GN=AIG1 PE=1 SV=3	AIG1	3.278	Up	27.458	10.1	2	2	1.5325	0.467502	plasma membrane				GO:0001676 long-chain fatty acid metabolic process; GO:0006082 organic acid metabolic process; GO:0006629 lipid metabolic process; GO:0006631 fatty acid metabolic process; GO:0008152 metabolic process; GO:0009056 catabolic process; GO:0009062 fatty acid catabolic process; GO:0009987 cellular process; GO:0016042 lipid catabolic process; GO:0016054 organic acid catabolic process; GO:0019752 carboxy…	GO:0005623 cell; GO:0012505 endomembrane system; GO:0016020 membrane;	GO:0003824 catalytic activity; GO:0016787 hydrolase activity;			W	KOG3989	Beta-2-glycoprotein I
P13716	Delta-aminolevulinic acid dehydratase OS=Homo sapiens OX=9606 GN=ALAD PE=1 SV=1	ALAD	1.988	Up	36.294	25.5	7	7	1.33068	0.669315	mitochondria	K01698	hemB; porphobilinogen synthase [EC:4.2.1.24]	hsa01240 Biosynthesis of cofactors; hsa00860 Porphyrin and chlorophyll metabolism; hsa01100 Metabolic pathways	GO:0001101 response to acid chemical; GO:0001666 response to hypoxia; GO:0001775 cell activation; GO:0002237 response to molecule of bacterial origin; GO:0002252 immune effector process; GO:0002263 cell activation involved in immune response; GO:0002274 myeloid leukocyte activation; GO:0002275 myeloid cell activation involved in immune response; GO:0002283 neutrophil activation involved in immune…	GO:0005576 extracellular region; GO:0005615 extracellular space; GO:0005622 intracellular; GO:0005623 cell; GO:0005737 cytoplasm; GO:0005829 cytosol; GO:0012505 endomembrane system; GO:0030141 secretory granule; GO:0031410 cytoplasmic vesicle; GO:0031974 membrane-enclosed lumen; GO:0031982 vesicle; GO:0031983 vesicle lumen; GO:0034774 secretory granule lumen; GO:0043226 organelle; GO:0043227 memb…	GO:0003824 catalytic activity; GO:0004655 porphobilinogen synthase activity; GO:0005488 binding; GO:0005515 protein binding; GO:0008270 zinc ion binding; GO:0016829 lyase activity; GO:0016835 carbon-oxygen lyase activity; GO:0016836 hydro-lyase activity; GO:0042802 identical protein binding; GO:0043167 ion binding; GO:0043169 cation binding; GO:0044877 protein-containing complex binding; GO:00468…	PF00490	Delta-aminolevulinic acid dehydratase	H	KOG2794	Delta-aminolevulinic acid dehydratase
Q13740	CD166 antigen OS=Homo sapiens OX=9606 GN=ALCAM PE=1 SV=2	ALCAM	0.613	Down	65.102	33.3	12	12	0.760192	1.23981	peroxisome	K06547	ALCAM; activated leukocyte cell adhesion molecule	hsa04514 Cell adhesion molecules	GO:0000902 cell morphogenesis; GO:0000904 cell morphogenesis involved in differentiation; GO:0006928 movement of cell or subcellular component; GO:0006935 chemotaxis; GO:0007154 cell communication; GO:0007155 cell adhesion; GO:0007157 heterophilic cell-cell adhesion via plasma membrane cell adhesion molecules; GO:0007165 signal transduction; GO:0007275 multicellular organism development; GO:00073…	GO:0001772 immunological synapse; GO:0005623 cell; GO:0005886 plasma membrane; GO:0005887 integral component of plasma membrane; GO:0009897 external side of plasma membrane; GO:0009986 cell surface; GO:0016020 membrane; GO:0016021 integral component of membrane; GO:0030424 axon; GO:0031224 intrinsic component of membrane; GO:0031226 intrinsic component of plasma membrane; GO:0036477 somatodendrit…	GO:0005102 signaling receptor binding; GO:0005488 binding; GO:0005515 protein binding; GO:0042802 identical protein binding;	PF08205; PF13927	CD80-like C2-set immunoglobulin domain ; Immunoglobulin domain
P30038	Delta-1-pyrroline-5-carboxylate dehydrogenase, mitochondrial OS=Homo sapiens OX=9606 GN=ALDH4A1 PE=1 SV=3	ALDH4A1	1.591	Up	61.719	49.4	19	19	1.2282	0.771804	mitochondria	K00294	E1.2.1.88; 1-pyrroline-5-carboxylate dehydrogenase [EC:1.2.1.88]	hsa00250 Alanine, aspartate and glutamate metabolism; hsa00330 Arginine and proline metabolism; hsa01100 Metabolic pathways	GO:0006081 cellular aldehyde metabolic process; GO:0006082 organic acid metabolic process; GO:0006091 generation of precursor metabolites and energy; GO:0006520 cellular amino acid metabolic process; GO:0006560 proline metabolic process; GO:0006562 proline catabolic process; GO:0006575 cellular modified amino acid metabolic process; GO:0006807 nitrogen compound metabolic process; GO:0008152 metab…	GO:0005622 intracellular; GO:0005623 cell; GO:0005737 cytoplasm; GO:0005739 mitochondrion; GO:0005759 mitochondrial matrix; GO:0031974 membrane-enclosed lumen; GO:0043226 organelle; GO:0043227 membrane-bounded organelle; GO:0043229 intracellular organelle; GO:0043231 intracellular membrane-bounded organelle; GO:0043233 organelle lumen; GO:0070013 intracellular organelle lumen;	GO:0003824 catalytic activity; GO:0003842 1-pyrroline-5-carboxylate dehydrogenase activity; GO:0004029 aldehyde dehydrogenase (NAD+) activity; GO:0005488 binding; GO:0005515 protein binding; GO:0009055 electron transfer activity; GO:0016491 oxidoreductase activity; GO:0016620 oxidoreductase activity, acting on the aldehyde or oxo group of donors, NAD or NADP as acceptor; GO:0016645 oxidoreductase…			C	KOG2455	Delta-1-pyrroline-5-carboxylate dehydrogenase
Q9Y303	N-acetylglucosamine-6-phosphate deacetylase OS=Homo sapiens OX=9606 GN=AMDHD2 PE=1 SV=2	AMDHD2	0.252	Down	43.747	10.5	3	3	0.402301	1.5977	mitochondria	K01443	nagA; N-acetylglucosamine-6-phosphate deacetylase [EC:3.5.1.25]	hsa00520 Amino sugar and nucleotide sugar metabolism; hsa01100 Metabolic pathways	GO:0006040 amino sugar metabolic process; GO:0006044 N-acetylglucosamine metabolic process; GO:0006046 N-acetylglucosamine catabolic process; GO:0006047 UDP-N-acetylglucosamine metabolic process; GO:0006048 UDP-N-acetylglucosamine biosynthetic process; GO:0006054 N-acetylneuraminate metabolic process; GO:0006082 organic acid metabolic process; GO:0006139 nucleobase-containing compound metabolic p…	GO:0005622 intracellular; GO:0005623 cell; GO:0005634 nucleus; GO:0005737 cytoplasm; GO:0005829 cytosol; GO:0043226 organelle; GO:0043227 membrane-bounded organelle; GO:0043229 intracellular organelle; GO:0043231 intracellular membrane-bounded organelle;	GO:0003824 catalytic activity; GO:0008448 N-acetylglucosamine-6-phosphate deacetylase activity; GO:0016787 hydrolase activity; GO:0016810 hydrolase activity, acting on carbon-nitrogen (but not peptide) bonds; GO:0016811 hydrolase activity, acting on carbon-nitrogen (but not peptide) bonds, in linear amides; GO:0019213 deacetylase activity;	PF01979	Amidohydrolase family	G	KOG3892	N-acetyl-glucosamine-6-phosphate deacetylase
Q4KMQ2	Anoctamin-6 OS=Homo sapiens OX=9606 GN=ANO6 PE=1 SV=2	ANO6	0.573	Down	106.16	4.4	2	2	0.728423	1.27158	plasma membrane	K19500			GO:0001501 skeletal system development; GO:0001503 ossification; GO:0001775 cell activation; GO:0002252 immune effector process; GO:0002263 cell activation involved in immune response; GO:0002274 myeloid leukocyte activation; GO:0002275 myeloid cell activation involved in immune response; GO:0002283 neutrophil activation involved in immune response; GO:0002366 leukocyte activation involved in imm…	GO:0005622 intracellular; GO:0005623 cell; GO:0005737 cytoplasm; GO:0005829 cytosol; GO:0005886 plasma membrane; GO:0012505 endomembrane system; GO:0012506 vesicle membrane; GO:0016020 membrane; GO:0016021 integral component of membrane; GO:0030141 secretory granule; GO:0030659 cytoplasmic vesicle membrane; GO:0030667 secretory granule membrane; GO:0031090 organelle membrane; GO:0031224 intrinsic…	GO:0005215 transporter activity; GO:0005216 ion channel activity; GO:0005227 calcium activated cation channel activity; GO:0005229 intracellular calcium activated chloride channel activity; GO:0005244 voltage-gated ion channel activity; GO:0005247 voltage-gated chloride channel activity; GO:0005253 anion channel activity; GO:0005254 chloride channel activity; GO:0005261 cation channel activity; G…			P	KOG2514	Uncharacterized conserved protein
Q9BTT0	Acidic leucine-rich nuclear phosphoprotein 32 family member E OS=Homo sapiens OX=9606 GN=ANP32E PE=1 SV=1	ANP32E	0.605	Down	30.692	35.1	5	5	0.753607	1.24639	cytoplasm,nucleus	K18648			GO:0006323 DNA packaging; GO:0006325 chromatin organization; GO:0006333 chromatin assembly or disassembly; GO:0006334 nucleosome assembly; GO:0006338 chromatin remodeling; GO:0006810 transport; GO:0006913 nucleocytoplasmic transport; GO:0006996 organelle organization; GO:0009987 cellular process; GO:0010941 regulation of cell death; GO:0016043 cellular component organization; GO:0022607 cellular …	GO:0000228 nuclear chromosome; GO:0000785 chromatin; GO:0000790 nuclear chromatin; GO:0000812 Swr1 complex; GO:0005622 intracellular; GO:0005623 cell; GO:0005634 nucleus; GO:0005694 chromosome; GO:0005737 cytoplasm; GO:0031410 cytoplasmic vesicle; GO:0031974 membrane-enclosed lumen; GO:0031981 nuclear lumen; GO:0031982 vesicle; GO:0032991 protein-containing complex; GO:0043226 organelle; GO:00432…	GO:0004857 enzyme inhibitor activity; GO:0005488 binding; GO:0005515 protein binding; GO:0019208 phosphatase regulator activity; GO:0019212 phosphatase inhibitor activity; GO:0030234 enzyme regulator activity; GO:0042393 histone binding; GO:0098772 molecular function regulator;			D	KOG2739	Leucine-rich acidic nuclear protein
Q9UH17	DNA dC->dU-editing enzyme APOBEC-3B OS=Homo sapiens OX=9606 GN=APOBEC3B PE=1 SV=1	APOBEC3B	0.64	Down	45.924	29.1	8	8	0.780629	1.21937	cytoplasm,nucleus	K18750	APOBEC3; C->U-editing enzyme APOBEC3 [EC:3.5.4.-]	hsa05170 Human immunodeficiency virus 1 infection	GO:0002252 immune effector process; GO:0002376 immune system process; GO:0006950 response to stress; GO:0006952 defense response; GO:0009605 response to external stimulus; GO:0009607 response to biotic stimulus; GO:0009615 response to virus; GO:0010528 regulation of transposition; GO:0010529 negative regulation of transposition; GO:0043207 response to external biotic stimulus; GO:0048519 negative…	GO:0005622 intracellular; GO:0005623 cell; GO:0005634 nucleus; GO:0043226 organelle; GO:0043227 membrane-bounded organelle; GO:0043229 intracellular organelle; GO:0043231 intracellular membrane-bounded organelle;	GO:0003824 catalytic activity; GO:0016787 hydrolase activity; GO:0016810 hydrolase activity, acting on carbon-nitrogen (but not peptide) bonds; GO:0016814 hydrolase activity, acting on carbon-nitrogen (but not peptide) bonds, in cyclic amidines; GO:0019239 deaminase activity; GO:0047844 deoxycytidine deaminase activity;			L	KOG4075	Cytochrome c oxidase, subunit IV/COX5b
Q13795	ADP-ribosylation factor-related protein 1 OS=Homo sapiens OX=9606 GN=ARFRP1 PE=1 SV=1	ARFRP1	1.517	Up	22.614	23.4	3	3	1.20553	0.794473	cytoplasm	K07952			GO:0006810 transport; GO:0006892 post-Golgi vesicle-mediated transport; GO:0006893 Golgi to plasma membrane transport; GO:0007154 cell communication; GO:0007165 signal transduction; GO:0007275 multicellular organism development; GO:0007369 gastrulation; GO:0008104 protein localization; GO:0009653 anatomical structure morphogenesis; GO:0009790 embryo development; GO:0009987 cellular process; GO:00…	GO:0000139 Golgi membrane; GO:0005622 intracellular; GO:0005623 cell; GO:0005737 cytoplasm; GO:0005794 Golgi apparatus; GO:0005802 trans-Golgi network; GO:0005829 cytosol; GO:0012505 endomembrane system; GO:0016020 membrane; GO:0031090 organelle membrane; GO:0031984 organelle subcompartment; GO:0032588 trans-Golgi network membrane; GO:0043226 organelle; GO:0043227 membrane-bounded organelle; GO:0…	GO:0003824 catalytic activity; GO:0003924 GTPase activity; GO:0016462 pyrophosphatase activity; GO:0016787 hydrolase activity; GO:0016817 hydrolase activity, acting on acid anhydrides; GO:0016818 hydrolase activity, acting on acid anhydrides, in phosphorus-containing anhydrides; GO:0017111 nucleoside-triphosphatase activity;	PF00025	ADP-ribosylation factor family	U	KOG0076	GTP-binding ADP-ribosylation factor-like protein yARL3
P78540	Arginase-2, mitochondrial OS=Homo sapiens OX=9606 GN=ARG2 PE=1 SV=1	ARG2	2.47	Up	38.577	53.1	12	12	1.42358	0.576418	mitochondria	K01476	E3.5.3.1; arginase [EC:3.5.3.1]	hsa05146 Amoebiasis; hsa00220 Arginine biosynthesis; hsa01230 Biosynthesis of amino acids; hsa00330 Arginine and proline metabolism; hsa01100 Metabolic pathways	GO:0000003 reproduction; GO:0000050 urea cycle; GO:0001101 response to acid chemical; GO:0001505 regulation of neurotransmitter levels; GO:0001655 urogenital system development; GO:0001657 ureteric bud development; GO:0001666 response to hypoxia; GO:0001817 regulation of cytokine production; GO:0001818 negative regulation of cytokine production; GO:0001822 kidney development; GO:0001823 mesonephr…	GO:0005622 intracellular; GO:0005623 cell; GO:0005737 cytoplasm; GO:0005739 mitochondrion; GO:0005759 mitochondrial matrix; GO:0031974 membrane-enclosed lumen; GO:0043226 organelle; GO:0043227 membrane-bounded organelle; GO:0043229 intracellular organelle; GO:0043231 intracellular membrane-bounded organelle; GO:0043233 organelle lumen; GO:0070013 intracellular organelle lumen;	GO:0003824 catalytic activity; GO:0004053 arginase activity; GO:0005488 binding; GO:0005515 protein binding; GO:0016787 hydrolase activity; GO:0016810 hydrolase activity, acting on carbon-nitrogen (but not peptide) bonds; GO:0016813 hydrolase activity, acting on carbon-nitrogen (but not peptide) bonds, in linear amidines; GO:0019899 enzyme binding; GO:0050998 nitric-oxide synthase binding;	PF00491	Arginase family	E	KOG2965	Arginase
P85298	Rho GTPase-activating protein 8 OS=Homo sapiens OX=9606 GN=ARHGAP8 PE=1 SV=1	ARHGAP8	0.547	Down	53.483	7.8	2	2	0.707086	1.29291	cytoplasm	K20633			GO:0001932 regulation of protein phosphorylation; GO:0001934 positive regulation of protein phosphorylation; GO:0009893 positive regulation of metabolic process; GO:0009966 regulation of signal transduction; GO:0009967 positive regulation of signal transduction; GO:0010562 positive regulation of phosphorus metabolic process; GO:0010604 positive regulation of macromolecule metabolic process; GO:00…	GO:0005622 intracellular; GO:0005623 cell; GO:0005737 cytoplasm; GO:0005829 cytosol;	GO:0005096 GTPase activator activity; GO:0008047 enzyme activator activity; GO:0030234 enzyme regulator activity; GO:0030695 GTPase regulator activity; GO:0060589 nucleoside-triphosphatase regulator activity; GO:0098772 molecular function regulator;	PF13716; PF00620	Divergent CRAL/TRIO domain; RhoGAP domain	T	KOG4406	CDC42 Rho GTPase-activating protein
O15013	Rho guanine nucleotide exchange factor 10 OS=Homo sapiens OX=9606 GN=ARHGEF10 PE=1 SV=4	ARHGEF10	0.249	Down	151.61	4.9	4	4	0.398817	1.60118	nucleus	K16727			GO:0000226 microtubule cytoskeleton organization; GO:0000278 mitotic cell cycle; GO:0000280 nuclear division; GO:0006996 organelle organization; GO:0007010 cytoskeleton organization; GO:0007017 microtubule-based process; GO:0007049 cell cycle; GO:0007051 spindle organization; GO:0007052 mitotic spindle organization; GO:0007098 centrosome cycle; GO:0007272 ensheathment of neurons; GO:0007275 multi…	GO:0005622 intracellular; GO:0005623 cell; GO:0005737 cytoplasm; GO:0005813 centrosome; GO:0005815 microtubule organizing center; GO:0005829 cytosol; GO:0005856 cytoskeleton; GO:0015630 microtubule cytoskeleton; GO:0043226 organelle; GO:0043228 non-membrane-bounded organelle; GO:0043229 intracellular organelle; GO:0043232 intracellular non-membrane-bounded organelle;	GO:0005085 guanyl-nucleotide exchange factor activity; GO:0005088 Ras guanyl-nucleotide exchange factor activity; GO:0005089 Rho guanyl-nucleotide exchange factor activity; GO:0005488 binding; GO:0005515 protein binding; GO:0008092 cytoskeletal protein binding; GO:0017016 Ras GTPase binding; GO:0017048 Rho GTPase binding; GO:0019894 kinesin binding; GO:0019899 enzyme binding; GO:0031267 small GTP…	PF00621	RhoGEF domain	T	KOG3522	Predicted guanine nucleotide exchange factor
Q92974	Rho guanine nucleotide exchange factor 2 OS=Homo sapiens OX=9606 GN=ARHGEF2 PE=1 SV=4	ARHGEF2	0.532	Down	111.54	15.9	10	10	0.69479	1.30521	nucleus	K12791	ARHGEF2; Rho guanine nucleotide exchange factor 2	hsa05130 Pathogenic Escherichia coli infection; hsa05418 Fluid shear stress and atherosclerosis; hsa04530 Tight junction; hsa05131 Shigellosis	GO:0000132 establishment of mitotic spindle orientation; GO:0000226 microtubule cytoskeleton organization; GO:0000278 mitotic cell cycle; GO:0000902 cell morphogenesis; GO:0001817 regulation of cytokine production; GO:0001819 positive regulation of cytokine production; GO:0001932 regulation of protein phosphorylation; GO:0001934 positive regulation of protein phosphorylation; GO:0006355 regulatio…	GO:0001726 ruffle; GO:0002102 podosome; GO:0005622 intracellular; GO:0005623 cell; GO:0005737 cytoplasm; GO:0005829 cytosol; GO:0005856 cytoskeleton; GO:0005874 microtubule; GO:0005886 plasma membrane; GO:0014069 postsynaptic density; GO:0015629 actin cytoskeleton; GO:0015630 microtubule cytoskeleton; GO:0016020 membrane; GO:0030425 dendrite; GO:0031252 cell leading edge; GO:0031253 cell projecti…	GO:0005085 guanyl-nucleotide exchange factor activity; GO:0005088 Ras guanyl-nucleotide exchange factor activity; GO:0005089 Rho guanyl-nucleotide exchange factor activity; GO:0005488 binding; GO:0005515 protein binding; GO:0008017 microtubule binding; GO:0008092 cytoskeletal protein binding; GO:0008134 transcription factor binding; GO:0008270 zinc ion binding; GO:0015631 tubulin binding; GO:0017…	PF00621	RhoGEF domain	T	KOG3520	Predicted guanine nucleotide exchange factor
Q4LE39	AT-rich interactive domain-containing protein 4B OS=Homo sapiens OX=9606 GN=ARID4B PE=1 SV=2	ARID4B	2.647	Up	147.81	2.4	2	2	1.45155	0.548446	nucleus	K19195			GO:0000003 reproduction; GO:0002064 epithelial cell development; GO:0003006 developmental process involved in reproduction; GO:0006139 nucleobase-containing compound metabolic process; GO:0006325 chromatin organization; GO:0006349 regulation of gene expression by genetic imprinting; GO:0006355 regulation of transcription, DNA-templated; GO:0006357 regulation of transcription by RNA polymerase II;…	GO:0005622 intracellular; GO:0005623 cell; GO:0005634 nucleus; GO:0005654 nucleoplasm; GO:0031974 membrane-enclosed lumen; GO:0031981 nuclear lumen; GO:0043226 organelle; GO:0043227 membrane-bounded organelle; GO:0043229 intracellular organelle; GO:0043231 intracellular membrane-bounded organelle; GO:0043233 organelle lumen; GO:0070013 intracellular organelle lumen;	GO:0000981 DNA-binding transcription factor activity, RNA polymerase II-specific; GO:0001067 regulatory region nucleic acid binding; GO:0003676 nucleic acid binding; GO:0003677 DNA binding; GO:0003700 DNA-binding transcription factor activity; GO:0003824 catalytic activity; GO:0004407 histone deacetylase activity; GO:0005488 binding; GO:0016787 hydrolase activity; GO:0016810 hydrolase activity, a…	PF08169; PF01388	RBB1NT (NUC162) domain; ARID/BRIGHT DNA binding domain	K	KOG3001	Dosage compensation regulatory complex/histone acetyltransferase complex, subunit MSL-3/MRG15/EAF3, and related CHROMO domain-containing proteins
Q5T2E6	Armadillo-like helical domain-containing protein 3 OS=Homo sapiens OX=9606 GN=ARMH3 PE=1 SV=1	ARMH3	1.526	Up	78.71	5.4	2	2	1.20826	0.791742	plasma membrane							PF08427	Domain of unknown function (DUF1741)	S	KOG4654	Uncharacterized conserved protein
P32121	Beta-arrestin-2 OS=Homo sapiens OX=9606 GN=ARRB2 PE=1 SV=2	ARRB2	0.557	Down	46.105	7.3	2	2	0.715447	1.28455	cytoplasm	K04439	ARRB; beta-arrestin	hsa04062 Chemokine signaling pathway; hsa05032 Morphine addiction; hsa04926 Relaxin signaling pathway; hsa04928 Parathyroid hormone synthesis, secretion and action; hsa04340 Hedgehog signaling pathway; hsa05207 Chemical carcinogenesis - receptor activation; hsa04740 Olfactory transduction; hsa04929 GnRH secretion; hsa04144 Endocytosis; hsa04010 MAPK signaling pathway; hsa04728 Dopaminergic synapse	GO:0000003 reproduction; GO:0001541 ovarian follicle development; GO:0001775 cell activation; GO:0001817 regulation of cytokine production; GO:0001818 negative regulation of cytokine production; GO:0001910 regulation of leukocyte mediated cytotoxicity; GO:0001911 negative regulation of leukocyte mediated cytotoxicity; GO:0001932 regulation of protein phosphorylation; GO:0001933 negative regulatio…	GO:0005622 intracellular; GO:0005623 cell; GO:0005634 nucleus; GO:0005737 cytoplasm; GO:0005768 endosome; GO:0005829 cytosol; GO:0005886 plasma membrane; GO:0012505 endomembrane system; GO:0014069 postsynaptic density; GO:0016020 membrane; GO:0016323 basolateral plasma membrane; GO:0030139 endocytic vesicle; GO:0030425 dendrite; GO:0031410 cytoplasmic vesicle; GO:0031982 vesicle; GO:0032279 asymm…	GO:0000822 inositol hexakisphosphate binding; GO:0001664 G protein-coupled receptor binding; GO:0005102 signaling receptor binding; GO:0005198 structural molecule activity; GO:0005488 binding; GO:0005515 protein binding; GO:0005543 phospholipid binding; GO:0005547 phosphatidylinositol-3,4,5-trisphosphate binding; GO:0008144 drug binding; GO:0008289 lipid binding; GO:0019899 enzyme binding; GO:001…	PF00339; PF02752	Arrestin (or S-antigen), N-terminal domain; Arrestin (or S-antigen), C-terminal domain	T	KOG3865	Arrestin
Q13510	Acid ceramidase OS=Homo sapiens OX=9606 GN=ASAH1 PE=1 SV=5	ASAH1	1.774	Up	44.659	46.6	17	17	1.27896	0.721045	extracellular	K12348	ASAH1; acid ceramidase [EC:3.5.1.23]	hsa04142 Lysosome; hsa00600 Sphingolipid metabolism; hsa04071 Sphingolipid signaling pathway; hsa01100 Metabolic pathways	GO:0001775 cell activation; GO:0002252 immune effector process; GO:0002263 cell activation involved in immune response; GO:0002274 myeloid leukocyte activation; GO:0002275 myeloid cell activation involved in immune response; GO:0002283 neutrophil activation involved in immune response; GO:0002366 leukocyte activation involved in immune response; GO:0002376 immune system process; GO:0002443 leukoc…	GO:0000323 lytic vacuole; GO:0005576 extracellular region; GO:0005615 extracellular space; GO:0005622 intracellular; GO:0005623 cell; GO:0005737 cytoplasm; GO:0005764 lysosome; GO:0005773 vacuole; GO:0005775 vacuolar lumen; GO:0012505 endomembrane system; GO:0030141 secretory granule; GO:0031410 cytoplasmic vesicle; GO:0031974 membrane-enclosed lumen; GO:0031982 vesicle; GO:0043202 lysosomal lume…	GO:0003824 catalytic activity; GO:0016787 hydrolase activity; GO:0016810 hydrolase activity, acting on carbon-nitrogen (but not peptide) bonds; GO:0016811 hydrolase activity, acting on carbon-nitrogen (but not peptide) bonds, in linear amides; GO:0017040 N-acylsphingosine amidohydrolase activity;	PF02275	Linear amide C-N hydrolases, choloylglycine hydrolase family
Q8N9N2	Activating signal cointegrator 1 complex subunit 1 OS=Homo sapiens OX=9606 GN=ASCC1 PE=1 SV=1	ASCC1	0.56	Down	45.509	12.8	4	3	0.717706	1.28229	cytoplasm	K18666			GO:0006139 nucleobase-containing compound metabolic process; GO:0006259 DNA metabolic process; GO:0006281 DNA repair; GO:0006304 DNA modification; GO:0006307 DNA dealkylation involved in DNA repair; GO:0006355 regulation of transcription, DNA-templated; GO:0006725 cellular aromatic compound metabolic process; GO:0006807 nitrogen compound metabolic process; GO:0006950 response to stress; GO:000697…	GO:0005622 intracellular; GO:0005623 cell; GO:0005634 nucleus; GO:0005654 nucleoplasm; GO:0005667 transcription regulator complex; GO:0031594 neuromuscular junction; GO:0031974 membrane-enclosed lumen; GO:0031981 nuclear lumen; GO:0032991 protein-containing complex; GO:0043226 organelle; GO:0043227 membrane-bounded organelle; GO:0043229 intracellular organelle; GO:0043231 intracellular membrane-b…		PF00013; PF10469	KH domain; AKAP7 2'5' RNA ligase-like domain	K	KOG2814	Transcription coactivator complex, P50 component (LigT RNA ligase/phosphodiesterase family)
Q9Y294	Histone chaperone ASF1A OS=Homo sapiens OX=9606 GN=ASF1A PE=1 SV=1	ASF1A	0.507	Down	22.968	15.2	2	2	0.672771	1.32723	cytoplasm	K10753			GO:0001503 ossification; GO:0001649 osteoblast differentiation; GO:0006139 nucleobase-containing compound metabolic process; GO:0006259 DNA metabolic process; GO:0006281 DNA repair; GO:0006323 DNA packaging; GO:0006325 chromatin organization; GO:0006333 chromatin assembly or disassembly; GO:0006334 nucleosome assembly; GO:0006335 DNA replication-dependent nucleosome assembly; GO:0006336 DNA repli…	GO:0000228 nuclear chromosome; GO:0000785 chromatin; GO:0000790 nuclear chromatin; GO:0005622 intracellular; GO:0005623 cell; GO:0005634 nucleus; GO:0005654 nucleoplasm; GO:0005694 chromosome; GO:0031974 membrane-enclosed lumen; GO:0031981 nuclear lumen; GO:0032991 protein-containing complex; GO:0043226 organelle; GO:0043227 membrane-bounded organelle; GO:0043228 non-membrane-bounded organelle; G…	GO:0003682 chromatin binding; GO:0005488 binding; GO:0005515 protein binding; GO:0042393 histone binding;			K	KOG3265	Histone chaperone involved in gene silencing
Q9NVP2	Histone chaperone ASF1B OS=Homo sapiens OX=9606 GN=ASF1B PE=1 SV=1	ASF1B	0.447	Down	22.433	36.6	4	4	0.617804	1.3822	extracellular	K10753			GO:0006323 DNA packaging; GO:0006325 chromatin organization; GO:0006333 chromatin assembly or disassembly; GO:0006334 nucleosome assembly; GO:0006335 DNA replication-dependent nucleosome assembly; GO:0006336 DNA replication-independent nucleosome assembly; GO:0006996 organelle organization; GO:0009987 cellular process; GO:0016043 cellular component organization; GO:0022607 cellular component asse…	GO:0000228 nuclear chromosome; GO:0000785 chromatin; GO:0000790 nuclear chromatin; GO:0005622 intracellular; GO:0005623 cell; GO:0005634 nucleus; GO:0005654 nucleoplasm; GO:0005694 chromosome; GO:0031974 membrane-enclosed lumen; GO:0031981 nuclear lumen; GO:0032991 protein-containing complex; GO:0043226 organelle; GO:0043227 membrane-bounded organelle; GO:0043228 non-membrane-bounded organelle; G…	GO:0005488 binding; GO:0005515 protein binding; GO:0042393 histone binding;			B	KOG3265	Histone chaperone involved in gene silencing
O95671	Probable bifunctional dTTP/UTP pyrophosphatase/methyltransferase protein OS=Homo sapiens OX=9606 GN=ASMTL PE=1 SV=3	ASMTL	0.521	Down	68.856	36.1	19	19	0.685052	1.31495	mitochondria					GO:0005622 intracellular; GO:0005623 cell; GO:0005737 cytoplasm; GO:0005829 cytosol;		PF02545; PF00891	Maf-like protein; O-methyltransferase	D	KOG3178	Hydroxyindole-O-methyltransferase and related SAM-dependent methyltransferases
P08243	Asparagine synthetase [glutamine-hydrolyzing] OS=Homo sapiens OX=9606 GN=ASNS PE=1 SV=4	ASNS	0.561	Down	64.369	53.1	25	25	0.718436	1.28156	cytoplasm	K01953	asnB; asparagine synthase (glutamine-hydrolysing) [EC:6.3.5.4]	hsa01230 Biosynthesis of amino acids; hsa00250 Alanine, aspartate and glutamate metabolism; hsa01100 Metabolic pathways	GO:0001101 response to acid chemical; GO:0001889 liver development; GO:0006082 organic acid metabolic process; GO:0006520 cellular amino acid metabolic process; GO:0006528 asparagine metabolic process; GO:0006529 asparagine biosynthetic process; GO:0006807 nitrogen compound metabolic process; GO:0006950 response to stress; GO:0006984 ER-nucleus signaling pathway; GO:0006986 response to unfolded p…	GO:0005622 intracellular; GO:0005623 cell; GO:0005737 cytoplasm; GO:0005829 cytosol;	GO:0003824 catalytic activity; GO:0004066 asparagine synthase (glutamine-hydrolyzing) activity; GO:0005488 binding; GO:0005515 protein binding; GO:0016874 ligase activity; GO:0016879 ligase activity, forming carbon-nitrogen bonds; GO:0016884 carbon-nitrogen ligase activity, with glutamine as amido-N-donor; GO:0042802 identical protein binding; GO:0042803 protein homodimerization activity; GO:0046…	PF13537; PF00733	Glutamine amidotransferase domain; Asparagine synthase	E	KOG0571	Asparagine synthase (glutamine-hydrolyzing)
Q7L266	Isoaspartyl peptidase/L-asparaginase OS=Homo sapiens OX=9606 GN=ASRGL1 PE=1 SV=2	ASRGL1	1.529	Up	32.054	55.5	10	10	1.20928	0.790717	cytoplasm	K13051	ASRGL1; L-asparaginase / beta-aspartyl-peptidase [EC:3.5.1.1 3.4.19.5]	hsa00250 Alanine, aspartate and glutamate metabolism; hsa01100 Metabolic pathways	GO:0006082 organic acid metabolic process; GO:0006508 proteolysis; GO:0006520 cellular amino acid metabolic process; GO:0006528 asparagine metabolic process; GO:0006530 asparagine catabolic process; GO:0006558 L-phenylalanine metabolic process; GO:0006559 L-phenylalanine catabolic process; GO:0006725 cellular aromatic compound metabolic process; GO:0006807 nitrogen compound metabolic process; GO:…	GO:0005622 intracellular; GO:0005623 cell; GO:0005737 cytoplasm; GO:0005829 cytosol;	GO:0003824 catalytic activity; GO:0004067 asparaginase activity; GO:0008233 peptidase activity; GO:0008238 exopeptidase activity; GO:0008242 omega peptidase activity; GO:0008798 beta-aspartyl-peptidase activity; GO:0016787 hydrolase activity; GO:0016810 hydrolase activity, acting on carbon-nitrogen (but not peptide) bonds; GO:0016811 hydrolase activity, acting on carbon-nitrogen (but not peptide)…	PF01112	Asparaginase	E	KOG1592	Asparaginase
P00966	Argininosuccinate synthase OS=Homo sapiens OX=9606 GN=ASS1 PE=1 SV=2	ASS1	0.41	Down	46.53	44.4	13	13	0.581432	1.41857	cytoplasm	K01940	argG; argininosuccinate synthase [EC:6.3.4.5]	hsa00220 Arginine biosynthesis; hsa01230 Biosynthesis of amino acids; hsa00250 Alanine, aspartate and glutamate metabolism; hsa05418 Fluid shear stress and atherosclerosis; hsa01100 Metabolic pathways	GO:0000050 urea cycle; GO:0000052 citrulline metabolic process; GO:0000053 argininosuccinate metabolic process; GO:0001505 regulation of neurotransmitter levels; GO:0006082 organic acid metabolic process; GO:0006520 cellular amino acid metabolic process; GO:0006525 arginine metabolic process; GO:0006526 arginine biosynthetic process; GO:0006531 aspartate metabolic process; GO:0006575 cellular mod…	GO:0005622 intracellular; GO:0005623 cell; GO:0005737 cytoplasm; GO:0005829 cytosol;	GO:0003824 catalytic activity; GO:0004055 argininosuccinate synthase activity; GO:0005488 binding; GO:0005515 protein binding; GO:0016597 amino acid binding; GO:0016874 ligase activity; GO:0016879 ligase activity, forming carbon-nitrogen bonds; GO:0031406 carboxylic acid binding; GO:0036094 small molecule binding; GO:0042802 identical protein binding; GO:0043167 ion binding; GO:0043168 anion bind…			E	KOG1706	Argininosuccinate synthase
Q6VMQ6	Activating transcription factor 7-interacting protein 1 OS=Homo sapiens OX=9606 GN=ATF7IP PE=1 SV=3	ATF7IP	0.49	Down	136.39	3.9	3	3	0.65737	1.34263	nucleus				GO:0000122 negative regulation of transcription by RNA polymerase II; GO:0006139 nucleobase-containing compound metabolic process; GO:0006259 DNA metabolic process; GO:0006304 DNA modification; GO:0006305 DNA alkylation; GO:0006306 DNA methylation; GO:0006355 regulation of transcription, DNA-templated; GO:0006357 regulation of transcription by RNA polymerase II; GO:0006725 cellular aromatic compo…	GO:0005622 intracellular; GO:0005623 cell; GO:0005634 nucleus; GO:0005654 nucleoplasm; GO:0005667 transcription regulator complex; GO:0005737 cytoplasm; GO:0005829 cytosol; GO:0016604 nuclear body; GO:0031974 membrane-enclosed lumen; GO:0031981 nuclear lumen; GO:0032991 protein-containing complex; GO:0043226 organelle; GO:0043227 membrane-bounded organelle; GO:0043229 intracellular organelle; GO:…	GO:0003712 transcription coregulator activity; GO:0003714 transcription corepressor activity; GO:0003824 catalytic activity; GO:0016462 pyrophosphatase activity; GO:0016787 hydrolase activity; GO:0016817 hydrolase activity, acting on acid anhydrides; GO:0016818 hydrolase activity, acting on acid anhydrides, in phosphorus-containing anhydrides; GO:0016887 ATPase activity; GO:0017111 nucleoside-tri…
O95352	Ubiquitin-like modifier-activating enzyme ATG7 OS=Homo sapiens OX=9606 GN=ATG7 PE=1 SV=1	ATG7	0.576	Down	77.959	14.1	7	7	0.731227	1.26877	cytoplasm	K08337	ATG7; ubiquitin-like modifier-activating enzyme ATG7	hsa04216 Ferroptosis; hsa04613 Neutrophil extracellular trap formation; hsa04140 Autophagy - animal	GO:0000045 autophagosome assembly; GO:0000302 response to reactive oxygen species; GO:0000422 autophagy of mitochondrion; GO:0000902 cell morphogenesis; GO:0000904 cell morphogenesis involved in differentiation; GO:0001101 response to acid chemical; GO:0001775 cell activation; GO:0001889 liver development; GO:0002252 immune effector process; GO:0002263 cell activation involved in immune response;…	GO:0000407 phagophore assembly site; GO:0005576 extracellular region; GO:0005622 intracellular; GO:0005623 cell; GO:0005737 cytoplasm; GO:0005829 cytosol; GO:0005856 cytoskeleton; GO:0005929 cilium; GO:0005930 axoneme; GO:0012505 endomembrane system; GO:0030141 secretory granule; GO:0030424 axon; GO:0031410 cytoplasmic vesicle; GO:0031974 membrane-enclosed lumen; GO:0031982 vesicle; GO:0031983 ve…	GO:0003824 catalytic activity; GO:0004839 ubiquitin activating enzyme activity; GO:0005488 binding; GO:0005515 protein binding; GO:0008134 transcription factor binding; GO:0008641 ubiquitin-like modifier activating enzyme activity; GO:0016740 transferase activity; GO:0016874 ligase activity; GO:0016877 ligase activity, forming carbon-sulfur bonds; GO:0019778 Atg12 activating enzyme activity; GO:0…	PF00899	ThiF family	K	KOG2337	Ubiquitin activating E1 enzyme-like protein
Q9H7F0	Polyamine-transporting ATPase 13A3 OS=Homo sapiens OX=9606 GN=ATP13A3 PE=1 SV=4	ATP13A3	2.056	Up	138.04	5	4	4	1.34565	0.654349	plasma membrane	K14951			GO:0006810 transport; GO:0006811 ion transport; GO:0006812 cation transport; GO:0006816 calcium ion transport; GO:0006873 cellular ion homeostasis; GO:0006874 cellular calcium ion homeostasis; GO:0006875 cellular metal ion homeostasis; GO:0009987 cellular process; GO:0019725 cellular homeostasis; GO:0030001 metal ion transport; GO:0030003 cellular cation homeostasis; GO:0034220 ion transmembrane …	GO:0005622 intracellular; GO:0005623 cell; GO:0005886 plasma membrane; GO:0005887 integral component of plasma membrane; GO:0016020 membrane; GO:0016021 integral component of membrane; GO:0031224 intrinsic component of membrane; GO:0031226 intrinsic component of plasma membrane; GO:0043226 organelle; GO:0043227 membrane-bounded organelle; GO:0043229 intracellular organelle; GO:0043231 intracellul…	GO:0003824 catalytic activity; GO:0005215 transporter activity; GO:0005388 calcium transmembrane transporter activity, phosphorylative mechanism; GO:0008324 cation transmembrane transporter activity; GO:0015075 ion transmembrane transporter activity; GO:0015085 calcium ion transmembrane transporter activity; GO:0015318 inorganic molecular entity transmembrane transporter activity; GO:0015399 prim…	PF00690; PF00702	Cation transporter/ATPase, N-terminus; haloacid dehalogenase-like hydrolase	P	KOG0208	Cation transport ATPase
P25311	Zinc-alpha-2-glycoprotein OS=Homo sapiens OX=9606 GN=AZGP1 PE=1 SV=2	AZGP1	2.517	Up	34.258	42.3	11	11	1.43137	0.568634	extracellular				GO:0001580 detection of chemical stimulus involved in sensory perception of bitter taste; GO:0003008 system process; GO:0006139 nucleobase-containing compound metabolic process; GO:0006725 cellular aromatic compound metabolic process; GO:0006807 nitrogen compound metabolic process; GO:0006810 transport; GO:0007155 cell adhesion; GO:0007600 sensory perception; GO:0007606 sensory perception of chem…	GO:0005576 extracellular region; GO:0005615 extracellular space; GO:0005623 cell; GO:0005886 plasma membrane; GO:0016020 membrane; GO:0071944 cell periphery;	GO:0003824 catalytic activity; GO:0004518 nuclease activity; GO:0004540 ribonuclease activity; GO:0005215 transporter activity; GO:0008320 protein transmembrane transporter activity; GO:0016787 hydrolase activity; GO:0016788 hydrolase activity, acting on ester bonds; GO:0022857 transmembrane transporter activity; GO:0022884 macromolecule transmembrane transporter activity; GO:0042887 amide transm…	PF00129; PF07654	Class I Histocompatibility antigen, domains alpha 1 and 2; Immunoglobulin C1-set domain
Q07812	Apoptosis regulator BAX OS=Homo sapiens OX=9606 GN=BAX PE=1 SV=1	BAX	1.54	Up	21.184	30.2	4	4	1.21274	0.787258	plasma membrane	K02159	BAX; apoptosis regulator BAX	hsa05216 Thyroid cancer; hsa05160 Hepatitis C; hsa05224 Breast cancer; hsa01521 EGFR tyrosine kinase inhibitor resistance; hsa05203 Viral carcinogenesis; hsa05166 Human T-cell leukemia virus 1 infection; hsa05200 Pathways in cancer; hsa05012 Parkinson disease; hsa05225 Hepatocellular carcinoma; hsa04211 Longevity regulating pathway; hsa04210 Apoptosis; hsa05226 Gastric cancer; hsa05022 Pathways o…	GO:0000003 reproduction; GO:0001541 ovarian follicle development; GO:0001568 blood vessel development; GO:0001654 eye development; GO:0001655 urogenital system development; GO:0001764 neuron migration; GO:0001775 cell activation; GO:0001776 leukocyte homeostasis; GO:0001777 T cell homeostatic proliferation; GO:0001782 B cell homeostasis; GO:0001783 B cell apoptotic process; GO:0001822 kidney deve…	GO:0005622 intracellular; GO:0005623 cell; GO:0005634 nucleus; GO:0005635 nuclear envelope; GO:0005737 cytoplasm; GO:0005739 mitochondrion; GO:0005740 mitochondrial envelope; GO:0005741 mitochondrial outer membrane; GO:0005757 mitochondrial permeability transition pore complex; GO:0005783 endoplasmic reticulum; GO:0005789 endoplasmic reticulum membrane; GO:0005829 cytosol; GO:0012505 endomembrane…	GO:0005215 transporter activity; GO:0005488 binding; GO:0005515 protein binding; GO:0008289 lipid binding; GO:0015267 channel activity; GO:0019904 protein domain specific binding; GO:0022803 passive transmembrane transporter activity; GO:0022857 transmembrane transporter activity; GO:0030544 Hsp70 protein binding; GO:0031072 heat shock protein binding; GO:0042802 identical protein binding; GO:004…			T	KOG4728	Anti-apoptotic Bcl-2 family proteins, prevent opening of mitochondrial porin channel
P55957	BH3-interacting domain death agonist OS=Homo sapiens OX=9606 GN=BID PE=1 SV=1	BID	0.6	Down	21.994	34.4	4	4	0.74983	1.25017	nucleus	K04726	BID; BH3 interacting domain death agonist	hsa05160 Hepatitis C; hsa05161 Hepatitis B; hsa05170 Human immunodeficiency virus 1 infection; hsa04650 Natural killer cell mediated cytotoxicity; hsa05200 Pathways in cancer; hsa05169 Epstein-Barr virus infection; hsa05010 Alzheimer disease; hsa05416 Viral myocarditis; hsa05168 Herpes simplex virus 1 infection; hsa04210 Apoptosis; hsa05022 Pathways of neurodegeneration - multiple diseases; hsa04…	GO:0001836 release of cytochrome c from mitochondria; GO:0006091 generation of precursor metabolites and energy; GO:0006119 oxidative phosphorylation; GO:0006139 nucleobase-containing compound metabolic process; GO:0006163 purine nucleotide metabolic process; GO:0006605 protein targeting; GO:0006626 protein targeting to mitochondrion; GO:0006725 cellular aromatic compound metabolic process; GO:00…	GO:0005622 intracellular; GO:0005623 cell; GO:0005737 cytoplasm; GO:0005739 mitochondrion; GO:0005740 mitochondrial envelope; GO:0005741 mitochondrial outer membrane; GO:0005829 cytosol; GO:0016020 membrane; GO:0016021 integral component of membrane; GO:0019867 outer membrane; GO:0031090 organelle membrane; GO:0031224 intrinsic component of membrane; GO:0031300 intrinsic component of organelle me…	GO:0005102 signaling receptor binding; GO:0005123 death receptor binding; GO:0005126 cytokine receptor binding; GO:0005488 binding; GO:0005515 protein binding; GO:0019899 enzyme binding; GO:0031625 ubiquitin protein ligase binding; GO:0032813 tumor necrosis factor receptor superfamily binding; GO:0044389 ubiquitin-like protein ligase binding; GO:0046982 protein heterodimerization activity; GO:004…	PF06393	BH3 interacting domain (BID)
Q12982	BCL2/adenovirus E1B 19 kDa protein-interacting protein 2 OS=Homo sapiens OX=9606 GN=BNIP2 PE=1 SV=1	BNIP2	0.623	Down	36.017	6.4	2	2	0.768076	1.23192	cytoplasm	K18448			GO:0000226 microtubule cytoskeleton organization; GO:0001701 in utero embryonic development; GO:0001824 blastocyst development; GO:0001932 regulation of protein phosphorylation; GO:0001934 positive regulation of protein phosphorylation; GO:0006915 apoptotic process; GO:0006996 organelle organization; GO:0007010 cytoskeleton organization; GO:0007017 microtubule-based process; GO:0007049 cell cycle…	GO:0000922 spindle pole; GO:0005622 intracellular; GO:0005623 cell; GO:0005634 nucleus; GO:0005635 nuclear envelope; GO:0005737 cytoplasm; GO:0005813 centrosome; GO:0005814 centriole; GO:0005815 microtubule organizing center; GO:0005819 spindle; GO:0005829 cytosol; GO:0005856 cytoskeleton; GO:0012505 endomembrane system; GO:0015630 microtubule cytoskeleton; GO:0031616 spindle pole centrosome; GO:…	GO:0005096 GTPase activator activity; GO:0005488 binding; GO:0005509 calcium ion binding; GO:0005515 protein binding; GO:0008047 enzyme activator activity; GO:0030234 enzyme regulator activity; GO:0030695 GTPase regulator activity; GO:0042802 identical protein binding; GO:0043167 ion binding; GO:0043169 cation binding; GO:0046872 metal ion binding; GO:0060589 nucleoside-triphosphatase regulator a…	PF13716	Divergent CRAL/TRIO domain
Q12983	BCL2/adenovirus E1B 19 kDa protein-interacting protein 3 OS=Homo sapiens OX=9606 GN=BNIP3 PE=1 SV=3	BNIP3	1.935	Up	27.832	13.5	3	3	1.31854	0.681462	cytoplasm	K15464	BNIP3; BCL2/adenovirus E1B 19 kDa protein-interacting protein 3	hsa05134 Legionellosis; hsa04137 Mitophagy - animal; hsa04140 Autophagy - animal; hsa04068 FoxO signaling pathway; hsa05131 Shigellosis	GO:0000302 response to reactive oxygen species; GO:0000422 autophagy of mitochondrion; GO:0001666 response to hypoxia; GO:0002252 immune effector process; GO:0002376 immune system process; GO:0006807 nitrogen compound metabolic process; GO:0006810 transport; GO:0006839 mitochondrial transport; GO:0006873 cellular ion homeostasis; GO:0006874 cellular calcium ion homeostasis; GO:0006875 cellular me…	GO:0005622 intracellular; GO:0005623 cell; GO:0005634 nucleus; GO:0005635 nuclear envelope; GO:0005654 nucleoplasm; GO:0005737 cytoplasm; GO:0005739 mitochondrion; GO:0005740 mitochondrial envelope; GO:0005741 mitochondrial outer membrane; GO:0005783 endoplasmic reticulum; GO:0012505 endomembrane system; GO:0014069 postsynaptic density; GO:0016020 membrane; GO:0016021 integral component of membra…	GO:0005488 binding; GO:0005515 protein binding; GO:0019899 enzyme binding; GO:0042802 identical protein binding; GO:0042803 protein homodimerization activity; GO:0046982 protein heterodimerization activity; GO:0046983 protein dimerization activity; GO:0051020 GTPase binding;
Q969J3	BLOC-1-related complex subunit 5 OS=Homo sapiens OX=9606 GN=BORCS5 PE=1 SV=1	BORCS5	1.722	Up	22.222	31.1	4	4	1.2652	0.734803	cytoplasm	K20819			GO:0006810 transport; GO:0006928 movement of cell or subcellular component; GO:0007017 microtubule-based process; GO:0007018 microtubule-based movement; GO:0009987 cellular process; GO:0010970 transport along microtubule; GO:0030705 cytoskeleton-dependent intracellular transport; GO:0032418 lysosome localization; GO:0046907 intracellular transport; GO:0051179 localization; GO:0051234 establishmen…	GO:0000323 lytic vacuole; GO:0005622 intracellular; GO:0005623 cell; GO:0005737 cytoplasm; GO:0005764 lysosome; GO:0005765 lysosomal membrane; GO:0005773 vacuole; GO:0005774 vacuolar membrane; GO:0005829 cytosol; GO:0016020 membrane; GO:0031090 organelle membrane; GO:0031224 intrinsic component of membrane; GO:0032991 protein-containing complex; GO:0043226 organelle; GO:0043227 membrane-bounded o…				S	KOG4515	Uncharacterized conserved protein
Q96B45	BLOC-1-related complex subunit 7 OS=Homo sapiens OX=9606 GN=BORCS7 PE=3 SV=2	BORCS7	1.614	Up	11.695	60.4	4	4	1.23478	0.765222	cytoplasm,nucleus	K20821				GO:0005622 intracellular; GO:0005623 cell; GO:0005737 cytoplasm; GO:0005829 cytosol; GO:0032991 protein-containing complex; GO:0099078 BORC complex;
Q15059	Bromodomain-containing protein 3 OS=Homo sapiens OX=9606 GN=BRD3 PE=1 SV=1	BRD3	0.646	Down	79.541	13.2	8	5	0.784856	1.21514	nucleus	K11721			GO:0006355 regulation of transcription, DNA-templated; GO:0006357 regulation of transcription by RNA polymerase II; GO:0009889 regulation of biosynthetic process; GO:0010468 regulation of gene expression; GO:0010556 regulation of macromolecule biosynthetic process; GO:0019219 regulation of nucleobase-containing compound metabolic process; GO:0019222 regulation of metabolic process; GO:0031323 reg…		GO:0003682 chromatin binding; GO:0005488 binding; GO:0005515 protein binding; GO:0042393 histone binding; GO:0070577 lysine-acetylated histone binding; GO:0140030 modification-dependent protein binding; GO:0140033 acetylation-dependent protein binding;	PF00439	Bromodomain	K	KOG1474	Transcription initiation factor TFIID, subunit BDF1 and related bromodomain proteins
O60566	Mitotic checkpoint serine/threonine-protein kinase BUB1 beta OS=Homo sapiens OX=9606 GN=BUB1B PE=1 SV=3	BUB1B	0.478	Down	119.54	11.3	8	8	0.646651	1.35335	nucleus	K06637	BUB1B; mitotic checkpoint serine/threonine-protein kinase BUB1 beta [EC:2.7.11.1]	hsa04110 Cell cycle; hsa05166 Human T-cell leukemia virus 1 infection	GO:0000003 reproduction; GO:0000075 cell cycle checkpoint; GO:0000278 mitotic cell cycle; GO:0000280 nuclear division; GO:0000819 sister chromatid segregation; GO:0006464 cellular protein modification process; GO:0006468 protein phosphorylation; GO:0006508 proteolysis; GO:0006511 ubiquitin-dependent protein catabolic process; GO:0006793 phosphorus metabolic process; GO:0006796 phosphate-containin…	GO:0000151 ubiquitin ligase complex; GO:0000152 nuclear ubiquitin ligase complex; GO:0000228 nuclear chromosome; GO:0000775 chromosome, centromeric region; GO:0000776 kinetochore; GO:0000777 condensed chromosome kinetochore; GO:0000778 condensed nuclear chromosome kinetochore; GO:0000779 condensed chromosome, centromeric region; GO:0000780 condensed nuclear chromosome, centromeric region; GO:0000…	GO:0003824 catalytic activity; GO:0004672 protein kinase activity; GO:0016301 kinase activity; GO:0016740 transferase activity; GO:0016772 transferase activity, transferring phosphorus-containing groups; GO:0016773 phosphotransferase activity, alcohol group as acceptor; GO:0140096 catalytic activity, acting on a protein;	PF08311	Mad3/BUB1 homology region 1	D	KOG1166	Mitotic checkpoint serine/threonine protein kinase
O43709	Probable 18S rRNA (guanine-N(7))-methyltransferase OS=Homo sapiens OX=9606 GN=BUD23 PE=1 SV=2	BUD23	0.546	Down	31.88	14.2	2	2	0.706734	1.29327	nucleus	K19306			GO:0000154 rRNA modification; GO:0001510 RNA methylation; GO:0006139 nucleobase-containing compound metabolic process; GO:0006364 rRNA processing; GO:0006396 RNA processing; GO:0006725 cellular aromatic compound metabolic process; GO:0006807 nitrogen compound metabolic process; GO:0008152 metabolic process; GO:0009451 RNA modification; GO:0009893 positive regulation of metabolic process; GO:00099…	GO:0005622 intracellular; GO:0005623 cell; GO:0005634 nucleus; GO:0005654 nucleoplasm; GO:0005730 nucleolus; GO:0005737 cytoplasm; GO:0031974 membrane-enclosed lumen; GO:0031981 nuclear lumen; GO:0043226 organelle; GO:0043227 membrane-bounded organelle; GO:0043228 non-membrane-bounded organelle; GO:0043229 intracellular organelle; GO:0043231 intracellular membrane-bounded organelle; GO:0043232 in…	GO:0003824 catalytic activity; GO:0005488 binding; GO:0005515 protein binding; GO:0008168 methyltransferase activity; GO:0008173 RNA methyltransferase activity; GO:0008649 rRNA methyltransferase activity; GO:0008757 S-adenosylmethionine-dependent methyltransferase activity; GO:0016435 rRNA (guanine) methyltransferase activity; GO:0016740 transferase activity; GO:0016741 transferase activity, tran…	PF08241	Methyltransferase domain	K	KOG1541	Predicted protein carboxyl methylase
Q5T0Z8	Uncharacterized protein C6orf132 OS=Homo sapiens OX=9606 GN=C6orf132 PE=1 SV=4	C6orf132	1.9	Up	124.03	2.7	2	2	1.31042	0.689582	nucleus
Q8N1Q1	Carbonic anhydrase 13 OS=Homo sapiens OX=9606 GN=CA13 PE=1 SV=1	CA13	2.981	Up	29.443	23.3	3	3	1.49759	0.502411	cytoplasm,nucleus	K01672	CA; carbonic anhydrase [EC:4.2.1.1]	hsa00910 Nitrogen metabolism; hsa01100 Metabolic pathways	GO:0006810 transport; GO:0006811 ion transport; GO:0006820 anion transport; GO:0015701 bicarbonate transport; GO:0015711 organic anion transport; GO:0051179 localization; GO:0051234 establishment of localization; GO:0071702 organic substance transport;	GO:0005622 intracellular; GO:0005623 cell; GO:0005737 cytoplasm; GO:0005829 cytosol; GO:0043209 myelin sheath; GO:0043226 organelle; GO:0043227 membrane-bounded organelle; GO:0043229 intracellular organelle; GO:0043231 intracellular membrane-bounded organelle;	GO:0003824 catalytic activity; GO:0004089 carbonate dehydratase activity; GO:0016829 lyase activity; GO:0016835 carbon-oxygen lyase activity; GO:0016836 hydro-lyase activity;	PF00194	Eukaryotic-type carbonic anhydrase	P	KOG0382	Carbonic anhydrase
Q13557	Calcium/calmodulin-dependent protein kinase type II subunit delta OS=Homo sapiens OX=9606 GN=CAMK2D PE=1 SV=3	CAMK2D	3.496	Up	56.369	13.6	5	3	1.55521	0.444792	cytoplasm	K04515	CAMK2; calcium/calmodulin-dependent protein kinase (CaM kinase) II [EC:2.7.11.17]	hsa04360 Axon guidance; hsa05200 Pathways in cancer; hsa05415 Diabetic cardiomyopathy; hsa04261 Adrenergic signaling in cardiomyocytes; hsa05012 Parkinson disease; hsa04310 Wnt signaling pathway; hsa05205 Proteoglycans in cancer; hsa05022 Pathways of neurodegeneration - multiple diseases; hsa04012 ErbB signaling pathway; hsa04934 Cushing syndrome; hsa04971 Gastric acid secretion; hsa05214 Glioma;…	GO:0000082 G1/S transition of mitotic cell cycle; GO:0000165 MAPK cascade; GO:0000278 mitotic cell cycle; GO:0001558 regulation of cell growth; GO:0001666 response to hypoxia; GO:0001932 regulation of protein phosphorylation; GO:0001934 positive regulation of protein phosphorylation; GO:0002026 regulation of the force of heart contraction; GO:0002027 regulation of heart rate; GO:0002028 regulatio…	GO:0005622 intracellular; GO:0005623 cell; GO:0005634 nucleus; GO:0005654 nucleoplasm; GO:0005737 cytoplasm; GO:0005783 endoplasmic reticulum; GO:0005829 cytosol; GO:0005886 plasma membrane; GO:0005911 cell-cell junction; GO:0012505 endomembrane system; GO:0012506 vesicle membrane; GO:0014704 intercalated disc; GO:0016020 membrane; GO:0016528 sarcoplasm; GO:0016529 sarcoplasmic reticulum; GO:0030…	GO:0003824 catalytic activity; GO:0004672 protein kinase activity; GO:0004674 protein serine/threonine kinase activity; GO:0004683 calmodulin-dependent protein kinase activity; GO:0005085 guanyl-nucleotide exchange factor activity; GO:0005088 Ras guanyl-nucleotide exchange factor activity; GO:0005488 binding; GO:0005515 protein binding; GO:0005516 calmodulin binding; GO:0008092 cytoskeletal prote…	PF00069; PF08332	Protein kinase domain; Calcium/calmodulin dependent protein kinase II Association	T	KOG0033	Ca2+/calmodulin-dependent protein kinase, EF-Hand protein superfamily
Q96RR4	Calcium/calmodulin-dependent protein kinase kinase 2 OS=Homo sapiens OX=9606 GN=CAMKK2 PE=1 SV=2	CAMKK2	0.632	Down	64.745	15.3	6	6	0.774308	1.22569	nucleus	K07359	CAMKK2; calcium/calmodulin-dependent protein kinase kinase 2 [EC:2.7.11.17]	hsa04211 Longevity regulating pathway; hsa04140 Autophagy - animal; hsa04921 Oxytocin signaling pathway; hsa04920 Adipocytokine signaling pathway; hsa05034 Alcoholism; hsa04152 AMPK signaling pathway	GO:0000165 MAPK cascade; GO:0000302 response to reactive oxygen species; GO:0001932 regulation of protein phosphorylation; GO:0001934 positive regulation of protein phosphorylation; GO:0006355 regulation of transcription, DNA-templated; GO:0006464 cellular protein modification process; GO:0006468 protein phosphorylation; GO:0006793 phosphorus metabolic process; GO:0006796 phosphate-containing com…	GO:0005622 intracellular; GO:0005623 cell; GO:0005634 nucleus; GO:0005737 cytoplasm; GO:0005829 cytosol; GO:0042995 cell projection; GO:0043226 organelle; GO:0043227 membrane-bounded organelle; GO:0043229 intracellular organelle; GO:0043231 intracellular membrane-bounded organelle;	GO:0003824 catalytic activity; GO:0004672 protein kinase activity; GO:0004674 protein serine/threonine kinase activity; GO:0004683 calmodulin-dependent protein kinase activity; GO:0004713 protein tyrosine kinase activity; GO:0005488 binding; GO:0005509 calcium ion binding; GO:0005515 protein binding; GO:0005516 calmodulin binding; GO:0008047 enzyme activator activity; GO:0016301 kinase activity; …	PF00069	Protein kinase domain	T	KOG0585	Ca2+/calmodulin-dependent protein kinase kinase beta and related serine/threonine protein kinases
Q8WVQ1	Soluble calcium-activated nucleotidase 1 OS=Homo sapiens OX=9606 GN=CANT1 PE=1 SV=1	CANT1	1.748	Up	44.839	45.9	12	12	1.27227	0.727728	extracellular	K12304	CANT1; soluble calcium-activated nucleotidase 1 [EC:3.6.1.6]	hsa00240 Pyrimidine metabolism; hsa00230 Purine metabolism; hsa01100 Metabolic pathways	GO:0001775 cell activation; GO:0002252 immune effector process; GO:0002263 cell activation involved in immune response; GO:0002274 myeloid leukocyte activation; GO:0002275 myeloid cell activation involved in immune response; GO:0002283 neutrophil activation involved in immune response; GO:0002366 leukocyte activation involved in immune response; GO:0002376 immune system process; GO:0002443 leukoc…	GO:0005576 extracellular region; GO:0005622 intracellular; GO:0005623 cell; GO:0005737 cytoplasm; GO:0005783 endoplasmic reticulum; GO:0005789 endoplasmic reticulum membrane; GO:0012505 endomembrane system; GO:0016020 membrane; GO:0030141 secretory granule; GO:0031410 cytoplasmic vesicle; GO:0031974 membrane-enclosed lumen; GO:0031982 vesicle; GO:0031983 vesicle lumen; GO:0031984 organelle subcom…	GO:0003824 catalytic activity; GO:0004382 guanosine-diphosphatase activity; GO:0005488 binding; GO:0005509 calcium ion binding; GO:0005515 protein binding; GO:0016462 pyrophosphatase activity; GO:0016787 hydrolase activity; GO:0016817 hydrolase activity, acting on acid anhydrides; GO:0016818 hydrolase activity, acting on acid anhydrides, in phosphorus-containing anhydrides; GO:0017110 nucleoside-…			F	KOG4494	Cell surface ATP diphosphohydrolase Apyrase
Q86X55	Histone-arginine methyltransferase CARM1 OS=Homo sapiens OX=9606 GN=CARM1 PE=1 SV=3	CARM1	0.664	Down	65.853	16.6	6	5	0.797872	1.20213	nucleus	K05931	CARM1; type I protein arginine methyltransferase [EC:2.1.1.319]	hsa01522 Endocrine resistance	GO:0000075 cell cycle checkpoint; GO:0000077 DNA damage checkpoint; GO:0000278 mitotic cell cycle; GO:0006325 chromatin organization; GO:0006355 regulation of transcription, DNA-templated; GO:0006464 cellular protein modification process; GO:0006479 protein methylation; GO:0006807 nitrogen compound metabolic process; GO:0006950 response to stress; GO:0006974 cellular response to DNA damage stimul…	GO:0005622 intracellular; GO:0005623 cell; GO:0005634 nucleus; GO:0005654 nucleoplasm; GO:0005737 cytoplasm; GO:0005829 cytosol; GO:0031974 membrane-enclosed lumen; GO:0031981 nuclear lumen; GO:0043226 organelle; GO:0043227 membrane-bounded organelle; GO:0043229 intracellular organelle; GO:0043231 intracellular membrane-bounded organelle; GO:0043233 organelle lumen; GO:0070013 intracellular organ…	GO:0001067 regulatory region nucleic acid binding; GO:0003676 nucleic acid binding; GO:0003677 DNA binding; GO:0003712 transcription coregulator activity; GO:0003713 transcription coactivator activity; GO:0003824 catalytic activity; GO:0005488 binding; GO:0005515 protein binding; GO:0008013 beta-catenin binding; GO:0008168 methyltransferase activity; GO:0008170 N-methyltransferase activity; GO:00…			KO	KOG1500	Protein arginine N-methyltransferase CARM1
Q86V15	Zinc finger protein castor homolog 1 OS=Homo sapiens OX=9606 GN=CASZ1 PE=1 SV=4	CASZ1	1.679	Up	190.07	9.2	11	11	1.25349	0.74651	nucleus				GO:0001654 eye development; GO:0001754 eye photoreceptor cell differentiation; GO:0003407 neural retina development; GO:0006139 nucleobase-containing compound metabolic process; GO:0006351 transcription, DNA-templated; GO:0006355 regulation of transcription, DNA-templated; GO:0006357 regulation of transcription by RNA polymerase II; GO:0006725 cellular aromatic compound metabolic process; GO:0006…	GO:0005622 intracellular; GO:0005623 cell; GO:0005634 nucleus; GO:0005654 nucleoplasm; GO:0005737 cytoplasm; GO:0005829 cytosol; GO:0031974 membrane-enclosed lumen; GO:0031981 nuclear lumen; GO:0043226 organelle; GO:0043227 membrane-bounded organelle; GO:0043229 intracellular organelle; GO:0043231 intracellular membrane-bounded organelle; GO:0043233 organelle lumen; GO:0070013 intracellular organ…	GO:0000981 DNA-binding transcription factor activity, RNA polymerase II-specific; GO:0003700 DNA-binding transcription factor activity; GO:0140110 transcription regulator activity;			K	KOG4377	Zn-finger protein
O95503	Chromobox protein homolog 6 OS=Homo sapiens OX=9606 GN=CBX6 PE=1 SV=1	CBX6	1.502	Up	43.898	7.3	2	2	1.20059	0.799415	nucleus	K11453			GO:0000122 negative regulation of transcription by RNA polymerase II; GO:0006355 regulation of transcription, DNA-templated; GO:0006357 regulation of transcription by RNA polymerase II; GO:0009889 regulation of biosynthetic process; GO:0009890 negative regulation of biosynthetic process; GO:0009892 negative regulation of metabolic process; GO:0010468 regulation of gene expression; GO:0010556 regu…	GO:0000785 chromatin; GO:0000792 heterochromatin; GO:0005622 intracellular; GO:0005623 cell; GO:0005634 nucleus; GO:0005654 nucleoplasm; GO:0005694 chromosome; GO:0031519 PcG protein complex; GO:0031974 membrane-enclosed lumen; GO:0031981 nuclear lumen; GO:0032991 protein-containing complex; GO:0043226 organelle; GO:0043227 membrane-bounded organelle; GO:0043228 non-membrane-bounded organelle; GO…	GO:0003676 nucleic acid binding; GO:0003723 RNA binding; GO:0003727 single-stranded RNA binding; GO:0005488 binding; GO:0097159 organic cyclic compound binding; GO:1901363 heterocyclic compound binding;	PF00385	Chromo (CHRromatin Organisation MOdifier) domain	B	KOG2748	Uncharacterized conserved protein, contains chromo domain
P20248	Cyclin-A2 OS=Homo sapiens OX=9606 GN=CCNA2 PE=1 SV=2	CCNA2	0.619	Down	48.55	15	4	4	0.764767	1.23523	cytoplasm	K06627	CCNA; cyclin-A	hsa05161 Hepatitis B; hsa05203 Viral carcinogenesis; hsa05221 Acute myeloid leukemia; hsa05166 Human T-cell leukemia virus 1 infection; hsa05200 Pathways in cancer; hsa05202 Transcriptional misregulation in cancer; hsa05169 Epstein-Barr virus infection; hsa05165 Human papillomavirus infection; hsa04110 Cell cycle; hsa04218 Cellular senescence; hsa04914 Progesterone-mediated oocyte maturation; hsa…	GO:0000086 G2/M transition of mitotic cell cycle; GO:0000278 mitotic cell cycle; GO:0006325 chromatin organization; GO:0006355 regulation of transcription, DNA-templated; GO:0006464 cellular protein modification process; GO:0006468 protein phosphorylation; GO:0006508 proteolysis; GO:0006793 phosphorus metabolic process; GO:0006796 phosphate-containing compound metabolic process; GO:0006807 nitrog…	GO:0000307 cyclin-dependent protein kinase holoenzyme complex; GO:0001939 female pronucleus; GO:0001940 male pronucleus; GO:0005622 intracellular; GO:0005623 cell; GO:0005634 nucleus; GO:0005654 nucleoplasm; GO:0005737 cytoplasm; GO:0005829 cytosol; GO:0031974 membrane-enclosed lumen; GO:0031981 nuclear lumen; GO:0032991 protein-containing complex; GO:0043226 organelle; GO:0043227 membrane-bounde…	GO:0005488 binding; GO:0005515 protein binding; GO:0019899 enzyme binding; GO:0019900 kinase binding; GO:0019901 protein kinase binding; GO:0019904 protein domain specific binding;	PF00134; PF02984	Cyclin, N-terminal domain; Cyclin, C-terminal domain	D	KOG0654	G2/Mitotic-specific cyclin A
Q96S94	Cyclin-L2 OS=Homo sapiens OX=9606 GN=CCNL2 PE=1 SV=1	CCNL2	0.604	Down	58.147	10	3	3	0.753383	1.24662	cytoplasm	K23966			GO:0000079 regulation of cyclin-dependent protein serine/threonine kinase activity; GO:0001932 regulation of protein phosphorylation; GO:0001934 positive regulation of protein phosphorylation; GO:0006355 regulation of transcription, DNA-templated; GO:0006357 regulation of transcription by RNA polymerase II; GO:0009889 regulation of biosynthetic process; GO:0009891 positive regulation of biosynthe…	GO:0000307 cyclin-dependent protein kinase holoenzyme complex; GO:0005622 intracellular; GO:0005623 cell; GO:0005634 nucleus; GO:0005654 nucleoplasm; GO:0031974 membrane-enclosed lumen; GO:0031981 nuclear lumen; GO:0032991 protein-containing complex; GO:0043226 organelle; GO:0043227 membrane-bounded organelle; GO:0043229 intracellular organelle; GO:0043231 intracellular membrane-bounded organelle…	GO:0016538 cyclin-dependent protein serine/threonine kinase regulator activity; GO:0019207 kinase regulator activity; GO:0019887 protein kinase regulator activity; GO:0030234 enzyme regulator activity; GO:0098772 molecular function regulator;	PF00134; PF02984	Cyclin, N-terminal domain; Cyclin, C-terminal domain	D	KOG0835	Cyclin L
P38936	Cyclin-dependent kinase inhibitor 1 OS=Homo sapiens OX=9606 GN=CDKN1A PE=1 SV=3	CDKN1A	1.961	Up	18.119	38.4	5	5	1.32444	0.67556	nucleus	K06625	CDKN1A; cyclin-dependent kinase inhibitor 1A	hsa05216 Thyroid cancer; hsa05160 Hepatitis C; hsa05224 Breast cancer; hsa05211 Renal cell carcinoma; hsa05203 Viral carcinogenesis; hsa05166 Human T-cell leukemia virus 1 infection; hsa05200 Pathways in cancer; hsa05225 Hepatocellular carcinoma; hsa05205 Proteoglycans in cancer; hsa05226 Gastric cancer; hsa05206 MicroRNAs in cancer; hsa04012 ErbB signaling pathway; hsa04934 Cushing syndrome; hsa…	GO:0000075 cell cycle checkpoint; GO:0000077 DNA damage checkpoint; GO:0000079 regulation of cyclin-dependent protein serine/threonine kinase activity; GO:0000082 G1/S transition of mitotic cell cycle; GO:0000086 G2/M transition of mitotic cell cycle; GO:0000278 mitotic cell cycle; GO:0001558 regulation of cell growth; GO:0001932 regulation of protein phosphorylation; GO:0001933 negative regulati…	GO:0000307 cyclin-dependent protein kinase holoenzyme complex; GO:0005622 intracellular; GO:0005623 cell; GO:0005634 nucleus; GO:0005654 nucleoplasm; GO:0005730 nucleolus; GO:0005737 cytoplasm; GO:0005829 cytosol; GO:0016604 nuclear body; GO:0031974 membrane-enclosed lumen; GO:0031981 nuclear lumen; GO:0032991 protein-containing complex; GO:0043226 organelle; GO:0043227 membrane-bounded organelle…	GO:0003824 catalytic activity; GO:0004672 protein kinase activity; GO:0004674 protein serine/threonine kinase activity; GO:0004693 cyclin-dependent protein serine/threonine kinase activity; GO:0004857 enzyme inhibitor activity; GO:0004860 protein kinase inhibitor activity; GO:0004861 cyclin-dependent protein serine/threonine kinase inhibitor activity; GO:0005488 binding; GO:0005515 protein bindin…			K	KOG4743	Cyclin-dependent kinase inhibitor
P42771	Cyclin-dependent kinase inhibitor 2A OS=Homo sapiens OX=9606 GN=CDKN2A PE=1 SV=2	CDKN2A	0.452	Down	16.532	29.5	3	3	0.622739	1.37726	extracellular	K06621	CDKN2A; cyclin-dependent kinase inhibitor 2A	hsa05203 Viral carcinogenesis; hsa05166 Human T-cell leukemia virus 1 infection; hsa05200 Pathways in cancer; hsa05225 Hepatocellular carcinoma; hsa04110 Cell cycle; hsa05206 MicroRNAs in cancer; hsa04934 Cushing syndrome; hsa05219 Bladder cancer; hsa05214 Glioma; hsa01522 Endocrine resistance; hsa04115 p53 signaling pathway; hsa05223 Non-small cell lung cancer; hsa05212 Pancreatic cancer; hsa051…	GO:0000079 regulation of cyclin-dependent protein serine/threonine kinase activity; GO:0000082 G1/S transition of mitotic cell cycle; GO:0000209 protein polyubiquitination; GO:0000278 mitotic cell cycle; GO:0000422 autophagy of mitochondrion; GO:0001101 response to acid chemical; GO:0001558 regulation of cell growth; GO:0001678 cellular glucose homeostasis; GO:0001932 regulation of protein phosph…	GO:0000785 chromatin; GO:0000792 heterochromatin; GO:0005622 intracellular; GO:0005623 cell; GO:0005634 nucleus; GO:0005654 nucleoplasm; GO:0005694 chromosome; GO:0005730 nucleolus; GO:0005737 cytoplasm; GO:0005739 mitochondrion; GO:0005829 cytosol; GO:0031974 membrane-enclosed lumen; GO:0031981 nuclear lumen; GO:0032991 protein-containing complex; GO:0035985 senescence-associated heterochromatin…	GO:0002039 p53 binding; GO:0003824 catalytic activity; GO:0004857 enzyme inhibitor activity; GO:0004860 protein kinase inhibitor activity; GO:0004861 cyclin-dependent protein serine/threonine kinase inhibitor activity; GO:0005488 binding; GO:0005515 protein binding; GO:0008134 transcription factor binding; GO:0016538 cyclin-dependent protein serine/threonine kinase regulator activity; GO:0016740 …			K	KOG0504	FOG: Ankyrin repeat
Q9BYV8	Centrosomal protein of 41 kDa OS=Homo sapiens OX=9606 GN=CEP41 PE=1 SV=1	CEP41	0.45	Down	41.368	8	2	2	0.62058	1.37942	nucleus	K16455			GO:0000086 G2/M transition of mitotic cell cycle; GO:0000278 mitotic cell cycle; GO:0006464 cellular protein modification process; GO:0006807 nitrogen compound metabolic process; GO:0006996 organelle organization; GO:0007049 cell cycle; GO:0007346 regulation of mitotic cell cycle; GO:0008152 metabolic process; GO:0009987 cellular process; GO:0010389 regulation of G2/M transition of mitotic cell c…	GO:0005622 intracellular; GO:0005623 cell; GO:0005737 cytoplasm; GO:0005813 centrosome; GO:0005814 centriole; GO:0005815 microtubule organizing center; GO:0005829 cytosol; GO:0005856 cytoskeleton; GO:0005929 cilium; GO:0015630 microtubule cytoskeleton; GO:0036064 ciliary basal body; GO:0042995 cell projection; GO:0043226 organelle; GO:0043228 non-membrane-bounded organelle; GO:0043229 intracellul…		PF00581	Rhodanese-like domain
Q9Y281	Cofilin-2 OS=Homo sapiens OX=9606 GN=CFL2 PE=1 SV=1	CFL2	0.584	Down	18.736	36.1	5	2	0.737728	1.26227	mitochondria	K05765	CFL; cofilin	hsa04666 Fc gamma R-mediated phagocytosis; hsa04810 Regulation of actin cytoskeleton; hsa05133 Pertussis; hsa04360 Axon guidance; hsa05170 Human immunodeficiency virus 1 infection	GO:0006996 organelle organization; GO:0007010 cytoskeleton organization; GO:0007015 actin filament organization; GO:0007275 multicellular organism development; GO:0007517 muscle organ development; GO:0007519 skeletal muscle tissue development; GO:0008064 regulation of actin polymerization or depolymerization; GO:0008154 actin polymerization or depolymerization; GO:0009653 anatomical structure mor…	GO:0005622 intracellular; GO:0005623 cell; GO:0005634 nucleus; GO:0005737 cytoplasm; GO:0005856 cytoskeleton; GO:0016363 nuclear matrix; GO:0030016 myofibril; GO:0030017 sarcomere; GO:0030018 Z disc; GO:0031674 I band; GO:0031974 membrane-enclosed lumen; GO:0031981 nuclear lumen; GO:0034399 nuclear periphery; GO:0043226 organelle; GO:0043227 membrane-bounded organelle; GO:0043228 non-membrane-bou…	GO:0003779 actin binding; GO:0005488 binding; GO:0005515 protein binding; GO:0008092 cytoskeletal protein binding; GO:0044877 protein-containing complex binding; GO:0051015 actin filament binding;	PF00241	Cofilin/tropomyosin-type actin-binding protein	Z	KOG1735	Actin depolymerizing factor
Q8WUX9	Charged multivesicular body protein 7 OS=Homo sapiens OX=9606 GN=CHMP7 PE=1 SV=1	CHMP7	0.622	Down	50.91	14.6	3	3	0.767038	1.23296	cytoplasm,nucleus	K15053	CHMP7; charged multivesicular body protein 7	hsa04217 Necroptosis; hsa04144 Endocytosis	GO:0000070 mitotic sister chromatid segregation; GO:0000278 mitotic cell cycle; GO:0000280 nuclear division; GO:0000819 sister chromatid segregation; GO:0000920 septum digestion after cytokinesis; GO:0006810 transport; GO:0006996 organelle organization; GO:0006997 nucleus organization; GO:0006998 nuclear envelope organization; GO:0007032 endosome organization; GO:0007034 vacuolar transport; GO:00…	GO:0000815 ESCRT III complex; GO:0005622 intracellular; GO:0005623 cell; GO:0005634 nucleus; GO:0005635 nuclear envelope; GO:0005737 cytoplasm; GO:0005768 endosome; GO:0005829 cytosol; GO:0010008 endosome membrane; GO:0012505 endomembrane system; GO:0016020 membrane; GO:0031090 organelle membrane; GO:0031410 cytoplasmic vesicle; GO:0031967 organelle envelope; GO:0031975 envelope; GO:0031982 vesic…	GO:0005215 transporter activity;			U	KOG2911	Uncharacterized conserved protein
Q99828	Calcium and integrin-binding protein 1 OS=Homo sapiens OX=9606 GN=CIB1 PE=1 SV=4	CIB1	2.023	Up	21.703	45.5	7	7	1.33831	0.661685	nucleus	K17259			GO:0000003 reproduction; GO:0000226 microtubule cytoskeleton organization; GO:0000278 mitotic cell cycle; GO:0000902 cell morphogenesis; GO:0000904 cell morphogenesis involved in differentiation; GO:0001558 regulation of cell growth; GO:0001932 regulation of protein phosphorylation; GO:0001933 negative regulation of protein phosphorylation; GO:0001934 positive regulation of protein phosphorylatio…	GO:0001726 ruffle; GO:0005622 intracellular; GO:0005623 cell; GO:0005634 nucleus; GO:0005654 nucleoplasm; GO:0005737 cytoplasm; GO:0005783 endoplasmic reticulum; GO:0005813 centrosome; GO:0005815 microtubule organizing center; GO:0005856 cytoskeleton; GO:0005886 plasma membrane; GO:0012505 endomembrane system; GO:0015630 microtubule cytoskeleton; GO:0016020 membrane; GO:0016324 apical plasma memb…	GO:0004857 enzyme inhibitor activity; GO:0004860 protein kinase inhibitor activity; GO:0005488 binding; GO:0005509 calcium ion binding; GO:0005515 protein binding; GO:0008022 protein C-terminus binding; GO:0008427 calcium-dependent protein kinase inhibitor activity; GO:0010858 calcium-dependent protein kinase regulator activity; GO:0017016 Ras GTPase binding; GO:0019207 kinase regulator activity;…	PF13499	EF-hand domain pair	T	KOG0034	Ca2+/calmodulin-dependent protein phosphatase (calcineurin subunit B), EF-Hand superfamily protein
Q8WWK9	Cytoskeleton-associated protein 2 OS=Homo sapiens OX=9606 GN=CKAP2 PE=1 SV=1	CKAP2	0.508	Down	76.986	13.8	6	6	0.673669	1.32633	nucleus	K16769			GO:0000278 mitotic cell cycle; GO:0000281 mitotic cytokinesis; GO:0000910 cytokinesis; GO:0006355 regulation of transcription, DNA-templated; GO:0006357 regulation of transcription by RNA polymerase II; GO:0007026 negative regulation of microtubule depolymerization; GO:0007049 cell cycle; GO:0009889 regulation of biosynthetic process; GO:0009891 positive regulation of biosynthetic process; GO:000…	GO:0000922 spindle pole; GO:0005622 intracellular; GO:0005623 cell; GO:0005737 cytoplasm; GO:0005813 centrosome; GO:0005815 microtubule organizing center; GO:0005819 spindle; GO:0005829 cytosol; GO:0005856 cytoskeleton; GO:0015630 microtubule cytoskeleton; GO:0043226 organelle; GO:0043228 non-membrane-bounded organelle; GO:0043229 intracellular organelle; GO:0043232 intracellular non-membrane-bou…
P61024	Cyclin-dependent kinases regulatory subunit 1 OS=Homo sapiens OX=9606 GN=CKS1B PE=1 SV=1	CKS1B	0.517	Down	9.6601	32.9	2	2	0.681397	1.3186	nucleus	K02219	CKS1; cyclin-dependent kinase regulatory subunit CKS1	hsa05200 Pathways in cancer; hsa05222 Small cell lung cancer				PF01111	Cyclin-dependent kinase regulatory subunit	D	KOG3484	Cyclin-dependent protein kinase CDC28, regulatory subunit CKS1, and related proteins
Q9Y696	Chloride intracellular channel protein 4 OS=Homo sapiens OX=9606 GN=CLIC4 PE=1 SV=4	CLIC4	0.517	Down	28.772	55.3	10	10	0.681713	1.31829	cytoplasm	K05024			GO:0000003 reproduction; GO:0000902 cell morphogenesis; GO:0000904 cell morphogenesis involved in differentiation; GO:0001525 angiogenesis; GO:0001568 blood vessel development; GO:0001654 eye development; GO:0001763 morphogenesis of a branching structure; GO:0001885 endothelial cell development; GO:0001886 endothelial cell morphogenesis; GO:0001944 vasculature development; GO:0002009 morphogenesi…	GO:0005622 intracellular; GO:0005623 cell; GO:0005634 nucleus; GO:0005737 cytoplasm; GO:0005739 mitochondrion; GO:0005783 endoplasmic reticulum; GO:0005813 centrosome; GO:0005815 microtubule organizing center; GO:0005829 cytosol; GO:0005856 cytoskeleton; GO:0005886 plasma membrane; GO:0005902 microvillus; GO:0005911 cell-cell junction; GO:0009986 cell surface; GO:0012505 endomembrane system; GO:0…	GO:0005215 transporter activity; GO:0005216 ion channel activity; GO:0005253 anion channel activity; GO:0005254 chloride channel activity; GO:0005488 binding; GO:0008509 anion transmembrane transporter activity; GO:0015075 ion transmembrane transporter activity; GO:0015103 inorganic anion transmembrane transporter activity; GO:0015108 chloride transmembrane transporter activity; GO:0015267 channe…	PF13410	Glutathione S-transferase, C-terminal domain	P	KOG1422	Intracellular Cl- channel CLIC, contains GST domain
Q96JQ2	Calmin OS=Homo sapiens OX=9606 GN=CLMN PE=1 SV=1	CLMN	1.951	Up	111.65	11.3	7	7	1.32237	0.677633	plasma membrane				GO:0007275 multicellular organism development; GO:0007399 nervous system development; GO:0008285 negative regulation of cell population proliferation; GO:0009987 cellular process; GO:0016043 cellular component organization; GO:0022008 neurogenesis; GO:0030030 cell projection organization; GO:0030154 cell differentiation; GO:0030182 neuron differentiation; GO:0031175 neuron projection development;…	GO:0005622 intracellular; GO:0005623 cell; GO:0005737 cytoplasm; GO:0016020 membrane;		PF00307	Calponin homology (CH) domain	Z	KOG0516	Dystonin, GAS (Growth-arrest-specific protein), and related proteins
Q8N0X4	Citramalyl-CoA lyase, mitochondrial OS=Homo sapiens OX=9606 GN=CLYBL PE=1 SV=2	CLYBL	0.393	Down	37.359	9.7	2	2	0.563911	1.43609	mitochondria	K11390			GO:0009987 cellular process; GO:0016043 cellular component organization; GO:0019222 regulation of metabolic process; GO:0022607 cellular component assembly; GO:0030656 regulation of vitamin metabolic process; GO:0031323 regulation of cellular metabolic process; GO:0043933 protein-containing complex subunit organization; GO:0044085 cellular component biogenesis; GO:0050789 regulation of biological…		GO:0000287 magnesium ion binding; GO:0003824 catalytic activity; GO:0004474 malate synthase activity; GO:0005488 binding; GO:0016740 transferase activity; GO:0016746 transferase activity, transferring acyl groups; GO:0016829 lyase activity; GO:0016830 carbon-carbon lyase activity; GO:0016833 oxo-acid-lyase activity; GO:0043167 ion binding; GO:0043169 cation binding; GO:0046872 metal ion binding; …
Q8IZR5	CKLF-like MARVEL transmembrane domain-containing protein 4 OS=Homo sapiens OX=9606 GN=CMTM4 PE=1 SV=1	CMTM4	0.422	Down	25.827	18.8	2	2	0.593356	1.40664	plasma membrane					GO:0016020 membrane; GO:0016021 integral component of membrane; GO:0031224 intrinsic component of membrane;		PF01284	Membrane-associating domain	V	KOG4788	Members of chemokine-like factor super family and related proteins
Q5JTJ3	Cytochrome c oxidase assembly factor 6 homolog OS=Homo sapiens OX=9606 GN=COA6 PE=1 SV=1	COA6	2.587	Up	14.116	21.6	2	2	1.4424	0.557597	extracellular	K18179	COA6; cytochrome c oxidase assembly factor 6	hsa04714 Thermogenesis	GO:0006091 generation of precursor metabolites and energy; GO:0006119 oxidative phosphorylation; GO:0006139 nucleobase-containing compound metabolic process; GO:0006163 purine nucleotide metabolic process; GO:0006725 cellular aromatic compound metabolic process; GO:0006753 nucleoside phosphate metabolic process; GO:0006793 phosphorus metabolic process; GO:0006796 phosphate-containing compound met…	GO:0005622 intracellular; GO:0005623 cell; GO:0005737 cytoplasm; GO:0005739 mitochondrion; GO:0005740 mitochondrial envelope; GO:0005758 mitochondrial intermembrane space; GO:0018995 host cellular component; GO:0030430 host cell cytoplasm; GO:0031967 organelle envelope; GO:0031970 organelle envelope lumen; GO:0031974 membrane-enclosed lumen; GO:0031975 envelope; GO:0033643 host cell part; GO:0033…	GO:0005488 binding; GO:0005507 copper ion binding; GO:0043167 ion binding; GO:0043169 cation binding; GO:0046872 metal ion binding; GO:0046914 transition metal ion binding;	PF02297	Cytochrome oxidase c subunit VIb	C	KOG3057	Cytochrome c oxidase, subunit VIb/COX12
Q9UBF2	Coatomer subunit gamma-2 OS=Homo sapiens OX=9606 GN=COPG2 PE=1 SV=1	COPG2	0.557	Down	97.621	37.2	22	18	0.715246	1.28475	cytoplasm	K17267			GO:0006810 transport; GO:0006888 endoplasmic reticulum to Golgi vesicle-mediated transport; GO:0006890 retrograde vesicle-mediated transport, Golgi to endoplasmic reticulum; GO:0006891 intra-Golgi vesicle-mediated transport; GO:0016192 vesicle-mediated transport; GO:0046907 intracellular transport; GO:0048193 Golgi vesicle transport; GO:0051179 localization; GO:0051234 establishment of localizati…	GO:0000139 Golgi membrane; GO:0005622 intracellular; GO:0005623 cell; GO:0005737 cytoplasm; GO:0005783 endoplasmic reticulum; GO:0005789 endoplasmic reticulum membrane; GO:0005794 Golgi apparatus; GO:0005798 Golgi-associated vesicle; GO:0005829 cytosol; GO:0012505 endomembrane system; GO:0012506 vesicle membrane; GO:0016020 membrane; GO:0030117 membrane coat; GO:0030120 vesicle coat; GO:0030126 C…		PF08752	Coatomer gamma subunit appendage domain	U	KOG1078	Vesicle coat complex COPI, gamma subunit
P31146	Coronin-1A OS=Homo sapiens OX=9606 GN=CORO1A PE=1 SV=4	CORO1A	0.61	Down	51.026	5.9	2	2	0.757735	1.24226	mitochondria	K13882	CORO1A; coronin-1A	hsa04145 Phagosome; hsa05152 Tuberculosis	GO:0001775 cell activation; GO:0001776 leukocyte homeostasis; GO:0001845 phagolysosome assembly; GO:0001894 tissue homeostasis; GO:0001906 cell killing; GO:0001909 leukocyte mediated cytotoxicity; GO:0002228 natural killer cell mediated immunity; GO:0002252 immune effector process; GO:0002260 lymphocyte homeostasis; GO:0002263 cell activation involved in immune response; GO:0002285 lymphocyte act…	GO:0001772 immunological synapse; GO:0001891 phagocytic cup; GO:0005622 intracellular; GO:0005623 cell; GO:0005737 cytoplasm; GO:0005768 endosome; GO:0005769 early endosome; GO:0005856 cytoskeleton; GO:0005884 actin filament; GO:0005886 plasma membrane; GO:0005911 cell-cell junction; GO:0005938 cell cortex; GO:0012505 endomembrane system; GO:0015629 actin cytoskeleton; GO:0016020 membrane; GO:003…	GO:0003779 actin binding; GO:0003785 actin monomer binding; GO:0005488 binding; GO:0005515 protein binding; GO:0008022 protein C-terminus binding; GO:0008092 cytoskeletal protein binding; GO:0017022 myosin binding; GO:0032036 myosin heavy chain binding; GO:0042802 identical protein binding; GO:0042803 protein homodimerization activity; GO:0043548 phosphatidylinositol 3-kinase binding; GO:0044877 …	PF08953; PF08954	Domain of unknown function (DUF1899); Domain of unknown function (DUF1900)	Z	KOG0303	Actin-binding protein Coronin, contains WD40 repeats
P43155	Carnitine O-acetyltransferase OS=Homo sapiens OX=9606 GN=CRAT PE=1 SV=5	CRAT	0.47	Down	70.857	11.3	5	5	0.639144	1.36086	mitochondria	K00624	E2.3.1.7; carnitine O-acetyltransferase [EC:2.3.1.7]	hsa04146 Peroxisome	GO:0006082 organic acid metabolic process; GO:0006575 cellular modified amino acid metabolic process; GO:0006577 amino-acid betaine metabolic process; GO:0006605 protein targeting; GO:0006625 protein targeting to peroxisome; GO:0006629 lipid metabolic process; GO:0006631 fatty acid metabolic process; GO:0006635 fatty acid beta-oxidation; GO:0006807 nitrogen compound metabolic process; GO:0006810 …	GO:0005622 intracellular; GO:0005623 cell; GO:0005737 cytoplasm; GO:0005739 mitochondrion; GO:0005777 peroxisome; GO:0005782 peroxisomal matrix; GO:0005783 endoplasmic reticulum; GO:0005829 cytosol; GO:0012505 endomembrane system; GO:0031907 microbody lumen; GO:0031974 membrane-enclosed lumen; GO:0042579 microbody; GO:0043226 organelle; GO:0043227 membrane-bounded organelle; GO:0043229 intracellu…	GO:0003824 catalytic activity; GO:0004092 carnitine O-acetyltransferase activity; GO:0005102 signaling receptor binding; GO:0005488 binding; GO:0005515 protein binding; GO:0008374 O-acyltransferase activity; GO:0016406 carnitine O-acyltransferase activity; GO:0016407 acetyltransferase activity; GO:0016413 O-acetyltransferase activity; GO:0016740 transferase activity; GO:0016746 transferase activi…			I	KOG3717	Carnitine O-acyltransferase CRAT
Q8TEY5	Cyclic AMP-responsive element-binding protein 3-like protein 4 OS=Homo sapiens OX=9606 GN=CREB3L4 PE=1 SV=1	CREB3L4	1.829	Up	43.432	15.9	4	4	1.29304	0.706955	endoplasmic reticulum	K09048	CREB3; cyclic AMP-responsive element-binding protein 3	hsa05203 Viral carcinogenesis; hsa04962 Vasopressin-regulated water reabsorption; hsa05166 Human T-cell leukemia virus 1 infection; hsa04935 Growth hormone synthesis, secretion and action; hsa04261 Adrenergic signaling in cardiomyocytes; hsa04211 Longevity regulating pathway; hsa04714 Thermogenesis; hsa04934 Cushing syndrome; hsa05034 Alcoholism; hsa04915 Estrogen signaling pathway; hsa04925 Aldo…	GO:0006355 regulation of transcription, DNA-templated; GO:0006357 regulation of transcription by RNA polymerase II; GO:0009889 regulation of biosynthetic process; GO:0009891 positive regulation of biosynthetic process; GO:0009893 positive regulation of metabolic process; GO:0010468 regulation of gene expression; GO:0010556 regulation of macromolecule biosynthetic process; GO:0010557 positive regu…	GO:0005622 intracellular; GO:0005623 cell; GO:0005634 nucleus; GO:0005635 nuclear envelope; GO:0005654 nucleoplasm; GO:0005737 cytoplasm; GO:0005739 mitochondrion; GO:0005783 endoplasmic reticulum; GO:0005794 Golgi apparatus; GO:0012505 endomembrane system; GO:0016020 membrane; GO:0031090 organelle membrane; GO:0031965 nuclear membrane; GO:0031967 organelle envelope; GO:0031974 membrane-enclosed …	GO:0000981 DNA-binding transcription factor activity, RNA polymerase II-specific; GO:0003700 DNA-binding transcription factor activity; GO:0140110 transcription regulator activity;			K	KOG0709	CREB/ATF family transcription factor
P32929	Cystathionine gamma-lyase OS=Homo sapiens OX=9606 GN=CTH PE=1 SV=3	CTH	0.636	Down	44.508	19	5	5	0.777468	1.22253	cytoplasm	K01758	CTH; cystathionine gamma-lyase [EC:4.4.1.1]	hsa00450 Selenocompound metabolism; hsa00260 Glycine, serine and threonine metabolism; hsa00270 Cysteine and methionine metabolism; hsa01230 Biosynthesis of amino acids; hsa01100 Metabolic pathways	GO:0000096 sulfur amino acid metabolic process; GO:0000097 sulfur amino acid biosynthetic process; GO:0000098 sulfur amino acid catabolic process; GO:0001558 regulation of cell growth; GO:0006082 organic acid metabolic process; GO:0006355 regulation of transcription, DNA-templated; GO:0006464 cellular protein modification process; GO:0006518 peptide metabolic process; GO:0006520 cellular amino ac…	GO:0005622 intracellular; GO:0005623 cell; GO:0005737 cytoplasm; GO:0005829 cytosol;	GO:0003824 catalytic activity; GO:0003962 cystathionine gamma-synthase activity; GO:0004121 cystathionine beta-lyase activity; GO:0004123 cystathionine gamma-lyase activity; GO:0005488 binding; GO:0005515 protein binding; GO:0008144 drug binding; GO:0016740 transferase activity; GO:0016765 transferase activity, transferring alkyl or aryl (other than methyl) groups; GO:0016829 lyase activity; GO:0…	PF01053	Cys/Met metabolism PLP-dependent enzyme	E	KOG0053	Cystathionine beta-lyases/cystathionine gamma-synthases
P07339	Cathepsin D OS=Homo sapiens OX=9606 GN=CTSD PE=1 SV=1	CTSD	1.554	Up	44.552	47.8	15	15	1.2168	0.783201	extracellular	K01379	CTSD; cathepsin D [EC:3.4.23.5]	hsa04142 Lysosome; hsa05152 Tuberculosis; hsa04210 Apoptosis; hsa04140 Autophagy - animal; hsa04071 Sphingolipid signaling pathway; hsa04915 Estrogen signaling pathway; hsa05415 Diabetic cardiomyopathy	GO:0001775 cell activation; GO:0002252 immune effector process; GO:0002263 cell activation involved in immune response; GO:0002274 myeloid leukocyte activation; GO:0002275 myeloid cell activation involved in immune response; GO:0002283 neutrophil activation involved in immune response; GO:0002366 leukocyte activation involved in immune response; GO:0002376 immune system process; GO:0002443 leukoc…	GO:0000323 lytic vacuole; GO:0005576 extracellular region; GO:0005615 extracellular space; GO:0005622 intracellular; GO:0005623 cell; GO:0005737 cytoplasm; GO:0005764 lysosome; GO:0005773 vacuole; GO:0005775 vacuolar lumen; GO:0012505 endomembrane system; GO:0016020 membrane; GO:0030141 secretory granule; GO:0031410 cytoplasmic vesicle; GO:0031974 membrane-enclosed lumen; GO:0031982 vesicle; GO:0…	GO:0003824 catalytic activity; GO:0004175 endopeptidase activity; GO:0004190 aspartic-type endopeptidase activity; GO:0004197 cysteine-type endopeptidase activity; GO:0004252 serine-type endopeptidase activity; GO:0008233 peptidase activity; GO:0008234 cysteine-type peptidase activity; GO:0008236 serine-type peptidase activity; GO:0016787 hydrolase activity; GO:0017171 serine hydrolase activity; …			O	KOG1339	Aspartyl protease
P49447	Transmembrane ascorbate-dependent reductase CYB561 OS=Homo sapiens OX=9606 GN=CYB561 PE=1 SV=2	CYB561	1.512	Up	27.559	10	2	2	1.20397	0.796034	plasma membrane	K08360			GO:0006091 generation of precursor metabolites and energy; GO:0008152 metabolic process; GO:0009987 cellular process; GO:0022900 electron transport chain; GO:0044237 cellular metabolic process; GO:0055114 oxidation-reduction process;	GO:0000323 lytic vacuole; GO:0005622 intracellular; GO:0005623 cell; GO:0005737 cytoplasm; GO:0005764 lysosome; GO:0005765 lysosomal membrane; GO:0005773 vacuole; GO:0005774 vacuolar membrane; GO:0012505 endomembrane system; GO:0012506 vesicle membrane; GO:0016020 membrane; GO:0016021 integral component of membrane; GO:0030133 transport vesicle; GO:0030658 transport vesicle membrane; GO:0030659 c…	GO:0000293 ferric-chelate reductase activity; GO:0003824 catalytic activity; GO:0016491 oxidoreductase activity; GO:0016722 oxidoreductase activity, oxidizing metal ions; GO:0016723 oxidoreductase activity, oxidizing metal ions, NAD or NADP as acceptor;			C	KOG1619	Cytochrome b
P99999	Cytochrome c OS=Homo sapiens OX=9606 GN=CYCS PE=1 SV=2	CYCS	0.351	Down	11.749	56.2	7	7	0.519962	1.48004	mitochondria	K08738	CYC; cytochrome c	hsa05160 Hepatitis C; hsa00190 Oxidative phosphorylation; hsa05200 Pathways in cancer; hsa05012 Parkinson disease; hsa05416 Viral myocarditis; hsa04210 Apoptosis; hsa05022 Pathways of neurodegeneration - multiple diseases; hsa04215 Apoptosis - multiple species; hsa04932 Non-alcoholic fatty liver disease; hsa05162 Measles; hsa05152 Tuberculosis; hsa05016 Huntington disease; hsa05222 Small cell lun…	GO:0006091 generation of precursor metabolites and energy; GO:0006119 oxidative phosphorylation; GO:0006122 mitochondrial electron transport, ubiquinol to cytochrome c; GO:0006123 mitochondrial electron transport, cytochrome c to oxygen; GO:0006139 nucleobase-containing compound metabolic process; GO:0006163 purine nucleotide metabolic process; GO:0006725 cellular aromatic compound metabolic proc…	GO:0000159 protein phosphatase type 2A complex; GO:0005622 intracellular; GO:0005623 cell; GO:0005634 nucleus; GO:0005737 cytoplasm; GO:0005739 mitochondrion; GO:0005740 mitochondrial envelope; GO:0005743 mitochondrial inner membrane; GO:0005758 mitochondrial intermembrane space; GO:0005829 cytosol; GO:0008287 protein serine/threonine phosphatase complex; GO:0016020 membrane; GO:0019866 organelle…	GO:0003824 catalytic activity; GO:0005488 binding; GO:0009055 electron transfer activity; GO:0016491 oxidoreductase activity; GO:0020037 heme binding; GO:0045155 electron transporter, transferring electrons from CoQH2-cytochrome c reductase complex and cytochrome c oxidase complex activity; GO:0046906 tetrapyrrole binding; GO:0048037 cofactor binding; GO:0097159 organic cyclic compound binding; G…	PF00034	Cytochrome c	C	KOG3453	Cytochrome c
Q9H8H2	Probable ATP-dependent RNA helicase DDX31 OS=Homo sapiens OX=9606 GN=DDX31 PE=1 SV=2	DDX31	1.565	Up	94.086	6.6	4	4	1.22037	0.779632	nucleus	K14806			GO:0006139 nucleobase-containing compound metabolic process; GO:0006725 cellular aromatic compound metabolic process; GO:0006807 nitrogen compound metabolic process; GO:0008152 metabolic process; GO:0009987 cellular process; GO:0010501 RNA secondary structure unwinding; GO:0016070 RNA metabolic process; GO:0022613 ribonucleoprotein complex biogenesis; GO:0034641 cellular nitrogen compound metabol…	GO:0005622 intracellular; GO:0005623 cell; GO:0005634 nucleus; GO:0005730 nucleolus; GO:0005737 cytoplasm; GO:0005794 Golgi apparatus; GO:0012505 endomembrane system; GO:0031974 membrane-enclosed lumen; GO:0031981 nuclear lumen; GO:0043226 organelle; GO:0043227 membrane-bounded organelle; GO:0043228 non-membrane-bounded organelle; GO:0043229 intracellular organelle; GO:0043231 intracellular membr…	GO:0003724 RNA helicase activity; GO:0003824 catalytic activity; GO:0004386 helicase activity; GO:0008186 RNA-dependent ATPase activity; GO:0016462 pyrophosphatase activity; GO:0016787 hydrolase activity; GO:0016817 hydrolase activity, acting on acid anhydrides; GO:0016818 hydrolase activity, acting on acid anhydrides, in phosphorus-containing anhydrides; GO:0016887 ATPase activity; GO:0017111 nu…	PF00270; PF13959	DEAD/DEAH box helicase; Domain of unknown function (DUF4217)	A	KOG0348	ATP-dependent RNA helicase
Q9Y2R4	Probable ATP-dependent RNA helicase DDX52 OS=Homo sapiens OX=9606 GN=DDX52 PE=1 SV=3	DDX52	1.683	Up	67.497	15.2	6	6	1.25443	0.745569	nucleus	K14779			GO:0006139 nucleobase-containing compound metabolic process; GO:0006364 rRNA processing; GO:0006396 RNA processing; GO:0006725 cellular aromatic compound metabolic process; GO:0006807 nitrogen compound metabolic process; GO:0008152 metabolic process; GO:0009987 cellular process; GO:0010467 gene expression; GO:0010501 RNA secondary structure unwinding; GO:0016070 RNA metabolic process; GO:0016072 …	GO:0005622 intracellular; GO:0005623 cell; GO:0005634 nucleus; GO:0005654 nucleoplasm; GO:0005730 nucleolus; GO:0005737 cytoplasm; GO:0031974 membrane-enclosed lumen; GO:0031981 nuclear lumen; GO:0043226 organelle; GO:0043227 membrane-bounded organelle; GO:0043228 non-membrane-bounded organelle; GO:0043229 intracellular organelle; GO:0043231 intracellular membrane-bounded organelle; GO:0043232 in…	GO:0003724 RNA helicase activity; GO:0003824 catalytic activity; GO:0004386 helicase activity; GO:0008186 RNA-dependent ATPase activity; GO:0016462 pyrophosphatase activity; GO:0016787 hydrolase activity; GO:0016817 hydrolase activity, acting on acid anhydrides; GO:0016818 hydrolase activity, acting on acid anhydrides, in phosphorus-containing anhydrides; GO:0016887 ATPase activity; GO:0017111 nu…	PF00270	DEAD/DEAH box helicase	A	KOG0344	ATP-dependent RNA helicase
Q8TDD1	ATP-dependent RNA helicase DDX54 OS=Homo sapiens OX=9606 GN=DDX54 PE=1 SV=2	DDX54	1.629	Up	98.594	42	28	28	1.23917	0.760827	nucleus	K14808			GO:0006139 nucleobase-containing compound metabolic process; GO:0006396 RNA processing; GO:0006725 cellular aromatic compound metabolic process; GO:0006807 nitrogen compound metabolic process; GO:0007154 cell communication; GO:0007165 signal transduction; GO:0008152 metabolic process; GO:0009719 response to endogenous stimulus; GO:0009725 response to hormone; GO:0009755 hormone-mediated signaling…	GO:0005622 intracellular; GO:0005623 cell; GO:0005634 nucleus; GO:0005730 nucleolus; GO:0005737 cytoplasm; GO:0005794 Golgi apparatus; GO:0012505 endomembrane system; GO:0031974 membrane-enclosed lumen; GO:0031981 nuclear lumen; GO:0043226 organelle; GO:0043227 membrane-bounded organelle; GO:0043228 non-membrane-bounded organelle; GO:0043229 intracellular organelle; GO:0043231 intracellular membr…	GO:0003712 transcription coregulator activity; GO:0003714 transcription corepressor activity; GO:0003724 RNA helicase activity; GO:0003824 catalytic activity; GO:0004386 helicase activity; GO:0005102 signaling receptor binding; GO:0005488 binding; GO:0005515 protein binding; GO:0008134 transcription factor binding; GO:0008186 RNA-dependent ATPase activity; GO:0016462 pyrophosphatase activity; GO:…	PF00270; PF08147	DEAD/DEAH box helicase; DBP10CT (NUC160) domain	A	KOG0337	ATP-dependent RNA helicase
Q9NUI1	Peroxisomal 2,4-dienoyl-CoA reductase [(3E)-enoyl-CoA-producing] OS=Homo sapiens OX=9606 GN=DECR2 PE=1 SV=1	DECR2	0.655	Down	30.777	29.5	6	6	0.791641	1.20836	cytoplasm	K13237	DECR2; 2,4-dienoyl-CoA reductase [(3E)-enoyl-CoA-producing], peroxisomal [EC:1.3.1.124]	hsa04146 Peroxisome	GO:0006082 organic acid metabolic process; GO:0006605 protein targeting; GO:0006625 protein targeting to peroxisome; GO:0006629 lipid metabolic process; GO:0006631 fatty acid metabolic process; GO:0006633 fatty acid biosynthetic process; GO:0006635 fatty acid beta-oxidation; GO:0006636 unsaturated fatty acid biosynthetic process; GO:0006810 transport; GO:0006886 intracellular protein transport; G…	GO:0005622 intracellular; GO:0005623 cell; GO:0005737 cytoplasm; GO:0005777 peroxisome; GO:0005778 peroxisomal membrane; GO:0005829 cytosol; GO:0016020 membrane; GO:0031090 organelle membrane; GO:0031903 microbody membrane; GO:0042579 microbody; GO:0043226 organelle; GO:0043227 membrane-bounded organelle; GO:0043229 intracellular organelle; GO:0043231 intracellular membrane-bounded organelle; GO:…	GO:0003824 catalytic activity; GO:0005102 signaling receptor binding; GO:0005488 binding; GO:0005515 protein binding; GO:0008670 2,4-dienoyl-CoA reductase (NADPH) activity; GO:0016491 oxidoreductase activity; GO:0016627 oxidoreductase activity, acting on the CH-CH group of donors; GO:0016628 oxidoreductase activity, acting on the CH-CH group of donors, NAD or NADP as acceptor; GO:0019166 trans-2-…	PF13561	Enoyl-(Acyl carrier protein) reductase	Q	KOG0725	Reductases with broad range of substrate specificities
Q16854	Deoxyguanosine kinase, mitochondrial OS=Homo sapiens OX=9606 GN=DGUOK PE=1 SV=2	DGUOK	0.493	Down	32.055	22.4	3	3	0.660698	1.3393	mitochondria	K00904	DGUOK; deoxyguanosine kinase [EC:2.7.1.113]	hsa00230 Purine metabolism; hsa01100 Metabolic pathways	GO:0006139 nucleobase-containing compound metabolic process; GO:0006163 purine nucleotide metabolic process; GO:0006464 cellular protein modification process; GO:0006468 protein phosphorylation; GO:0006725 cellular aromatic compound metabolic process; GO:0006753 nucleoside phosphate metabolic process; GO:0006793 phosphorus metabolic process; GO:0006796 phosphate-containing compound metabolic proc…	GO:0005622 intracellular; GO:0005623 cell; GO:0005737 cytoplasm; GO:0005739 mitochondrion; GO:0005759 mitochondrial matrix; GO:0005829 cytosol; GO:0031974 membrane-enclosed lumen; GO:0043226 organelle; GO:0043227 membrane-bounded organelle; GO:0043229 intracellular organelle; GO:0043231 intracellular membrane-bounded organelle; GO:0043233 organelle lumen; GO:0070013 intracellular organelle lumen;	GO:0003824 catalytic activity; GO:0004138 deoxyguanosine kinase activity; GO:0016301 kinase activity; GO:0016740 transferase activity; GO:0016772 transferase activity, transferring phosphorus-containing groups; GO:0019136 deoxynucleoside kinase activity; GO:0019205 nucleobase-containing compound kinase activity; GO:0019206 nucleoside kinase activity;	PF01712	Deoxynucleoside kinase	F	KOG4235	Mitochondrial thymidine kinase 2/deoxyguanosine kinase
Q15392	Delta(24)-sterol reductase OS=Homo sapiens OX=9606 GN=DHCR24 PE=1 SV=2	DHCR24	1.541	Up	60.101	33.3	17	17	1.21293	0.787068	endoplasmic reticulum	K09828	DHCR24; Delta24-sterol reductase [EC:1.3.1.72 1.3.1.-]	hsa00100 Steroid biosynthesis; hsa01100 Metabolic pathways	GO:0000003 reproduction; GO:0003006 developmental process involved in reproduction; GO:0006066 alcohol metabolic process; GO:0006508 proteolysis; GO:0006629 lipid metabolic process; GO:0006694 steroid biosynthetic process; GO:0006695 cholesterol biosynthetic process; GO:0006807 nitrogen compound metabolic process; GO:0006915 apoptotic process; GO:0006950 response to stress; GO:0006979 response to…	GO:0000139 Golgi membrane; GO:0005622 intracellular; GO:0005623 cell; GO:0005634 nucleus; GO:0005737 cytoplasm; GO:0005783 endoplasmic reticulum; GO:0005789 endoplasmic reticulum membrane; GO:0005794 Golgi apparatus; GO:0005829 cytosol; GO:0005856 cytoskeleton; GO:0012505 endomembrane system; GO:0016020 membrane; GO:0031090 organelle membrane; GO:0031984 organelle subcompartment; GO:0042175 nucle…	GO:0000246 delta24(24-1) sterol reductase activity; GO:0003823 antigen binding; GO:0003824 catalytic activity; GO:0005488 binding; GO:0005515 protein binding; GO:0016491 oxidoreductase activity; GO:0016627 oxidoreductase activity, acting on the CH-CH group of donors; GO:0016628 oxidoreductase activity, acting on the CH-CH group of donors, NAD or NADP as acceptor; GO:0019899 enzyme binding; GO:003…	PF01565	FAD binding domain	C	KOG1262	FAD-binding protein DIMINUTO
Q96HY7	Probable 2-oxoglutarate dehydrogenase E1 component DHKTD1, mitochondrial OS=Homo sapiens OX=9606 GN=DHTKD1 PE=1 SV=2	DHTKD1	0.466	Down	103.08	8.9	4	4	0.635349	1.36465	nucleus	K15791	DHKTD1; probable 2-oxoglutarate dehydrogenase E1 component DHKTD1 [EC:1.2.4.2]	hsa00310 Lysine degradation; hsa00380 Tryptophan metabolism; hsa01100 Metabolic pathways	GO:0002244 hematopoietic progenitor cell differentiation; GO:0002376 immune system process; GO:0002520 immune system development; GO:0006082 organic acid metabolic process; GO:0006091 generation of precursor metabolites and energy; GO:0006099 tricarboxylic acid cycle; GO:0006101 citrate metabolic process; GO:0007275 multicellular organism development; GO:0008152 metabolic process; GO:0009060 aero…	GO:0005622 intracellular; GO:0005623 cell; GO:0005737 cytoplasm; GO:0005739 mitochondrion; GO:0005759 mitochondrial matrix; GO:0031974 membrane-enclosed lumen; GO:0032991 protein-containing complex; GO:0043226 organelle; GO:0043227 membrane-bounded organelle; GO:0043229 intracellular organelle; GO:0043231 intracellular membrane-bounded organelle; GO:0043233 organelle lumen; GO:0045239 tricarboxyl…	GO:0003824 catalytic activity; GO:0004591 oxoglutarate dehydrogenase (succinyl-transferring) activity; GO:0016491 oxidoreductase activity; GO:0016624 oxidoreductase activity, acting on the aldehyde or oxo group of donors, disulfide as acceptor; GO:0016903 oxidoreductase activity, acting on the aldehyde or oxo group of donors;	PF02779	Transketolase, pyrimidine binding domain	C	KOG0451	Predicted 2-oxoglutarate dehydrogenase, E1 subunit
Q9Y485	DmX-like protein 1 OS=Homo sapiens OX=9606 GN=DMXL1 PE=1 SV=3	DMXL1	1.583	Up	337.83	9.1	17	17	1.22582	0.774185	cytoplasm	K24155			GO:0006873 cellular ion homeostasis; GO:0006885 regulation of pH; GO:0007035 vacuolar acidification; GO:0009987 cellular process; GO:0016043 cellular component organization; GO:0019725 cellular homeostasis; GO:0022607 cellular component assembly; GO:0030003 cellular cation homeostasis; GO:0030004 cellular monovalent inorganic cation homeostasis; GO:0030641 regulation of cellular pH; GO:0034622 ce…	GO:0005622 intracellular; GO:0005623 cell; GO:0005737 cytoplasm; GO:0032991 protein-containing complex; GO:0043291 RAVE complex;				S	KOG1064	RAVE (regulator of V-ATPase assembly) complex subunit RAV1/DMX protein, WD repeat superfamily
P25686	DnaJ homolog subfamily B member 2 OS=Homo sapiens OX=9606 GN=DNAJB2 PE=1 SV=3	DNAJB2	1.912	Up	35.58	15.1	4	3	1.31329	0.686711	nucleus	K09508	DNAJB2; DnaJ homolog subfamily B member 2	hsa04141 Protein processing in endoplasmic reticulum	GO:0001558 regulation of cell growth; GO:0006457 protein folding; GO:0006508 proteolysis; GO:0006511 ubiquitin-dependent protein catabolic process; GO:0006807 nitrogen compound metabolic process; GO:0006950 response to stress; GO:0006986 response to unfolded protein; GO:0008152 metabolic process; GO:0008285 negative regulation of cell population proliferation; GO:0009056 catabolic process; GO:000…	GO:0005622 intracellular; GO:0005623 cell; GO:0005634 nucleus; GO:0005635 nuclear envelope; GO:0005737 cytoplasm; GO:0005783 endoplasmic reticulum; GO:0005789 endoplasmic reticulum membrane; GO:0005829 cytosol; GO:0012505 endomembrane system; GO:0016020 membrane; GO:0016234 inclusion body; GO:0019898 extrinsic component of membrane; GO:0031090 organelle membrane; GO:0031224 intrinsic component of…	GO:0001671 ATPase activator activity; GO:0005488 binding; GO:0005515 protein binding; GO:0008047 enzyme activator activity; GO:0019899 enzyme binding; GO:0030234 enzyme regulator activity; GO:0030544 Hsp70 protein binding; GO:0031072 heat shock protein binding; GO:0031593 polyubiquitin modification-dependent protein binding; GO:0031625 ubiquitin protein ligase binding; GO:0032182 ubiquitin-like p…	PF00226	DnaJ domain	O	KOG0714	Molecular chaperone (DnaJ superfamily)
O75190	DnaJ homolog subfamily B member 6 OS=Homo sapiens OX=9606 GN=DNAJB6 PE=1 SV=2	DNAJB6	0.39	Down	36.087	10.4	3	2	0.560829	1.43917	nucleus	K09512			GO:0000003 reproduction; GO:0001701 in utero embryonic development; GO:0001890 placenta development; GO:0001892 embryonic placenta development; GO:0003006 developmental process involved in reproduction; GO:0006355 regulation of transcription, DNA-templated; GO:0006457 protein folding; GO:0006996 organelle organization; GO:0007010 cytoskeleton organization; GO:0007155 cell adhesion; GO:0007275 mul…	GO:0005622 intracellular; GO:0005623 cell; GO:0005634 nucleus; GO:0005654 nucleoplasm; GO:0005737 cytoplasm; GO:0005829 cytosol; GO:0030016 myofibril; GO:0030017 sarcomere; GO:0030018 Z disc; GO:0031674 I band; GO:0031974 membrane-enclosed lumen; GO:0031981 nuclear lumen; GO:0043226 organelle; GO:0043227 membrane-bounded organelle; GO:0043228 non-membrane-bounded organelle; GO:0043229 intracellul…	GO:0001671 ATPase activator activity; GO:0003676 nucleic acid binding; GO:0003677 DNA binding; GO:0005488 binding; GO:0005515 protein binding; GO:0008047 enzyme activator activity; GO:0030234 enzyme regulator activity; GO:0031072 heat shock protein binding; GO:0042802 identical protein binding; GO:0044183 protein folding chaperone; GO:0051082 unfolded protein binding; GO:0051087 chaperone binding…	PF00226	DnaJ domain	O	KOG0714	Molecular chaperone (DnaJ superfamily)
Q96KC8	DnaJ homolog subfamily C member 1 OS=Homo sapiens OX=9606 GN=DNAJC1 PE=1 SV=1	DNAJC1	1.756	Up	63.882	21.8	9	9	1.27441	0.725586	plasma membrane	K09521	DNAJC1; DnaJ homolog subfamily C member 1	hsa04141 Protein processing in endoplasmic reticulum	GO:0002791 regulation of peptide secretion; GO:0006355 regulation of transcription, DNA-templated; GO:0006357 regulation of transcription by RNA polymerase II; GO:0006417 regulation of translation; GO:0006457 protein folding; GO:0009889 regulation of biosynthetic process; GO:0009892 negative regulation of metabolic process; GO:0009987 cellular process; GO:0010468 regulation of gene expression; GO…	GO:0005622 intracellular; GO:0005623 cell; GO:0005634 nucleus; GO:0005635 nuclear envelope; GO:0005737 cytoplasm; GO:0005783 endoplasmic reticulum; GO:0005788 endoplasmic reticulum lumen; GO:0005789 endoplasmic reticulum membrane; GO:0005886 plasma membrane; GO:0012505 endomembrane system; GO:0016020 membrane; GO:0016021 integral component of membrane; GO:0031090 organelle membrane; GO:0031224 in…	GO:0000981 DNA-binding transcription factor activity, RNA polymerase II-specific; GO:0001671 ATPase activator activity; GO:0003700 DNA-binding transcription factor activity; GO:0005488 binding; GO:0005515 protein binding; GO:0008047 enzyme activator activity; GO:0030234 enzyme regulator activity; GO:0043021 ribonucleoprotein complex binding; GO:0043022 ribosome binding; GO:0044877 protein-contain…	PF00226; PF00249	DnaJ domain; Myb-like DNA-binding domain	O	KOG0724	Zuotin and related molecular chaperones (DnaJ superfamily), contains DNA-binding domains
Q96LL9	DnaJ homolog subfamily C member 30, mitochondrial OS=Homo sapiens OX=9606 GN=DNAJC30 PE=1 SV=3	DNAJC30	0.631	Down	25.961	18.6	3	3	0.773947	1.22605	mitochondria	K19374				GO:0005622 intracellular; GO:0005623 cell; GO:0005737 cytoplasm; GO:0005829 cytosol;		PF00226	DnaJ domain	O	KOG0691	Molecular chaperone (DnaJ superfamily)
P27487	Dipeptidyl peptidase 4 OS=Homo sapiens OX=9606 GN=DPP4 PE=1 SV=2	DPP4	2.147	Up	88.278	38.1	25	25	1.36458	0.635425	extracellular	K01278	DPP4; dipeptidyl-peptidase 4 [EC:3.4.14.5]	hsa04974 Protein digestion and absorption	GO:0001662 behavioral fear response; GO:0001666 response to hypoxia; GO:0001667 ameboidal-type cell migration; GO:0001775 cell activation; GO:0002209 behavioral defense response; GO:0002376 immune system process; GO:0002682 regulation of immune system process; GO:0002684 positive regulation of immune system process; GO:0002694 regulation of leukocyte activation; GO:0002696 positive regulation of …	GO:0005576 extracellular region; GO:0005622 intracellular; GO:0005623 cell; GO:0005737 cytoplasm; GO:0005783 endoplasmic reticulum; GO:0005794 Golgi apparatus; GO:0005886 plasma membrane; GO:0005911 cell-cell junction; GO:0009986 cell surface; GO:0012505 endomembrane system; GO:0016020 membrane; GO:0016324 apical plasma membrane; GO:0030027 lamellipodium; GO:0030054 cell junction; GO:0030139 endo…	GO:0001618 virus receptor activity; GO:0002020 protease binding; GO:0003824 catalytic activity; GO:0004175 endopeptidase activity; GO:0004177 aminopeptidase activity; GO:0004252 serine-type endopeptidase activity; GO:0005102 signaling receptor binding; GO:0005488 binding; GO:0005515 protein binding; GO:0005518 collagen binding; GO:0008233 peptidase activity; GO:0008236 serine-type peptidase activ…	PF00326	Prolyl oligopeptidase family	O	KOG2100	Dipeptidyl aminopeptidase
Q86TI2	Dipeptidyl peptidase 9 OS=Homo sapiens OX=9606 GN=DPP9 PE=1 SV=3	DPP9	0.625	Down	98.262	22.8	10	10	0.769236	1.23076	cytoplasm	K08656				GO:0005622 intracellular; GO:0005623 cell; GO:0005737 cytoplasm; GO:0005829 cytosol;	GO:0005488 binding; GO:0005515 protein binding; GO:0042802 identical protein binding;	PF00326	Prolyl oligopeptidase family	O	KOG2281	Dipeptidyl aminopeptidases/acylaminoacyl-peptidases
Q16555	Dihydropyrimidinase-related protein 2 OS=Homo sapiens OX=9606 GN=DPYSL2 PE=1 SV=1	DPYSL2	0.504	Down	62.293	33.6	12	10	0.670008	1.32999	cytoplasm,nucleus	K07528	DPYSL2; dihydropyrimidinase-like 2	hsa04360 Axon guidance	GO:0001558 regulation of cell growth; GO:0001975 response to amphetamine; GO:0006139 nucleobase-containing compound metabolic process; GO:0006725 cellular aromatic compound metabolic process; GO:0006807 nitrogen compound metabolic process; GO:0006810 transport; GO:0006897 endocytosis; GO:0006996 organelle organization; GO:0007010 cytoskeleton organization; GO:0007154 cell communication; GO:000716…	GO:0005622 intracellular; GO:0005623 cell; GO:0005737 cytoplasm; GO:0005829 cytosol; GO:0005886 plasma membrane; GO:0016020 membrane; GO:0030424 axon; GO:0030425 dendrite; GO:0030426 growth cone; GO:0030427 site of polarized growth; GO:0032991 protein-containing complex; GO:0036477 somatodendritic compartment; GO:0042995 cell projection; GO:0043005 neuron projection; GO:0043025 neuronal cell body…	GO:0003824 catalytic activity; GO:0004157 dihydropyrimidinase activity; GO:0005488 binding; GO:0005515 protein binding; GO:0016787 hydrolase activity; GO:0016810 hydrolase activity, acting on carbon-nitrogen (but not peptide) bonds; GO:0016812 hydrolase activity, acting on carbon-nitrogen (but not peptide) bonds, in cyclic amides; GO:0019899 enzyme binding; GO:0019900 kinase binding; GO:0019901 p…	PF01979	Amidohydrolase family	F	KOG2584	Dihydroorotase and related enzymes
Q14195	Dihydropyrimidinase-related protein 3 OS=Homo sapiens OX=9606 GN=DPYSL3 PE=1 SV=1	DPYSL3	0.577	Down	61.963	40	14	11	0.731505	1.26849	cytoplasm				GO:0006950 response to stress; GO:0006996 organelle organization; GO:0007010 cytoskeleton organization; GO:0007015 actin filament organization; GO:0007275 multicellular organism development; GO:0007399 nervous system development; GO:0009611 response to wounding; GO:0009987 cellular process; GO:0010033 response to organic substance; GO:0010720 positive regulation of cell development; GO:0010721 ne…	GO:0005576 extracellular region; GO:0005615 extracellular space; GO:0005622 intracellular; GO:0005623 cell; GO:0005737 cytoplasm; GO:0005829 cytosol; GO:0005856 cytoskeleton; GO:0005884 actin filament; GO:0015629 actin cytoskeleton; GO:0030027 lamellipodium; GO:0030424 axon; GO:0030426 growth cone; GO:0030427 site of polarized growth; GO:0031252 cell leading edge; GO:0031941 filamentous actin; GO…	GO:0005488 binding; GO:0005515 protein binding; GO:0005539 glycosaminoglycan binding; GO:0008092 cytoskeletal protein binding; GO:0017124 SH3 domain binding; GO:0019904 protein domain specific binding; GO:0031005 filamin binding; GO:0035374 chondroitin sulfate binding; GO:0043167 ion binding; GO:0043168 anion binding; GO:0051219 phosphoprotein binding; GO:0097367 carbohydrate derivative binding; …	PF01979	Amidohydrolase family	F	KOG2584	Dihydroorotase and related enzymes
Q96JC9	ELL-associated factor 1 OS=Homo sapiens OX=9606 GN=EAF1 PE=1 SV=1	EAF1	0.665	Down	29.042	13.8	2	2	0.79857	1.20143	nucleus	K15186			GO:0006139 nucleobase-containing compound metabolic process; GO:0006351 transcription, DNA-templated; GO:0006354 DNA-templated transcription, elongation; GO:0006355 regulation of transcription, DNA-templated; GO:0006357 regulation of transcription by RNA polymerase II; GO:0006366 transcription by RNA polymerase II; GO:0006368 transcription elongation from RNA polymerase II promoter; GO:0006725 ce…	GO:0005576 extracellular region; GO:0005622 intracellular; GO:0005623 cell; GO:0005634 nucleus; GO:0005654 nucleoplasm; GO:0008023 transcription elongation factor complex; GO:0016604 nuclear body; GO:0031974 membrane-enclosed lumen; GO:0031981 nuclear lumen; GO:0032991 protein-containing complex; GO:0043226 organelle; GO:0043227 membrane-bounded organelle; GO:0043229 intracellular organelle; GO:0…	GO:0005488 binding; GO:0005515 protein binding; GO:0008134 transcription factor binding;	PF09816	RNA polymerase II transcription elongation factor	K	KOG4795	Protein associated with transcriptional elongation factor ELL
O95905	Protein ecdysoneless homolog OS=Homo sapiens OX=9606 GN=ECD PE=1 SV=1	ECD	0.606	Down	72.757	5	2	2	0.75432	1.24568	cytoskeleton				GO:0006109 regulation of carbohydrate metabolic process; GO:0006110 regulation of glycolytic process; GO:0006139 nucleobase-containing compound metabolic process; GO:0006140 regulation of nucleotide metabolic process; GO:0006351 transcription, DNA-templated; GO:0006355 regulation of transcription, DNA-templated; GO:0006357 regulation of transcription by RNA polymerase II; GO:0006366 transcription…	GO:0005622 intracellular; GO:0005623 cell; GO:0005634 nucleus; GO:0005654 nucleoplasm; GO:0005737 cytoplasm; GO:0005829 cytosol; GO:0031974 membrane-enclosed lumen; GO:0031981 nuclear lumen; GO:0043226 organelle; GO:0043227 membrane-bounded organelle; GO:0043229 intracellular organelle; GO:0043231 intracellular membrane-bounded organelle; GO:0043233 organelle lumen; GO:0070013 intracellular organ…	GO:0003712 transcription coregulator activity; GO:0003713 transcription coactivator activity; GO:0005488 binding; GO:0005515 protein binding; GO:0019899 enzyme binding; GO:0035035 histone acetyltransferase binding; GO:0140110 transcription regulator activity;			K	KOG2406	MADS box transcription factor
O00418	Eukaryotic elongation factor 2 kinase OS=Homo sapiens OX=9606 GN=EEF2K PE=1 SV=2	EEF2K	0.432	Down	82.143	4.1	2	2	0.603686	1.39631	cytoplasm,nucleus	K08292	EEF2K; elongation factor 2 kinase [EC:2.7.11.20]	hsa04921 Oxytocin signaling pathway; hsa04152 AMPK signaling pathway	GO:0001932 regulation of protein phosphorylation; GO:0002931 response to ischemia; GO:0006412 translation; GO:0006414 translational elongation; GO:0006464 cellular protein modification process; GO:0006468 protein phosphorylation; GO:0006518 peptide metabolic process; GO:0006793 phosphorus metabolic process; GO:0006796 phosphate-containing compound metabolic process; GO:0006807 nitrogen compound m…	GO:0005622 intracellular; GO:0005623 cell; GO:0005737 cytoplasm; GO:0005829 cytosol; GO:0014069 postsynaptic density; GO:0030425 dendrite; GO:0032279 asymmetric synapse; GO:0036477 somatodendritic compartment; GO:0042995 cell projection; GO:0043005 neuron projection; GO:0043197 dendritic spine; GO:0043226 organelle; GO:0044309 neuron spine; GO:0045202 synapse; GO:0097447 dendritic tree; GO:009879…	GO:0003676 nucleic acid binding; GO:0003723 RNA binding; GO:0003824 catalytic activity; GO:0004672 protein kinase activity; GO:0004674 protein serine/threonine kinase activity; GO:0004683 calmodulin-dependent protein kinase activity; GO:0004686 elongation factor-2 kinase activity; GO:0005488 binding; GO:0005515 protein binding; GO:0005516 calmodulin binding; GO:0008135 translation factor activity…
Q14156	Protein EFR3 homolog A OS=Homo sapiens OX=9606 GN=EFR3A PE=1 SV=2	EFR3A	0.494	Down	92.923	8.8	5	5	0.66158	1.33842	mitochondria	K21842			GO:0006629 lipid metabolic process; GO:0006644 phospholipid metabolic process; GO:0006650 glycerophospholipid metabolic process; GO:0006793 phosphorus metabolic process; GO:0006796 phosphate-containing compound metabolic process; GO:0008104 protein localization; GO:0008152 metabolic process; GO:0009987 cellular process; GO:0016310 phosphorylation; GO:0019637 organophosphate metabolic process; GO:…	GO:0005622 intracellular; GO:0005623 cell; GO:0005737 cytoplasm; GO:0005829 cytosol; GO:0005886 plasma membrane; GO:0016020 membrane; GO:0071944 cell periphery;				S	KOG1877	Putative transmembrane protein cmp44E
Q8N9N8	Probable RNA-binding protein EIF1AD OS=Homo sapiens OX=9606 GN=EIF1AD PE=1 SV=1	EIF1AD	0.454	Down	19.053	18.8	2	2	0.624303	1.3757	nucleus	K15025				GO:0005622 intracellular; GO:0005623 cell; GO:0005634 nucleus; GO:0043226 organelle; GO:0043227 membrane-bounded organelle; GO:0043229 intracellular organelle; GO:0043231 intracellular membrane-bounded organelle;		PF01176	Translation initiation factor 1A / IF-1	J	KOG2925	Predicted translation initiation factor related to eIF-1A
Q9NYP7	Elongation of very long chain fatty acids protein 5 OS=Homo sapiens OX=9606 GN=ELOVL5 PE=1 SV=1	ELOVL5	1.935	Up	35.293	7.4	2	2	1.31852	0.681477	plasma membrane	K10244	ELOVL5; elongation of very long chain fatty acids protein 5 [EC:2.3.1.199]	hsa00062 Fatty acid elongation; hsa01040 Biosynthesis of unsaturated fatty acids; hsa01212 Fatty acid metabolism; hsa01100 Metabolic pathways	GO:0000038 very long-chain fatty acid metabolic process; GO:0001676 long-chain fatty acid metabolic process; GO:0006082 organic acid metabolic process; GO:0006139 nucleobase-containing compound metabolic process; GO:0006163 purine nucleotide metabolic process; GO:0006164 purine nucleotide biosynthetic process; GO:0006629 lipid metabolic process; GO:0006631 fatty acid metabolic process; GO:0006633…	GO:0005622 intracellular; GO:0005623 cell; GO:0005737 cytoplasm; GO:0005783 endoplasmic reticulum; GO:0005789 endoplasmic reticulum membrane; GO:0012505 endomembrane system; GO:0016020 membrane; GO:0016021 integral component of membrane; GO:0030176 integral component of endoplasmic reticulum membrane; GO:0031224 intrinsic component of membrane; GO:0031227 intrinsic component of endoplasmic reticu…	GO:0003824 catalytic activity; GO:0004312 fatty acid synthase activity; GO:0009922 fatty acid elongase activity; GO:0016740 transferase activity; GO:0016746 transferase activity, transferring acyl groups; GO:0016747 transferase activity, transferring acyl groups other than amino-acyl groups;			I	KOG3071	Fatty acyl-CoA elongase/Polyunsaturated fatty acid specific elongation enzyme
A1L3X0	Elongation of very long chain fatty acids protein 7 OS=Homo sapiens OX=9606 GN=ELOVL7 PE=1 SV=1	ELOVL7	2.023	Up	33.356	6.4	2	2	1.33842	0.661582	plasma membrane	K10250	ELOVL7; elongation of very long chain fatty acids protein 7 [EC:2.3.1.199]	hsa00062 Fatty acid elongation; hsa01040 Biosynthesis of unsaturated fatty acids; hsa01212 Fatty acid metabolism; hsa01100 Metabolic pathways	GO:0000038 very long-chain fatty acid metabolic process; GO:0006082 organic acid metabolic process; GO:0006139 nucleobase-containing compound metabolic process; GO:0006163 purine nucleotide metabolic process; GO:0006164 purine nucleotide biosynthetic process; GO:0006629 lipid metabolic process; GO:0006631 fatty acid metabolic process; GO:0006633 fatty acid biosynthetic process; GO:0006637 acyl-Co…	GO:0005622 intracellular; GO:0005623 cell; GO:0005737 cytoplasm; GO:0005783 endoplasmic reticulum; GO:0005789 endoplasmic reticulum membrane; GO:0012505 endomembrane system; GO:0016020 membrane; GO:0016021 integral component of membrane; GO:0030176 integral component of endoplasmic reticulum membrane; GO:0031224 intrinsic component of membrane; GO:0031227 intrinsic component of endoplasmic reticu…	GO:0003824 catalytic activity; GO:0004312 fatty acid synthase activity; GO:0009922 fatty acid elongase activity; GO:0016740 transferase activity; GO:0016746 transferase activity, transferring acyl groups; GO:0016747 transferase activity, transferring acyl groups other than amino-acyl groups;			I	KOG3071	Fatty acyl-CoA elongase/Polyunsaturated fatty acid specific elongation enzyme
P22413	Ectonucleotide pyrophosphatase/phosphodiesterase family member 1 OS=Homo sapiens OX=9606 GN=ENPP1 PE=1 SV=2	ENPP1	0.515	Down	104.92	7.9	5	5	0.679952	1.32005	cytoplasm	K01513	ENPP1_3; ectonucleotide pyrophosphatase/phosphodiesterase family member 1/3 [EC:3.1.4.1 3.6.1.9]	hsa00770 Pantothenate and CoA biosynthesis; hsa00500 Starch and sucrose metabolism; hsa00740 Riboflavin metabolism; hsa00240 Pyrimidine metabolism; hsa00760 Nicotinate and nicotinamide metabolism; hsa00230 Purine metabolism; hsa01100 Metabolic pathways	GO:0001558 regulation of cell growth; GO:0001889 liver development; GO:0001932 regulation of protein phosphorylation; GO:0001933 negative regulation of protein phosphorylation; GO:0005979 regulation of glycogen biosynthetic process; GO:0006082 organic acid metabolic process; GO:0006091 generation of precursor metabolites and energy; GO:0006109 regulation of carbohydrate metabolic process; GO:0006…	GO:0005576 extracellular region; GO:0005615 extracellular space; GO:0005623 cell; GO:0005886 plasma membrane; GO:0005887 integral component of plasma membrane; GO:0009986 cell surface; GO:0016020 membrane; GO:0016021 integral component of membrane; GO:0016323 basolateral plasma membrane; GO:0030425 dendrite; GO:0031224 intrinsic component of membrane; GO:0031226 intrinsic component of plasma memb…	GO:0000166 nucleotide binding; GO:0003824 catalytic activity; GO:0004518 nuclease activity; GO:0004527 exonuclease activity; GO:0004528 phosphodiesterase I activity; GO:0004551 nucleotide diphosphatase activity; GO:0005102 signaling receptor binding; GO:0005158 insulin receptor binding; GO:0005488 binding; GO:0005509 calcium ion binding; GO:0005515 protein binding; GO:0005524 ATP binding; GO:0008…	PF01223	DNA/RNA non-specific endonuclease	S	KOG2645	Type I phosphodiesterase/nucleotide pyrophosphatase
Q9UJA9	Ectonucleotide pyrophosphatase/phosphodiesterase family member 5 OS=Homo sapiens OX=9606 GN=ENPP5 PE=1 SV=1	ENPP5	2.826	Up	54.665	9.6	4	4	1.47733	0.522673	plasma membrane	K18398			GO:0006139 nucleobase-containing compound metabolic process; GO:0006725 cellular aromatic compound metabolic process; GO:0006753 nucleoside phosphate metabolic process; GO:0006793 phosphorus metabolic process; GO:0006796 phosphate-containing compound metabolic process; GO:0006807 nitrogen compound metabolic process; GO:0007154 cell communication; GO:0008152 metabolic process; GO:0009056 catabolic…	GO:0005623 cell; GO:0005886 plasma membrane; GO:0005887 integral component of plasma membrane; GO:0016020 membrane; GO:0016021 integral component of membrane; GO:0031224 intrinsic component of membrane; GO:0031226 intrinsic component of plasma membrane; GO:0071944 cell periphery;	GO:0003824 catalytic activity; GO:0004551 nucleotide diphosphatase activity; GO:0016462 pyrophosphatase activity; GO:0016787 hydrolase activity; GO:0016817 hydrolase activity, acting on acid anhydrides; GO:0016818 hydrolase activity, acting on acid anhydrides, in phosphorus-containing anhydrides;			S	KOG2645	Type I phosphodiesterase/nucleotide pyrophosphatase
Q09472	Histone acetyltransferase p300 OS=Homo sapiens OX=9606 GN=EP300 PE=1 SV=2	EP300	6.633	Up	264.16	5.6	8	3	1.73797	0.262026	nucleus	K04498	EP300; E1A/CREB-binding protein [EC:2.3.1.48]	hsa05161 Hepatitis B; hsa05211 Renal cell carcinoma; hsa04350 TGF-beta signaling pathway; hsa05203 Viral carcinogenesis; hsa04919 Thyroid hormone signaling pathway; hsa05166 Human T-cell leukemia virus 1 infection; hsa05200 Pathways in cancer; hsa04935 Growth hormone synthesis, secretion and action; hsa04310 Wnt signaling pathway; hsa05165 Human papillomavirus infection; hsa04110 Cell cycle; hsa0…	GO:0000075 cell cycle checkpoint; GO:0000077 DNA damage checkpoint; GO:0000122 negative regulation of transcription by RNA polymerase II; GO:0000278 mitotic cell cycle; GO:0000902 cell morphogenesis; GO:0000904 cell morphogenesis involved in differentiation; GO:0001501 skeletal system development; GO:0001558 regulation of cell growth; GO:0001666 response to hypoxia; GO:0001756 somitogenesis; GO:0…	GO:0000123 histone acetyltransferase complex; GO:0000785 chromatin; GO:0005622 intracellular; GO:0005623 cell; GO:0005634 nucleus; GO:0005654 nucleoplasm; GO:0005667 transcription regulator complex; GO:0005694 chromosome; GO:0005737 cytoplasm; GO:0005829 cytosol; GO:0031248 protein acetyltransferase complex; GO:0031974 membrane-enclosed lumen; GO:0031981 nuclear lumen; GO:0032991 protein-containi…	GO:0000976 transcription regulatory region sequence-specific DNA binding; GO:0000977 RNA polymerase II transcription regulatory region sequence-specific DNA binding; GO:0000978 RNA polymerase II cis-regulatory region sequence-specific DNA binding; GO:0000981 DNA-binding transcription factor activity, RNA polymerase II-specific; GO:0000987 cis-regulatory region sequence-specific DNA binding; GO:00…	PF02172; PF00439; PF06001; PF08214; PF00569; PF09030	KIX domain; Bromodomain; Domain of Unknown Function (DUF902); Histone acetylation protein; Zinc finger, ZZ type; Creb binding	B	KOG1778	CREB binding protein/P300 and related TAZ Zn-finger proteins
O43491	Band 4.1-like protein 2 OS=Homo sapiens OX=9606 GN=EPB41L2 PE=1 SV=1	EPB41L2	0.643	Down	112.59	19.8	13	11	0.782799	1.2172	nucleus	K23961			GO:0006996 organelle organization; GO:0007010 cytoskeleton organization; GO:0008360 regulation of cell shape; GO:0009987 cellular process; GO:0016043 cellular component organization; GO:0022603 regulation of anatomical structure morphogenesis; GO:0022604 regulation of cell morphogenesis; GO:0030029 actin filament-based process; GO:0030036 actin cytoskeleton organization; GO:0031032 actomyosin str…	GO:0005622 intracellular; GO:0005623 cell; GO:0005634 nucleus; GO:0005654 nucleoplasm; GO:0005737 cytoplasm; GO:0005829 cytosol; GO:0005856 cytoskeleton; GO:0005886 plasma membrane; GO:0005938 cell cortex; GO:0008091 spectrin; GO:0015629 actin cytoskeleton; GO:0016020 membrane; GO:0030054 cell junction; GO:0030863 cortical cytoskeleton; GO:0030864 cortical actin cytoskeleton; GO:0031974 membrane-…	GO:0003779 actin binding; GO:0005198 structural molecule activity; GO:0005200 structural constituent of cytoskeleton; GO:0005488 binding; GO:0005515 protein binding; GO:0008092 cytoskeletal protein binding; GO:0019904 protein domain specific binding; GO:0030507 spectrin binding; GO:0042731 PH domain binding;	PF09379; PF00373; PF09380; PF04382; PF05902	FERM N-terminal domain ; FERM central domain; FERM C-terminal PH-like domain; SAB domain; 4.1 protein C-terminal domain (CTD)	Z	KOG3530	FERM domain protein EHM2
P04626	Receptor tyrosine-protein kinase erbB-2 OS=Homo sapiens OX=9606 GN=ERBB2 PE=1 SV=1	ERBB2	0.609	Down	137.91	10.5	7	6	0.757215	1.24279	extracellular	K05083	ERBB2; receptor tyrosine-protein kinase erbB-2 [EC:2.7.10.1]	hsa04510 Focal adhesion; hsa05224 Breast cancer; hsa01521 EGFR tyrosine kinase inhibitor resistance; hsa05200 Pathways in cancer; hsa05205 Proteoglycans in cancer; hsa05226 Gastric cancer; hsa05206 MicroRNAs in cancer; hsa04012 ErbB signaling pathway; hsa05219 Bladder cancer; hsa01522 Endocrine resistance; hsa04010 MAPK signaling pathway; hsa05215 Prostate cancer; hsa05223 Non-small cell lung can…	GO:0000003 reproduction; GO:0000165 MAPK cascade; GO:0000902 cell morphogenesis; GO:0000904 cell morphogenesis involved in differentiation; GO:0001558 regulation of cell growth; GO:0001889 liver development; GO:0001932 regulation of protein phosphorylation; GO:0001934 positive regulation of protein phosphorylation; GO:0002682 regulation of immune system process; GO:0002683 negative regulation of …	GO:0005622 intracellular; GO:0005623 cell; GO:0005634 nucleus; GO:0005737 cytoplasm; GO:0005768 endosome; GO:0005829 cytosol; GO:0005886 plasma membrane; GO:0005902 microvillus; GO:0009925 basal plasma membrane; GO:0010008 endosome membrane; GO:0012505 endomembrane system; GO:0016020 membrane; GO:0016021 integral component of membrane; GO:0016323 basolateral plasma membrane; GO:0016324 apical pla…	GO:0001042 RNA polymerase I core binding; GO:0003824 catalytic activity; GO:0004672 protein kinase activity; GO:0004713 protein tyrosine kinase activity; GO:0004714 transmembrane receptor protein tyrosine kinase activity; GO:0004888 transmembrane signaling receptor activity; GO:0005085 guanyl-nucleotide exchange factor activity; GO:0005088 Ras guanyl-nucleotide exchange factor activity; GO:000510…	PF01030; PF00757; PF07714	Receptor L domain; Furin-like cysteine rich region; Protein tyrosine kinase	T	KOG1025	Epidermal growth factor receptor EGFR and related tyrosine kinases
Q8IUD2	ELKS/Rab6-interacting/CAST family member 1 OS=Homo sapiens OX=9606 GN=ERC1 PE=1 SV=1	ERC1	0.605	Down	128.08	8.5	6	6	0.754081	1.24592	nucleus	K16072	ERC1; ELKS/RAB6-interacting/CAST family member 1	hsa04064 NF-kappa B signaling pathway	GO:0006355 regulation of transcription, DNA-templated; GO:0006464 cellular protein modification process; GO:0006468 protein phosphorylation; GO:0006793 phosphorus metabolic process; GO:0006796 phosphate-containing compound metabolic process; GO:0006807 nitrogen compound metabolic process; GO:0006810 transport; GO:0007154 cell communication; GO:0007165 signal transduction; GO:0007249 I-kappaB kina…	GO:0005622 intracellular; GO:0005623 cell; GO:0005737 cytoplasm; GO:0005829 cytosol; GO:0005886 plasma membrane; GO:0008385 IkappaB kinase complex; GO:0016020 membrane; GO:0032991 protein-containing complex; GO:0042734 presynaptic membrane; GO:0045202 synapse; GO:0061695 transferase complex, transferring phosphorus-containing groups; GO:0071944 cell periphery; GO:0097060 synaptic membrane; GO:009…	GO:0005488 binding; GO:0005515 protein binding; GO:0017016 Ras GTPase binding; GO:0017137 Rab GTPase binding; GO:0019899 enzyme binding; GO:0019904 protein domain specific binding; GO:0030165 PDZ domain binding; GO:0030275 LRR domain binding; GO:0031267 small GTPase binding; GO:0043522 leucine zipper domain binding; GO:0051020 GTPase binding;			U	KOG4809	Rab6 GTPase-interacting protein involved in endosome-to-TGN transport
O75477	Erlin-1 OS=Homo sapiens OX=9606 GN=ERLIN1 PE=1 SV=2	ERLIN1	0.548	Down	39.171	19.5	5	3	0.708256	1.29174	extracellular	K23341			GO:0006355 regulation of transcription, DNA-templated; GO:0006357 regulation of transcription by RNA polymerase II; GO:0006508 proteolysis; GO:0006511 ubiquitin-dependent protein catabolic process; GO:0006807 nitrogen compound metabolic process; GO:0006810 transport; GO:0006950 response to stress; GO:0006984 ER-nucleus signaling pathway; GO:0006991 response to sterol depletion; GO:0007154 cell co…	GO:0005622 intracellular; GO:0005623 cell; GO:0005737 cytoplasm; GO:0005783 endoplasmic reticulum; GO:0005789 endoplasmic reticulum membrane; GO:0012505 endomembrane system; GO:0016020 membrane; GO:0031984 organelle subcompartment; GO:0032991 protein-containing complex; GO:0042175 nuclear outer membrane-endoplasmic reticulum membrane network; GO:0043226 organelle; GO:0043227 membrane-bounded orga…	GO:0005488 binding; GO:0005496 steroid binding; GO:0008289 lipid binding; GO:0015485 cholesterol binding; GO:0032934 sterol binding; GO:0036094 small molecule binding; GO:0043178 alcohol binding; GO:0097159 organic cyclic compound binding;			S	KOG2962	Prohibitin-related membrane protease subunits
O75460	Serine/threonine-protein kinase/endoribonuclease IRE1 OS=Homo sapiens OX=9606 GN=ERN1 PE=1 SV=2	ERN1	1.516	Up	109.73	3.1	2	2	1.2051	0.794898	plasma membrane	K08852	ERN1; serine/threonine-protein kinase/endoribonuclease IRE1 [EC:2.7.11.1 3.1.26.-]	hsa05017 Spinocerebellar ataxia; hsa04932 Non-alcoholic fatty liver disease; hsa04140 Autophagy - animal; hsa05016 Huntington disease; hsa05012 Parkinson disease; hsa05010 Alzheimer disease; hsa04210 Apoptosis; hsa05022 Pathways of neurodegeneration - multiple diseases; hsa05014 Amyotrophic lateral sclerosis; hsa05417 Lipid and atherosclerosis; hsa04141 Protein processing in endoplasmic reticulum	GO:0000165 MAPK cascade; GO:0000187 activation of MAPK activity; GO:0000394 RNA splicing, via endonucleolytic cleavage and ligation; GO:0001678 cellular glucose homeostasis; GO:0001932 regulation of protein phosphorylation; GO:0001934 positive regulation of protein phosphorylation; GO:0001935 endothelial cell proliferation; GO:0006139 nucleobase-containing compound metabolic process; GO:0006379 m…	GO:0005622 intracellular; GO:0005623 cell; GO:0005634 nucleus; GO:0005635 nuclear envelope; GO:0005637 nuclear inner membrane; GO:0005737 cytoplasm; GO:0005739 mitochondrion; GO:0005783 endoplasmic reticulum; GO:0005789 endoplasmic reticulum membrane; GO:0012505 endomembrane system; GO:0016020 membrane; GO:0016021 integral component of membrane; GO:0019866 organelle inner membrane; GO:0030176 int…	GO:0000166 nucleotide binding; GO:0000287 magnesium ion binding; GO:0003824 catalytic activity; GO:0004518 nuclease activity; GO:0004519 endonuclease activity; GO:0004521 endoribonuclease activity; GO:0004540 ribonuclease activity; GO:0004672 protein kinase activity; GO:0004674 protein serine/threonine kinase activity; GO:0005102 signaling receptor binding; GO:0005161 platelet-derived growth fact…	PF00069	Protein kinase domain	T	KOG1027	Serine/threonine protein kinase and endoribonuclease ERN1/IRE1, sensor of the unfolded protein response pathway
P11474	Steroid hormone receptor ERR1 OS=Homo sapiens OX=9606 GN=ESRRA PE=1 SV=3	ESRRA	0.601	Down	45.509	19.4	5	5	0.750499	1.2495	nucleus	K08552			GO:0000122 negative regulation of transcription by RNA polymerase II; GO:0001501 skeletal system development; GO:0002682 regulation of immune system process; GO:0002761 regulation of myeloid leukocyte differentiation; GO:0006139 nucleobase-containing compound metabolic process; GO:0006351 transcription, DNA-templated; GO:0006355 regulation of transcription, DNA-templated; GO:0006357 regulation of…	GO:0005622 intracellular; GO:0005623 cell; GO:0005634 nucleus; GO:0043226 organelle; GO:0043227 membrane-bounded organelle; GO:0043229 intracellular organelle; GO:0043231 intracellular membrane-bounded organelle;	GO:0000976 transcription regulatory region sequence-specific DNA binding; GO:0000977 RNA polymerase II transcription regulatory region sequence-specific DNA binding; GO:0000978 RNA polymerase II cis-regulatory region sequence-specific DNA binding; GO:0000981 DNA-binding transcription factor activity, RNA polymerase II-specific; GO:0000987 cis-regulatory region sequence-specific DNA binding; GO:00…	PF00105; PF00104	Zinc finger, C4 type (two domains); Ligand-binding domain of nuclear hormone receptor	K	KOG3575	FOG: Hormone receptors
Q9HBU6	Ethanolamine kinase 1 OS=Homo sapiens OX=9606 GN=ETNK1 PE=1 SV=1	ETNK1	0.66	Down	50.968	17.9	5	5	0.794991	1.20501	plasma membrane	K00894	ETNK; ethanolamine kinase [EC:2.7.1.82]	hsa00564 Glycerophospholipid metabolism; hsa01100 Metabolic pathways	GO:0006629 lipid metabolic process; GO:0006644 phospholipid metabolic process; GO:0006646 phosphatidylethanolamine biosynthetic process; GO:0006650 glycerophospholipid metabolic process; GO:0006793 phosphorus metabolic process; GO:0006796 phosphate-containing compound metabolic process; GO:0008152 metabolic process; GO:0008610 lipid biosynthetic process; GO:0008654 phospholipid biosynthetic proce…	GO:0005622 intracellular; GO:0005623 cell; GO:0005634 nucleus; GO:0005654 nucleoplasm; GO:0005737 cytoplasm; GO:0005829 cytosol; GO:0005886 plasma membrane; GO:0016020 membrane; GO:0031974 membrane-enclosed lumen; GO:0031981 nuclear lumen; GO:0043226 organelle; GO:0043227 membrane-bounded organelle; GO:0043229 intracellular organelle; GO:0043231 intracellular membrane-bounded organelle; GO:004323…	GO:0003824 catalytic activity; GO:0004305 ethanolamine kinase activity; GO:0016301 kinase activity; GO:0016740 transferase activity; GO:0016772 transferase activity, transferring phosphorus-containing groups; GO:0016773 phosphotransferase activity, alcohol group as acceptor;			I	KOG4720	Ethanolamine kinase
O00519	Fatty-acid amide hydrolase 1 OS=Homo sapiens OX=9606 GN=FAAH PE=1 SV=2	FAAH	1.838	Up	63.065	27.5	10	10	1.29537	0.704635	extracellular	K15528	FAAH; fatty acid amide hydrolase [EC:3.5.1.99]	hsa04723 Retrograde endocannabinoid signaling	GO:0001676 long-chain fatty acid metabolic process; GO:0003008 system process; GO:0003013 circulatory system process; GO:0003018 vascular process in circulatory system; GO:0006082 organic acid metabolic process; GO:0006629 lipid metabolic process; GO:0006631 fatty acid metabolic process; GO:0006690 icosanoid metabolic process; GO:0008015 blood circulation; GO:0008152 metabolic process; GO:0009056…	GO:0000139 Golgi membrane; GO:0005622 intracellular; GO:0005623 cell; GO:0005737 cytoplasm; GO:0005783 endoplasmic reticulum; GO:0005789 endoplasmic reticulum membrane; GO:0005794 Golgi apparatus; GO:0012505 endomembrane system; GO:0016020 membrane; GO:0016021 integral component of membrane; GO:0031090 organelle membrane; GO:0031224 intrinsic component of membrane; GO:0031984 organelle subcompart…	GO:0003824 catalytic activity; GO:0004040 amidase activity; GO:0005488 binding; GO:0005515 protein binding; GO:0005543 phospholipid binding; GO:0008289 lipid binding; GO:0016298 lipase activity; GO:0016787 hydrolase activity; GO:0016788 hydrolase activity, acting on ester bonds; GO:0016810 hydrolase activity, acting on carbon-nitrogen (but not peptide) bonds; GO:0016811 hydrolase activity, acting…			IJT	KOG1212	Amidases
Q96A26	Protein FAM162A OS=Homo sapiens OX=9606 GN=FAM162A PE=1 SV=2	FAM162A	1.658	Up	17.342	30.5	5	5	1.24748	0.752519	plasma membrane				GO:0001666 response to hypoxia; GO:0006915 apoptotic process; GO:0006919 activation of cysteine-type endopeptidase activity involved in apoptotic process; GO:0006950 response to stress; GO:0008219 cell death; GO:0009628 response to abiotic stimulus; GO:0009893 positive regulation of metabolic process; GO:0009966 regulation of signal transduction; GO:0009967 positive regulation of signal transduct…	GO:0005622 intracellular; GO:0005623 cell; GO:0005737 cytoplasm; GO:0005739 mitochondrion; GO:0005829 cytosol; GO:0043226 organelle; GO:0043227 membrane-bounded organelle; GO:0043229 intracellular organelle; GO:0043231 intracellular membrane-bounded organelle;
Q9H4H8	Protein FAM83D OS=Homo sapiens OX=9606 GN=FAM83D PE=1 SV=3	FAM83D	0.648	Down	64.424	12.8	5	5	0.786667	1.21333	nucleus	K16805			GO:0001837 epithelial to mesenchymal transition; GO:0001932 regulation of protein phosphorylation; GO:0006928 movement of cell or subcellular component; GO:0007049 cell cycle; GO:0007059 chromosome segregation; GO:0007275 multicellular organism development; GO:0008104 protein localization; GO:0008283 cell population proliferation; GO:0009888 tissue development; GO:0009894 regulation of catabolic …	GO:0000922 spindle pole; GO:0005622 intracellular; GO:0005623 cell; GO:0005737 cytoplasm; GO:0005819 spindle; GO:0005856 cytoskeleton; GO:0015630 microtubule cytoskeleton; GO:0043226 organelle; GO:0043228 non-membrane-bounded organelle; GO:0043229 intracellular organelle; GO:0043232 intracellular non-membrane-bounded organelle; GO:0072686 mitotic spindle; GO:0097431 mitotic spindle pole;	GO:0005488 binding; GO:0005515 protein binding; GO:0008017 microtubule binding; GO:0008092 cytoskeletal protein binding; GO:0015631 tubulin binding; GO:0019894 kinesin binding; GO:0019899 enzyme binding; GO:0019900 kinase binding; GO:0019901 protein kinase binding;
O95363	Phenylalanine--tRNA ligase, mitochondrial OS=Homo sapiens OX=9606 GN=FARS2 PE=1 SV=1	FARS2	0.354	Down	52.356	11.5	4	4	0.52284	1.47716	mitochondria	K01889	FARSA; phenylalanyl-tRNA synthetase alpha chain [EC:6.1.1.20]	hsa00970 Aminoacyl-tRNA biosynthesis	GO:0006082 organic acid metabolic process; GO:0006139 nucleobase-containing compound metabolic process; GO:0006396 RNA processing; GO:0006399 tRNA metabolic process; GO:0006412 translation; GO:0006418 tRNA aminoacylation for protein translation; GO:0006432 phenylalanyl-tRNA aminoacylation; GO:0006518 peptide metabolic process; GO:0006520 cellular amino acid metabolic process; GO:0006725 cellular …	GO:0005622 intracellular; GO:0005623 cell; GO:0005737 cytoplasm; GO:0005739 mitochondrion; GO:0005759 mitochondrial matrix; GO:0031974 membrane-enclosed lumen; GO:0043226 organelle; GO:0043227 membrane-bounded organelle; GO:0043229 intracellular organelle; GO:0043231 intracellular membrane-bounded organelle; GO:0043233 organelle lumen; GO:0070013 intracellular organelle lumen;	GO:0000049 tRNA binding; GO:0003676 nucleic acid binding; GO:0003723 RNA binding; GO:0003824 catalytic activity; GO:0004812 aminoacyl-tRNA ligase activity; GO:0004826 phenylalanine-tRNA ligase activity; GO:0005488 binding; GO:0016874 ligase activity; GO:0016875 ligase activity, forming carbon-oxygen bonds; GO:0097159 organic cyclic compound binding; GO:0140098 catalytic activity, acting on RNA; G…	PF01409; PF03147	tRNA synthetases class II core domain (F); Ferredoxin-fold anticodon binding domain	J	KOG2783	Phenylalanyl-tRNA synthetase
Q8N531	F-box/LRR-repeat protein 6 OS=Homo sapiens OX=9606 GN=FBXL6 PE=2 SV=1	FBXL6	1.545	Up	58.587	4.5	2	2	1.21409	0.785913	nucleus	K10272			GO:0006464 cellular protein modification process; GO:0006508 proteolysis; GO:0006807 nitrogen compound metabolic process; GO:0008152 metabolic process; GO:0009987 cellular process; GO:0016567 protein ubiquitination; GO:0019538 protein metabolic process; GO:0032446 protein modification by small protein conjugation; GO:0036211 protein modification process; GO:0043170 macromolecule metabolic process…		GO:0003824 catalytic activity; GO:0004842 ubiquitin-protein transferase activity; GO:0016740 transferase activity; GO:0019787 ubiquitin-like protein transferase activity; GO:0140096 catalytic activity, acting on a protein;	PF12937	F-box-like	S	KOG1947	Leucine rich repeat proteins, some proteins contain F-box
Q9UK22	F-box only protein 2 OS=Homo sapiens OX=9606 GN=FBXO2 PE=1 SV=2	FBXO2	0.484	Down	33.327	16.9	3	3	0.651865	1.34814	cytoplasm	K10099	FBXO2; F-box protein 2	hsa04120 Ubiquitin mediated proteolysis; hsa04141 Protein processing in endoplasmic reticulum	GO:0000209 protein polyubiquitination; GO:0006464 cellular protein modification process; GO:0006508 proteolysis; GO:0006511 ubiquitin-dependent protein catabolic process; GO:0006516 glycoprotein catabolic process; GO:0006807 nitrogen compound metabolic process; GO:0006950 response to stress; GO:0008152 metabolic process; GO:0008285 negative regulation of cell population proliferation; GO:0009056 …	GO:0000151 ubiquitin ligase complex; GO:0005622 intracellular; GO:0005623 cell; GO:0005737 cytoplasm; GO:0005829 cytosol; GO:0016020 membrane; GO:0019005 SCF ubiquitin ligase complex; GO:0030425 dendrite; GO:0031090 organelle membrane; GO:0031461 cullin-RING ubiquitin ligase complex; GO:0032991 protein-containing complex; GO:0036477 somatodendritic compartment; GO:0042995 cell projection; GO:0043…	GO:0001540 amyloid-beta binding; GO:0003824 catalytic activity; GO:0004842 ubiquitin-protein transferase activity; GO:0005488 binding; GO:0016740 transferase activity; GO:0019787 ubiquitin-like protein transferase activity; GO:0030246 carbohydrate binding; GO:0033218 amide binding; GO:0042277 peptide binding; GO:0140096 catalytic activity, acting on a protein;	PF00646	F-box domain
Q9BQL6	Fermitin family homolog 1 OS=Homo sapiens OX=9606 GN=FERMT1 PE=1 SV=1	FERMT1	0.637	Down	77.436	10.3	5	4	0.777944	1.22206	nucleus	K17082			GO:0001667 ameboidal-type cell migration; GO:0001817 regulation of cytokine production; GO:0001819 positive regulation of cytokine production; GO:0001952 regulation of cell-matrix adhesion; GO:0001954 positive regulation of cell-matrix adhesion; GO:0002791 regulation of peptide secretion; GO:0002793 positive regulation of peptide secretion; GO:0006928 movement of cell or subcellular component; GO…	GO:0001726 ruffle; GO:0005622 intracellular; GO:0005623 cell; GO:0005737 cytoplasm; GO:0005829 cytosol; GO:0005856 cytoskeleton; GO:0005886 plasma membrane; GO:0005912 adherens junction; GO:0005925 focal adhesion; GO:0016020 membrane; GO:0030054 cell junction; GO:0030055 cell-substrate junction; GO:0031252 cell leading edge; GO:0031253 cell projection membrane; GO:0031256 leading edge membrane; G…	GO:0003779 actin binding; GO:0005488 binding; GO:0005515 protein binding; GO:0008092 cytoskeletal protein binding; GO:0044877 protein-containing complex binding; GO:0051015 actin filament binding;	PF00373; PF00169	FERM central domain; PH domain	D	KOG3727	Mitogen inducible gene product (contains ERM and PH domains)
Q96M96	FYVE, RhoGEF and PH domain-containing protein 4 OS=Homo sapiens OX=9606 GN=FGD4 PE=1 SV=2	FGD4	1.627	Up	86.625	16.1	7	7	1.23876	0.761241	nucleus	K05723			GO:0000165 MAPK cascade; GO:0000187 activation of MAPK activity; GO:0001932 regulation of protein phosphorylation; GO:0001934 positive regulation of protein phosphorylation; GO:0006464 cellular protein modification process; GO:0006468 protein phosphorylation; GO:0006793 phosphorus metabolic process; GO:0006796 phosphate-containing compound metabolic process; GO:0006807 nitrogen compound metabolic…	GO:0001726 ruffle; GO:0005622 intracellular; GO:0005623 cell; GO:0005737 cytoplasm; GO:0005794 Golgi apparatus; GO:0005829 cytosol; GO:0012505 endomembrane system; GO:0030027 lamellipodium; GO:0030175 filopodium; GO:0031252 cell leading edge; GO:0042995 cell projection; GO:0043226 organelle; GO:0043227 membrane-bounded organelle; GO:0043229 intracellular organelle; GO:0043231 intracellular membra…	GO:0003779 actin binding; GO:0005085 guanyl-nucleotide exchange factor activity; GO:0005088 Ras guanyl-nucleotide exchange factor activity; GO:0005089 Rho guanyl-nucleotide exchange factor activity; GO:0005488 binding; GO:0005515 protein binding; GO:0008092 cytoskeletal protein binding; GO:0017016 Ras GTPase binding; GO:0017048 Rho GTPase binding; GO:0019899 enzyme binding; GO:0031267 small GTPas…	PF00621; PF00169; PF01363	RhoGEF domain; PH domain; FYVE zinc finger	T	KOG4424	Predicted Rho/Rac guanine nucleotide exchange factor/faciogenital dysplasia protein 3
Q9NWM8	Peptidyl-prolyl cis-trans isomerase FKBP14 OS=Homo sapiens OX=9606 GN=FKBP14 PE=1 SV=1	FKBP14	0.476	Down	24.171	14.2	2	2	0.644742	1.35526	extracellular	K09577			GO:0000413 protein peptidyl-prolyl isomerization; GO:0006457 protein folding; GO:0006464 cellular protein modification process; GO:0006807 nitrogen compound metabolic process; GO:0006950 response to stress; GO:0006986 response to unfolded protein; GO:0007154 cell communication; GO:0007165 signal transduction; GO:0008152 metabolic process; GO:0009987 cellular process; GO:0010033 response to organi…	GO:0005622 intracellular; GO:0005623 cell; GO:0005737 cytoplasm; GO:0005783 endoplasmic reticulum; GO:0005788 endoplasmic reticulum lumen; GO:0012505 endomembrane system; GO:0031974 membrane-enclosed lumen; GO:0043226 organelle; GO:0043227 membrane-bounded organelle; GO:0043229 intracellular organelle; GO:0043231 intracellular membrane-bounded organelle; GO:0043233 organelle lumen; GO:0070013 int…	GO:0003755 peptidyl-prolyl cis-trans isomerase activity; GO:0003824 catalytic activity; GO:0005488 binding; GO:0005527 macrolide binding; GO:0005528 FK506 binding; GO:0008144 drug binding; GO:0016853 isomerase activity; GO:0016859 cis-trans isomerase activity; GO:0097159 organic cyclic compound binding; GO:0140096 catalytic activity, acting on a protein; GO:1901363 heterocyclic compound binding;	PF00254; PF13499	FKBP-type peptidyl-prolyl cis-trans isomerase; EF-hand domain pair	O	KOG0549	FKBP-type peptidyl-prolyl cis-trans isomerase
P02751	Fibronectin OS=Homo sapiens OX=9606 GN=FN1 PE=1 SV=5	FN1	2.117	Up	272.32	41.7	67	67	1.3584	0.641602	extracellular	K05717	FN1; fibronectin 1	hsa04510 Focal adhesion; hsa05146 Amoebiasis; hsa05200 Pathways in cancer; hsa05222 Small cell lung cancer; hsa05100 Bacterial invasion of epithelial cells; hsa04810 Regulation of actin cytoskeleton; hsa04512 ECM-receptor interaction; hsa05165 Human papillomavirus infection; hsa05205 Proteoglycans in cancer; hsa04151 PI3K-Akt signaling pathway; hsa05135 Yersinia infection; hsa04933 AGE-RAGE signa…	GO:0000302 response to reactive oxygen species; GO:0000902 cell morphogenesis; GO:0000904 cell morphogenesis involved in differentiation; GO:0001101 response to acid chemical; GO:0001503 ossification; GO:0001558 regulation of cell growth; GO:0001667 ameboidal-type cell migration; GO:0001678 cellular glucose homeostasis; GO:0001704 formation of primary germ layer; GO:0001706 endoderm formation; GO…	GO:0005576 extracellular region; GO:0005577 fibrinogen complex; GO:0005604 basement membrane; GO:0005615 extracellular space; GO:0005622 intracellular; GO:0005623 cell; GO:0005737 cytoplasm; GO:0005783 endoplasmic reticulum; GO:0005788 endoplasmic reticulum lumen; GO:0005793 endoplasmic reticulum-Golgi intermediate compartment; GO:0005886 plasma membrane; GO:0012505 endomembrane system; GO:001602…	GO:0002020 protease binding; GO:0005102 signaling receptor binding; GO:0005178 integrin binding; GO:0005198 structural molecule activity; GO:0005201 extracellular matrix structural constituent; GO:0005488 binding; GO:0005515 protein binding; GO:0005518 collagen binding; GO:0005539 glycosaminoglycan binding; GO:0008022 protein C-terminus binding; GO:0008047 enzyme activator activity; GO:0008201 he…	PF00039; PF00040; PF00041	Fibronectin type I domain; Fibronectin type II domain; Fibronectin type III domain
Q9HA64	Ketosamine-3-kinase OS=Homo sapiens OX=9606 GN=FN3KRP PE=1 SV=2	FN3KRP	0.593	Down	34.412	14.9	3	3	0.744875	1.25513	cytoplasm	K15523			GO:0006464 cellular protein modification process; GO:0006793 phosphorus metabolic process; GO:0006796 phosphate-containing compound metabolic process; GO:0006807 nitrogen compound metabolic process; GO:0008152 metabolic process; GO:0009987 cellular process; GO:0016310 phosphorylation; GO:0019538 protein metabolic process; GO:0036211 protein modification process; GO:0043170 macromolecule metabolic…	GO:0005622 intracellular; GO:0005623 cell; GO:0005737 cytoplasm; GO:0005829 cytosol;	GO:0003824 catalytic activity; GO:0016301 kinase activity; GO:0016740 transferase activity; GO:0016772 transferase activity, transferring phosphorus-containing groups;			G	KOG3021	Predicted kinase
Q16658	Fascin OS=Homo sapiens OX=9606 GN=FSCN1 PE=1 SV=3	FSCN1	0.417	Down	54.529	26.4	9	9	0.588113	1.41189	cytoplasm	K23551	FSCN1; fascin 1	hsa05206 MicroRNAs in cancer	GO:0006928 movement of cell or subcellular component; GO:0006996 organelle organization; GO:0007010 cytoskeleton organization; GO:0007015 actin filament organization; GO:0007043 cell-cell junction assembly; GO:0007154 cell communication; GO:0007163 establishment or maintenance of cell polarity; GO:0007165 signal transduction; GO:0007166 cell surface receptor signaling pathway; GO:0008283 cell pop…	GO:0001725 stress fiber; GO:0001726 ruffle; GO:0002102 podosome; GO:0005622 intracellular; GO:0005623 cell; GO:0005737 cytoplasm; GO:0005829 cytosol; GO:0005856 cytoskeleton; GO:0005884 actin filament; GO:0005886 plasma membrane; GO:0005902 microvillus; GO:0005911 cell-cell junction; GO:0015629 actin cytoskeleton; GO:0016020 membrane; GO:0030027 lamellipodium; GO:0030054 cell junction; GO:0030175…	GO:0003779 actin binding; GO:0005488 binding; GO:0005515 protein binding; GO:0008092 cytoskeletal protein binding; GO:0008144 drug binding; GO:0044877 protein-containing complex binding; GO:0051015 actin filament binding;	PF06268	Fascin domain
Q96QD9	UAP56-interacting factor OS=Homo sapiens OX=9606 GN=FYTTD1 PE=1 SV=3	FYTTD1	1.669	Up	35.818	11.6	3	3	1.25053	0.749475	mitochondria				GO:0006403 RNA localization; GO:0006405 RNA export from nucleus; GO:0006406 mRNA export from nucleus; GO:0006611 protein export from nucleus; GO:0006810 transport; GO:0006886 intracellular protein transport; GO:0006913 nucleocytoplasmic transport; GO:0008104 protein localization; GO:0008152 metabolic process; GO:0010467 gene expression; GO:0015031 protein transport; GO:0015833 peptide transport; …	GO:0005622 intracellular; GO:0005623 cell; GO:0005634 nucleus; GO:0005654 nucleoplasm; GO:0016604 nuclear body; GO:0016607 nuclear speck; GO:0031974 membrane-enclosed lumen; GO:0031981 nuclear lumen; GO:0043226 organelle; GO:0043227 membrane-bounded organelle; GO:0043229 intracellular organelle; GO:0043231 intracellular membrane-bounded organelle; GO:0043233 organelle lumen; GO:0070013 intracellu…	GO:0003676 nucleic acid binding; GO:0003723 RNA binding; GO:0003729 mRNA binding; GO:0005488 binding; GO:0097159 organic cyclic compound binding; GO:1901363 heterocyclic compound binding;
Q06547	GA-binding protein subunit beta-1 OS=Homo sapiens OX=9606 GN=GABPB1 PE=1 SV=2	GABPB1	2.213	Up	42.482	7.3	2	2	1.37761	0.622387	cytoskeleton	K09454			GO:0006355 regulation of transcription, DNA-templated; GO:0006357 regulation of transcription by RNA polymerase II; GO:0009889 regulation of biosynthetic process; GO:0009891 positive regulation of biosynthetic process; GO:0009893 positive regulation of metabolic process; GO:0010468 regulation of gene expression; GO:0010556 regulation of macromolecule biosynthetic process; GO:0010557 positive regu…	GO:0005622 intracellular; GO:0005623 cell; GO:0005634 nucleus; GO:0005654 nucleoplasm; GO:0005737 cytoplasm; GO:0031974 membrane-enclosed lumen; GO:0031981 nuclear lumen; GO:0032991 protein-containing complex; GO:0035770 ribonucleoprotein granule; GO:0036464 cytoplasmic ribonucleoprotein granule; GO:0043226 organelle; GO:0043227 membrane-bounded organelle; GO:0043228 non-membrane-bounded organell…	GO:0001067 regulatory region nucleic acid binding; GO:0003676 nucleic acid binding; GO:0003677 DNA binding; GO:0003700 DNA-binding transcription factor activity; GO:0005488 binding; GO:0005515 protein binding; GO:0046982 protein heterodimerization activity; GO:0046983 protein dimerization activity; GO:0097159 organic cyclic compound binding; GO:0140110 transcription regulator activity; GO:1901363…
Q14435	Polypeptide N-acetylgalactosaminyltransferase 3 OS=Homo sapiens OX=9606 GN=GALNT3 PE=1 SV=2	GALNT3	1.54	Up	72.609	27.5	11	11	1.21262	0.787378	Golgi apparatus	K00710	GALNT; polypeptide N-acetylgalactosaminyltransferase [EC:2.4.1.41]	hsa00514 Other types of O-glycan biosynthesis; hsa00512 Mucin type O-glycan biosynthesis; hsa01100 Metabolic pathways	GO:0005975 carbohydrate metabolic process; GO:0006464 cellular protein modification process; GO:0006486 protein glycosylation; GO:0006493 protein O-linked glycosylation; GO:0006807 nitrogen compound metabolic process; GO:0007154 cell communication; GO:0007165 signal transduction; GO:0007166 cell surface receptor signaling pathway; GO:0007167 enzyme linked receptor protein signaling pathway; GO:00…	GO:0000139 Golgi membrane; GO:0005622 intracellular; GO:0005623 cell; GO:0005737 cytoplasm; GO:0005794 Golgi apparatus; GO:0012505 endomembrane system; GO:0016020 membrane; GO:0016021 integral component of membrane; GO:0031090 organelle membrane; GO:0031224 intrinsic component of membrane; GO:0031984 organelle subcompartment; GO:0043226 organelle; GO:0043227 membrane-bounded organelle; GO:0043229…	GO:0003824 catalytic activity; GO:0004653 polypeptide N-acetylgalactosaminyltransferase activity; GO:0005488 binding; GO:0005509 calcium ion binding; GO:0008194 UDP-glycosyltransferase activity; GO:0008376 acetylgalactosaminyltransferase activity; GO:0016740 transferase activity; GO:0016757 transferase activity, transferring glycosyl groups; GO:0016758 transferase activity, transferring hexosyl g…	PF00652	Ricin-type beta-trefoil lectin domain	O	KOG3736	Polypeptide N-acetylgalactosaminyltransferase
Q04446	1,4-alpha-glucan-branching enzyme OS=Homo sapiens OX=9606 GN=GBE1 PE=1 SV=3	GBE1	1.723	Up	80.473	21.5	12	12	1.26541	0.734594	nucleus	K00700	GBE1; 1,4-alpha-glucan branching enzyme [EC:2.4.1.18]	hsa00500 Starch and sucrose metabolism; hsa01100 Metabolic pathways	GO:0000271 polysaccharide biosynthetic process; GO:0005975 carbohydrate metabolic process; GO:0005976 polysaccharide metabolic process; GO:0005977 glycogen metabolic process; GO:0005978 glycogen biosynthetic process; GO:0006073 cellular glucan metabolic process; GO:0006091 generation of precursor metabolites and energy; GO:0006112 energy reserve metabolic process; GO:0008152 metabolic process; GO…	GO:0005622 intracellular; GO:0005623 cell; GO:0005737 cytoplasm; GO:0005829 cytosol;	GO:0003824 catalytic activity; GO:0003844 1,4-alpha-glucan branching enzyme activity; GO:0005488 binding; GO:0016740 transferase activity; GO:0016757 transferase activity, transferring glycosyl groups; GO:0016758 transferase activity, transferring hexosyl groups; GO:0030246 carbohydrate binding;	PF02922; PF00128; PF02806	Carbohydrate-binding module 48 (Isoamylase N-terminal domain); Alpha amylase, catalytic domain; Alpha amylase, C-terminal all-beta domain	G	KOG0470	1,4-alpha-glucan branching enzyme/starch branching enzyme II
Q8IWJ2	GRIP and coiled-coil domain-containing protein 2 OS=Homo sapiens OX=9606 GN=GCC2 PE=1 SV=4	GCC2	1.605	Up	195.91	20.4	26	25	1.23223	0.767772	cytoplasm	K20282	GCC2; GRIP and coiled-coil domain-containing protein 2	hsa05132 Salmonella infection	GO:0000226 microtubule cytoskeleton organization; GO:0006605 protein targeting; GO:0006622 protein targeting to lysosome; GO:0006623 protein targeting to vacuole; GO:0006810 transport; GO:0006886 intracellular protein transport; GO:0006996 organelle organization; GO:0007010 cytoskeleton organization; GO:0007017 microtubule-based process; GO:0007030 Golgi organization; GO:0007034 vacuolar transpor…	GO:0000139 Golgi membrane; GO:0005622 intracellular; GO:0005623 cell; GO:0005634 nucleus; GO:0005654 nucleoplasm; GO:0005737 cytoplasm; GO:0005794 Golgi apparatus; GO:0005802 trans-Golgi network; GO:0005829 cytosol; GO:0012505 endomembrane system; GO:0016020 membrane; GO:0031090 organelle membrane; GO:0031974 membrane-enclosed lumen; GO:0031981 nuclear lumen; GO:0031984 organelle subcompartment; …	GO:0005488 binding; GO:0005515 protein binding; GO:0042802 identical protein binding;			U	KOG0864	Ran-binding protein RANBP1 and related RanBD domain proteins
Q969S9	Ribosome-releasing factor 2, mitochondrial OS=Homo sapiens OX=9606 GN=GFM2 PE=1 SV=1	GFM2	0.625	Down	86.6	22.7	13	13	0.769051	1.23095	mitochondria	K02355			GO:0006412 translation; GO:0006415 translational termination; GO:0006518 peptide metabolic process; GO:0006807 nitrogen compound metabolic process; GO:0006996 organelle organization; GO:0008152 metabolic process; GO:0009058 biosynthetic process; GO:0009059 macromolecule biosynthetic process; GO:0009987 cellular process; GO:0010467 gene expression; GO:0016043 cellular component organization; GO:00…	GO:0005622 intracellular; GO:0005623 cell; GO:0005737 cytoplasm; GO:0005739 mitochondrion; GO:0005759 mitochondrial matrix; GO:0031974 membrane-enclosed lumen; GO:0043226 organelle; GO:0043227 membrane-bounded organelle; GO:0043229 intracellular organelle; GO:0043231 intracellular membrane-bounded organelle; GO:0043233 organelle lumen; GO:0070013 intracellular organelle lumen;	GO:0003824 catalytic activity; GO:0003924 GTPase activity; GO:0016462 pyrophosphatase activity; GO:0016787 hydrolase activity; GO:0016817 hydrolase activity, acting on acid anhydrides; GO:0016818 hydrolase activity, acting on acid anhydrides, in phosphorus-containing anhydrides; GO:0017111 nucleoside-triphosphatase activity;	PF00009; PF03144; PF03764; PF00679	Elongation factor Tu GTP binding domain; Elongation factor Tu domain 2; Elongation factor G, domain IV; Elongation factor G C-terminus	J	KOG0464	Elongation factor G
O95749	Geranylgeranyl pyrophosphate synthase OS=Homo sapiens OX=9606 GN=GGPS1 PE=1 SV=1	GGPS1	0.611	Down	34.87	12.7	3	3	0.758192	1.24181	cytoplasm	K00804	GGPS1; geranylgeranyl diphosphate synthase, type III [EC:2.5.1.1 2.5.1.10 2.5.1.29]	hsa00900 Terpenoid backbone biosynthesis; hsa01100 Metabolic pathways	GO:0006066 alcohol metabolic process; GO:0006629 lipid metabolic process; GO:0006694 steroid biosynthetic process; GO:0006695 cholesterol biosynthetic process; GO:0006720 isoprenoid metabolic process; GO:0008152 metabolic process; GO:0008202 steroid metabolic process; GO:0008203 cholesterol metabolic process; GO:0008610 lipid biosynthetic process; GO:0009058 biosynthetic process; GO:0009889 regul…	GO:0005622 intracellular; GO:0005623 cell; GO:0005737 cytoplasm; GO:0005829 cytosol;	GO:0003824 catalytic activity; GO:0004161 dimethylallyltranstransferase activity; GO:0004311 farnesyltranstransferase activity; GO:0004337 geranyltranstransferase activity; GO:0004659 prenyltransferase activity; GO:0005488 binding; GO:0005515 protein binding; GO:0016740 transferase activity; GO:0016765 transferase activity, transferring alkyl or aryl (other than methyl) groups; GO:0042802 identic…	PF00348	Polyprenyl synthetase	H	KOG0777	Geranylgeranyl pyrophosphate synthase/Polyprenyl synthetase
P19440	Glutathione hydrolase 1 proenzyme OS=Homo sapiens OX=9606 GN=GGT1 PE=1 SV=2	GGT1	2.104	Up	61.409	23.7	10	10	1.35561	0.644394	plasma membrane	K18592	GGT1_5; gamma-glutamyltranspeptidase / glutathione hydrolase / leukotriene-C4 hydrolase [EC:2.3.2.2 3.4.19.13 3.4.19.14]	hsa00480 Glutathione metabolism; hsa00590 Arachidonic acid metabolism; hsa00430 Taurine and hypotaurine metabolism; hsa01100 Metabolic pathways	GO:0000003 reproduction; GO:0000096 sulfur amino acid metabolic process; GO:0000097 sulfur amino acid biosynthetic process; GO:0002682 regulation of immune system process; GO:0006082 organic acid metabolic process; GO:0006412 translation; GO:0006508 proteolysis; GO:0006518 peptide metabolic process; GO:0006520 cellular amino acid metabolic process; GO:0006534 cysteine metabolic process; GO:000653…	GO:0005576 extracellular region; GO:0005615 extracellular space; GO:0005622 intracellular; GO:0005623 cell; GO:0005737 cytoplasm; GO:0005783 endoplasmic reticulum; GO:0005886 plasma membrane; GO:0005887 integral component of plasma membrane; GO:0012505 endomembrane system; GO:0016020 membrane; GO:0016021 integral component of membrane; GO:0031224 intrinsic component of membrane; GO:0031226 intrin…	GO:0000048 peptidyltransferase activity; GO:0002951 leukotriene-C(4) hydrolase; GO:0003824 catalytic activity; GO:0008233 peptidase activity; GO:0008238 exopeptidase activity; GO:0008242 omega peptidase activity; GO:0016740 transferase activity; GO:0016746 transferase activity, transferring acyl groups; GO:0016755 transferase activity, transferring amino-acyl groups; GO:0016787 hydrolase activity…	PF01019	Gamma-glutamyltranspeptidase	E	KOG2410	Gamma-glutamyltransferase
Q14691	DNA replication complex GINS protein PSF1 OS=Homo sapiens OX=9606 GN=GINS1 PE=1 SV=1	GINS1	0.643	Down	22.988	22.4	3	3	0.782472	1.21753	cytoplasm	K10732			GO:0000278 mitotic cell cycle; GO:0001701 in utero embryonic development; GO:0001824 blastocyst development; GO:0001832 blastocyst growth; GO:0001833 inner cell mass cell proliferation; GO:0006139 nucleobase-containing compound metabolic process; GO:0006259 DNA metabolic process; GO:0006260 DNA replication; GO:0006261 DNA-dependent DNA replication; GO:0006271 DNA strand elongation involved in DNA…	GO:0000228 nuclear chromosome; GO:0000811 GINS complex; GO:0005622 intracellular; GO:0005623 cell; GO:0005634 nucleus; GO:0005654 nucleoplasm; GO:0005694 chromosome; GO:0005737 cytoplasm; GO:0031261 DNA replication preinitiation complex; GO:0031974 membrane-enclosed lumen; GO:0031981 nuclear lumen; GO:0032991 protein-containing complex; GO:0032993 protein-DNA complex; GO:0043226 organelle; GO:004…	GO:0003678 DNA helicase activity; GO:0003824 catalytic activity; GO:0004386 helicase activity; GO:0016462 pyrophosphatase activity; GO:0016787 hydrolase activity; GO:0016817 hydrolase activity, acting on acid anhydrides; GO:0016818 hydrolase activity, acting on acid anhydrides, in phosphorus-containing anhydrides; GO:0017111 nucleoside-triphosphatase activity; GO:0043138 3'-5' DNA helicase activi…			L	KOG3303	Predicted alpha-helical protein, potentially involved in replication/repair
Q9BRX5	DNA replication complex GINS protein PSF3 OS=Homo sapiens OX=9606 GN=GINS3 PE=1 SV=1	GINS3	0.582	Down	24.534	56.5	10	10	0.735779	1.26422	nucleus	K10734			GO:0006139 nucleobase-containing compound metabolic process; GO:0006259 DNA metabolic process; GO:0006260 DNA replication; GO:0006261 DNA-dependent DNA replication; GO:0006271 DNA strand elongation involved in DNA replication; GO:0006725 cellular aromatic compound metabolic process; GO:0006807 nitrogen compound metabolic process; GO:0008152 metabolic process; GO:0009058 biosynthetic process; GO:0…	GO:0005622 intracellular; GO:0005623 cell; GO:0005634 nucleus; GO:0005654 nucleoplasm; GO:0031974 membrane-enclosed lumen; GO:0031981 nuclear lumen; GO:0043226 organelle; GO:0043227 membrane-bounded organelle; GO:0043229 intracellular organelle; GO:0043231 intracellular membrane-bounded organelle; GO:0043233 organelle lumen; GO:0070013 intracellular organelle lumen;				L	KOG1106	Uncharacterized conserved protein
Q9BRT9	DNA replication complex GINS protein SLD5 OS=Homo sapiens OX=9606 GN=GINS4 PE=1 SV=1	GINS4	0.51	Down	26.047	17.5	3	3	0.675398	1.3246	cytoskeleton	K10735			GO:0000724 double-strand break repair via homologous recombination; GO:0000725 recombinational repair; GO:0000727 double-strand break repair via break-induced replication; GO:0001701 in utero embryonic development; GO:0001824 blastocyst development; GO:0001832 blastocyst growth; GO:0001833 inner cell mass cell proliferation; GO:0006139 nucleobase-containing compound metabolic process; GO:0006259 …	GO:0000228 nuclear chromosome; GO:0000811 GINS complex; GO:0005622 intracellular; GO:0005623 cell; GO:0005634 nucleus; GO:0005654 nucleoplasm; GO:0005657 replication fork; GO:0005694 chromosome; GO:0005737 cytoplasm; GO:0031261 DNA replication preinitiation complex; GO:0031298 replication fork protection complex; GO:0031974 membrane-enclosed lumen; GO:0031981 nuclear lumen; GO:0032991 protein-con…				L	KOG3176	Predicted alpha-helical protein, potentially involved in replication/repair
Q14161	ARF GTPase-activating protein GIT2 OS=Homo sapiens OX=9606 GN=GIT2 PE=1 SV=2	GIT2	0.545	Down	84.542	5.9	3	3	0.705319	1.29468	nucleus	K12487	GIT2; G protein-coupled receptor kinase interactor 2	hsa04144 Endocytosis; hsa05135 Yersinia infection	GO:0006950 response to stress; GO:0007610 behavior; GO:0008277 regulation of G protein-coupled receptor signaling pathway; GO:0009966 regulation of signal transduction; GO:0010646 regulation of cell communication; GO:0023051 regulation of signaling; GO:0032501 multicellular organismal process; GO:0033555 multicellular organismal response to stress; GO:0048265 response to pain; GO:0048266 behavior…	GO:0005622 intracellular; GO:0005623 cell; GO:0005634 nucleus; GO:0005654 nucleoplasm; GO:0031974 membrane-enclosed lumen; GO:0031981 nuclear lumen; GO:0043226 organelle; GO:0043227 membrane-bounded organelle; GO:0043229 intracellular organelle; GO:0043231 intracellular membrane-bounded organelle; GO:0043233 organelle lumen; GO:0070013 intracellular organelle lumen;	GO:0005488 binding; GO:0044877 protein-containing complex binding;	PF01412; PF12205	Putative GTPase activating protein for Arf; G protein-coupled receptor kinase-interacting protein 1 C term	T	KOG0818	GTPase-activating proteins of the GIT family
P35754	Glutaredoxin-1 OS=Homo sapiens OX=9606 GN=GLRX PE=1 SV=2	GLRX	2.139	Up	11.776	14.2	2	2	1.36285	0.637148	cytoplasm	K03676			GO:0000003 reproduction; GO:0001678 cellular glucose homeostasis; GO:0002028 regulation of sodium ion transport; GO:0002791 regulation of peptide secretion; GO:0002793 positive regulation of peptide secretion; GO:0002931 response to ischemia; GO:0006139 nucleobase-containing compound metabolic process; GO:0006464 cellular protein modification process; GO:0006725 cellular aromatic compound metabol…	GO:0005622 intracellular; GO:0005623 cell; GO:0005634 nucleus; GO:0005737 cytoplasm; GO:0005739 mitochondrion; GO:0005740 mitochondrial envelope; GO:0005758 mitochondrial intermembrane space; GO:0005829 cytosol; GO:0030425 dendrite; GO:0031967 organelle envelope; GO:0031970 organelle envelope lumen; GO:0031974 membrane-enclosed lumen; GO:0031975 envelope; GO:0036477 somatodendritic compartment; G…	GO:0003824 catalytic activity; GO:0005488 binding; GO:0005515 protein binding; GO:0015035 protein disulfide oxidoreductase activity; GO:0015036 disulfide oxidoreductase activity; GO:0015037 peptide disulfide oxidoreductase activity; GO:0015038 glutathione disulfide oxidoreductase activity; GO:0016491 oxidoreductase activity; GO:0016667 oxidoreductase activity, acting on a sulfur group of donors; …	PF00462	Glutaredoxin	O	KOG1752	Glutaredoxin and related proteins
P15104	Glutamine synthetase OS=Homo sapiens OX=9606 GN=GLUL PE=1 SV=4	GLUL	0.469	Down	42.064	23.1	6	6	0.638108	1.36189	cytoplasm	K01915	glnA; glutamine synthetase [EC:6.3.1.2]	hsa04724 Glutamatergic synapse; hsa00630 Glyoxylate and dicarboxylate metabolism; hsa04727 GABAergic synapse; hsa00910 Nitrogen metabolism; hsa00250 Alanine, aspartate and glutamate metabolism; hsa00220 Arginine biosynthesis; hsa04217 Necroptosis; hsa01230 Biosynthesis of amino acids; hsa01100 Metabolic pathways	GO:0001504 neurotransmitter uptake; GO:0001505 regulation of neurotransmitter levels; GO:0002791 regulation of peptide secretion; GO:0002793 positive regulation of peptide secretion; GO:0006082 organic acid metabolic process; GO:0006520 cellular amino acid metabolic process; GO:0006536 glutamate metabolic process; GO:0006538 glutamate catabolic process; GO:0006541 glutamine metabolic process; GO:…	GO:0005622 intracellular; GO:0005623 cell; GO:0005737 cytoplasm; GO:0005739 mitochondrion; GO:0005783 endoplasmic reticulum; GO:0005791 rough endoplasmic reticulum; GO:0005829 cytosol; GO:0012505 endomembrane system; GO:0030424 axon; GO:0032991 protein-containing complex; GO:0036477 somatodendritic compartment; GO:0042995 cell projection; GO:0043005 neuron projection; GO:0043025 neuronal cell bod…	GO:0000166 nucleotide binding; GO:0000287 magnesium ion binding; GO:0003824 catalytic activity; GO:0004356 glutamate-ammonia ligase activity; GO:0005488 binding; GO:0005515 protein binding; GO:0005524 ATP binding; GO:0008144 drug binding; GO:0016211 ammonia ligase activity; GO:0016595 glutamate binding; GO:0016597 amino acid binding; GO:0016874 ligase activity; GO:0016879 ligase activity, forming…	PF03951; PF00120	Glutamine synthetase, beta-Grasp domain; Glutamine synthetase, catalytic domain	E	KOG0683	Glutamine synthetase
Q9HAV0	Guanine nucleotide-binding protein subunit beta-4 OS=Homo sapiens OX=9606 GN=GNB4 PE=1 SV=3	GNB4	1.999	Up	37.567	40	9	5	1.33303	0.66697	cytoplasm	K04538	GNB4; guanine nucleotide-binding protein subunit beta-4	hsa04014 Ras signaling pathway; hsa04725 Cholinergic synapse; hsa05170 Human immunodeficiency virus 1 infection; hsa04727 GABAergic synapse; hsa05200 Pathways in cancer; hsa04713 Circadian entrainment; hsa04371 Apelin signaling pathway; hsa05034 Alcoholism; hsa04062 Chemokine signaling pathway; hsa04926 Relaxin signaling pathway; hsa05032 Morphine addiction; hsa04724 Glutamatergic synapse; hsa051…	GO:0006457 protein folding; GO:0007154 cell communication; GO:0007165 signal transduction; GO:0007186 G protein-coupled receptor signaling pathway; GO:0009987 cellular process; GO:0023052 signaling; GO:0050789 regulation of biological process; GO:0050794 regulation of cellular process; GO:0050896 response to stimulus; GO:0051716 cellular response to stimulus; GO:0065007 biological regulation;	GO:0005622 intracellular; GO:0005623 cell; GO:0005737 cytoplasm; GO:0005829 cytosol; GO:0005834 heterotrimeric G-protein complex; GO:0005886 plasma membrane; GO:0009898 cytoplasmic side of plasma membrane; GO:0016020 membrane; GO:0019897 extrinsic component of plasma membrane; GO:0019898 extrinsic component of membrane; GO:0031234 extrinsic component of cytoplasmic side of plasma membrane; GO:003…	GO:0003824 catalytic activity; GO:0003924 GTPase activity; GO:0005488 binding; GO:0016462 pyrophosphatase activity; GO:0016787 hydrolase activity; GO:0016817 hydrolase activity, acting on acid anhydrides; GO:0016818 hydrolase activity, acting on acid anhydrides, in phosphorus-containing anhydrides; GO:0017111 nucleoside-triphosphatase activity; GO:0044877 protein-containing complex binding;			S	KOG0286	G-protein beta subunit
Q9UBI6	Guanine nucleotide-binding protein G(I)/G(S)/G(O) subunit gamma-12 OS=Homo sapiens OX=9606 GN=GNG12 PE=1 SV=3	GNG12	0.635	Down	8.0061	56.9	3	3	0.776903	1.2231	nucleus	K04347	GNG12; guanine nucleotide-binding protein G(I)/G(S)/G(O) subunit gamma-12	hsa04014 Ras signaling pathway; hsa04725 Cholinergic synapse; hsa05170 Human immunodeficiency virus 1 infection; hsa04727 GABAergic synapse; hsa05200 Pathways in cancer; hsa04713 Circadian entrainment; hsa04371 Apelin signaling pathway; hsa05034 Alcoholism; hsa04010 MAPK signaling pathway; hsa04062 Chemokine signaling pathway; hsa05032 Morphine addiction; hsa04926 Relaxin signaling pathway; hsa04…	GO:0007154 cell communication; GO:0007165 signal transduction; GO:0009987 cellular process; GO:0023052 signaling; GO:0050789 regulation of biological process; GO:0050794 regulation of cellular process; GO:0050896 response to stimulus; GO:0051716 cellular response to stimulus; GO:0065007 biological regulation;	GO:0005623 cell; GO:0005886 plasma membrane; GO:0016020 membrane; GO:0071944 cell periphery;	GO:0005488 binding; GO:0005515 protein binding; GO:0019904 protein domain specific binding; GO:0030165 PDZ domain binding; GO:0042301 phosphate ion binding; GO:0043167 ion binding; GO:0043168 anion binding;	PF00631	GGL domain	T	KOG4119	G protein gamma subunit
Q9NVN8	Guanine nucleotide-binding protein-like 3-like protein OS=Homo sapiens OX=9606 GN=GNL3L PE=1 SV=1	GNL3L	0.627	Down	65.572	9.8	4	4	0.770734	1.22927	nucleus	K14538	NUG1; nuclear GTP-binding protein	hsa03008 Ribosome biogenesis in eukaryotes	GO:0009889 regulation of biosynthetic process; GO:0009890 negative regulation of biosynthetic process; GO:0009892 negative regulation of metabolic process; GO:0010556 regulation of macromolecule biosynthetic process; GO:0010558 negative regulation of macromolecule biosynthetic process; GO:0010605 negative regulation of macromolecule metabolic process; GO:0010639 negative regulation of organelle o…	GO:0005622 intracellular; GO:0005623 cell; GO:0005634 nucleus; GO:0005697 telomerase holoenzyme complex; GO:0005730 nucleolus; GO:0005737 cytoplasm; GO:0005829 cytosol; GO:0031974 membrane-enclosed lumen; GO:0031981 nuclear lumen; GO:0032991 protein-containing complex; GO:0043226 organelle; GO:0043227 membrane-bounded organelle; GO:0043228 non-membrane-bounded organelle; GO:0043229 intracellular …	GO:0003824 catalytic activity; GO:0003924 GTPase activity; GO:0016462 pyrophosphatase activity; GO:0016787 hydrolase activity; GO:0016817 hydrolase activity, acting on acid anhydrides; GO:0016818 hydrolase activity, acting on acid anhydrides, in phosphorus-containing anhydrides; GO:0017111 nucleoside-triphosphatase activity;			S	KOG2484	GTPase
Q14749	Glycine N-methyltransferase OS=Homo sapiens OX=9606 GN=GNMT PE=1 SV=3	GNMT	1.535	Up	32.742	33.9	6	6	1.21107	0.788933	cytoplasm,nucleus	K00552	GNMT; glycine N-methyltransferase [EC:2.1.1.20]	hsa00260 Glycine, serine and threonine metabolism; hsa01100 Metabolic pathways	GO:0000096 sulfur amino acid metabolic process; GO:0001505 regulation of neurotransmitter levels; GO:0005975 carbohydrate metabolic process; GO:0005976 polysaccharide metabolic process; GO:0005977 glycogen metabolic process; GO:0006073 cellular glucan metabolic process; GO:0006082 organic acid metabolic process; GO:0006091 generation of precursor metabolites and energy; GO:0006109 regulation of c…	GO:0005622 intracellular; GO:0005623 cell; GO:0005634 nucleus; GO:0005737 cytoplasm; GO:0005829 cytosol; GO:0032991 protein-containing complex; GO:0034708 methyltransferase complex; GO:0043226 organelle; GO:0043227 membrane-bounded organelle; GO:0043229 intracellular organelle; GO:0043231 intracellular membrane-bounded organelle; GO:1902494 catalytic complex; GO:1990234 transferase complex;	GO:0003824 catalytic activity; GO:0005488 binding; GO:0005515 protein binding; GO:0005542 folic acid binding; GO:0008144 drug binding; GO:0008168 methyltransferase activity; GO:0008170 N-methyltransferase activity; GO:0008757 S-adenosylmethionine-dependent methyltransferase activity; GO:0016594 glycine binding; GO:0016597 amino acid binding; GO:0016740 transferase activity; GO:0016741 transferase…	PF13649	Methyltransferase domain
Q8NBJ4	Golgi membrane protein 1 OS=Homo sapiens OX=9606 GN=GOLM1 PE=1 SV=1	GOLM1	1.849	Up	45.333	34.7	10	10	1.29803	0.701969	extracellular				GO:0006464 cellular protein modification process; GO:0006807 nitrogen compound metabolic process; GO:0008152 metabolic process; GO:0009987 cellular process; GO:0019538 protein metabolic process; GO:0036211 protein modification process; GO:0043170 macromolecule metabolic process; GO:0043412 macromolecule modification; GO:0043687 post-translational protein modification; GO:0044237 cellular metaboli…	GO:0005622 intracellular; GO:0005623 cell; GO:0005737 cytoplasm; GO:0005783 endoplasmic reticulum; GO:0005788 endoplasmic reticulum lumen; GO:0005794 Golgi apparatus; GO:0005886 plasma membrane; GO:0005887 integral component of plasma membrane; GO:0012505 endomembrane system; GO:0016020 membrane; GO:0016021 integral component of membrane; GO:0031224 intrinsic component of membrane; GO:0031226 int…
Q9Y3E0	Vesicle transport protein GOT1B OS=Homo sapiens OX=9606 GN=GOLT1B PE=1 SV=1	GOLT1B	1.538	Up	15.425	18.8	3	3	1.21205	0.787948	plasma membrane					GO:0005622 intracellular; GO:0005623 cell; GO:0005737 cytoplasm; GO:0005783 endoplasmic reticulum; GO:0012505 endomembrane system; GO:0043226 organelle; GO:0043227 membrane-bounded organelle; GO:0043229 intracellular organelle; GO:0043231 intracellular membrane-bounded organelle;				U	KOG1743	Ferric reductase-like proteins
Q5T848	Probable G-protein coupled receptor 158 OS=Homo sapiens OX=9606 GN=GPR158 PE=1 SV=1	GPR158	1.515	Up	135.49	4.7	3	3	1.20474	0.795255	plasma membrane	K08469			GO:0007154 cell communication; GO:0007165 signal transduction; GO:0007186 G protein-coupled receptor signaling pathway; GO:0008104 protein localization; GO:0009987 cellular process; GO:0023052 signaling; GO:0033036 macromolecule localization; GO:0034613 cellular protein localization; GO:0050789 regulation of biological process; GO:0050794 regulation of cellular process; GO:0050896 response to sti…	GO:0005623 cell; GO:0005886 plasma membrane; GO:0016020 membrane; GO:0071944 cell periphery;				S	KOG4418	Predicted membrane protein
P07203	Glutathione peroxidase 1 OS=Homo sapiens OX=9606 GN=GPX1 PE=1 SV=4	GPX1	0.425	Down	22.088	41.9	6	6	0.596818	1.40318	extracellular	K00432	gpx; glutathione peroxidase [EC:1.11.1.9]	hsa00480 Glutathione metabolism; hsa00590 Arachidonic acid metabolism; hsa05016 Huntington disease; hsa04918 Thyroid hormone synthesis; hsa05022 Pathways of neurodegeneration - multiple diseases; hsa05014 Amyotrophic lateral sclerosis; hsa01100 Metabolic pathways	GO:0000302 response to reactive oxygen species; GO:0001101 response to acid chemical; GO:0001525 angiogenesis; GO:0001568 blood vessel development; GO:0001659 temperature homeostasis; GO:0001667 ameboidal-type cell migration; GO:0001678 cellular glucose homeostasis; GO:0001885 endothelial cell development; GO:0001944 vasculature development; GO:0002064 epithelial cell development; GO:0002682 regu…	GO:0005622 intracellular; GO:0005623 cell; GO:0005634 nucleus; GO:0005737 cytoplasm; GO:0005739 mitochondrion; GO:0005759 mitochondrial matrix; GO:0005829 cytosol; GO:0031974 membrane-enclosed lumen; GO:0043226 organelle; GO:0043227 membrane-bounded organelle; GO:0043229 intracellular organelle; GO:0043231 intracellular membrane-bounded organelle; GO:0043233 organelle lumen; GO:0070013 intracellu…	GO:0003824 catalytic activity; GO:0004601 peroxidase activity; GO:0004602 glutathione peroxidase activity; GO:0005488 binding; GO:0005515 protein binding; GO:0016209 antioxidant activity; GO:0016491 oxidoreductase activity; GO:0016684 oxidoreductase activity, acting on peroxide as acceptor; GO:0017124 SH3 domain binding; GO:0019904 protein domain specific binding;			O	KOG1651	Glutathione peroxidase
P36969	Phospholipid hydroperoxide glutathione peroxidase OS=Homo sapiens OX=9606 GN=GPX4 PE=1 SV=3	GPX4	0.494	Down	22.174	25.4	5	5	0.660967	1.33903	extracellular	K05361	GPX4; phospholipid-hydroperoxide glutathione peroxidase [EC:1.11.1.12]	hsa04216 Ferroptosis; hsa00480 Glutathione metabolism; hsa01100 Metabolic pathways	GO:0000003 reproduction; GO:0001676 long-chain fatty acid metabolic process; GO:0006082 organic acid metabolic process; GO:0006325 chromatin organization; GO:0006518 peptide metabolic process; GO:0006575 cellular modified amino acid metabolic process; GO:0006629 lipid metabolic process; GO:0006631 fatty acid metabolic process; GO:0006633 fatty acid biosynthetic process; GO:0006644 phospholipid me…	GO:0005622 intracellular; GO:0005623 cell; GO:0005634 nucleus; GO:0005635 nuclear envelope; GO:0005654 nucleoplasm; GO:0005737 cytoplasm; GO:0005739 mitochondrion; GO:0005829 cytosol; GO:0012505 endomembrane system; GO:0031967 organelle envelope; GO:0031974 membrane-enclosed lumen; GO:0031975 envelope; GO:0031981 nuclear lumen; GO:0032991 protein-containing complex; GO:0043226 organelle; GO:00432…	GO:0003824 catalytic activity; GO:0004601 peroxidase activity; GO:0004602 glutathione peroxidase activity; GO:0005488 binding; GO:0005515 protein binding; GO:0008430 selenium binding; GO:0016209 antioxidant activity; GO:0016491 oxidoreductase activity; GO:0016684 oxidoreductase activity, acting on peroxide as acceptor; GO:0042802 identical protein binding; GO:0047066 phospholipid-hydroperoxide gl…			O	KOG1651	Glutathione peroxidase
Q8TED1	Probable glutathione peroxidase 8 OS=Homo sapiens OX=9606 GN=GPX8 PE=1 SV=2	GPX8	0.356	Down	23.881	16.3	2	2	0.5254	1.4746	extracellular	K00432	gpx; glutathione peroxidase [EC:1.11.1.9]	hsa00480 Glutathione metabolism; hsa00590 Arachidonic acid metabolism; hsa05016 Huntington disease; hsa04918 Thyroid hormone synthesis; hsa05022 Pathways of neurodegeneration - multiple diseases; hsa05014 Amyotrophic lateral sclerosis; hsa01100 Metabolic pathways	GO:0006950 response to stress; GO:0006979 response to oxidative stress; GO:0008152 metabolic process; GO:0009636 response to toxic substance; GO:0009987 cellular process; GO:0033554 cellular response to stress; GO:0034599 cellular response to oxidative stress; GO:0042221 response to chemical; GO:0050896 response to stimulus; GO:0051716 cellular response to stimulus; GO:0055114 oxidation-reduction…	GO:0005622 intracellular; GO:0005623 cell; GO:0005737 cytoplasm; GO:0005783 endoplasmic reticulum; GO:0005788 endoplasmic reticulum lumen; GO:0012505 endomembrane system; GO:0031974 membrane-enclosed lumen; GO:0043226 organelle; GO:0043227 membrane-bounded organelle; GO:0043229 intracellular organelle; GO:0043231 intracellular membrane-bounded organelle; GO:0043233 organelle lumen; GO:0070013 int…	GO:0003824 catalytic activity; GO:0004601 peroxidase activity; GO:0016209 antioxidant activity; GO:0016491 oxidoreductase activity; GO:0016684 oxidoreductase activity, acting on peroxide as acceptor;			O	KOG1651	Glutathione peroxidase
Q13322	Growth factor receptor-bound protein 10 OS=Homo sapiens OX=9606 GN=GRB10 PE=1 SV=2	GRB10	0.38	Down	67.231	14.8	5	5	0.550905	1.4491	nucleus	K20064	GRB10; growth factor receptor-bound protein 10	hsa04150 mTOR signaling pathway	GO:0000902 cell morphogenesis; GO:0000904 cell morphogenesis involved in differentiation; GO:0005979 regulation of glycogen biosynthetic process; GO:0006109 regulation of carbohydrate metabolic process; GO:0006928 movement of cell or subcellular component; GO:0006935 chemotaxis; GO:0007154 cell communication; GO:0007165 signal transduction; GO:0007166 cell surface receptor signaling pathway; GO:0…	GO:0005622 intracellular; GO:0005623 cell; GO:0005737 cytoplasm; GO:0005829 cytosol; GO:0005886 plasma membrane; GO:0016020 membrane; GO:0032991 protein-containing complex; GO:0071944 cell periphery;	GO:0001784 phosphotyrosine residue binding; GO:0005102 signaling receptor binding; GO:0005158 insulin receptor binding; GO:0005488 binding; GO:0005515 protein binding; GO:0030674 protein-macromolecule adaptor activity; GO:0035591 signaling adaptor activity; GO:0042802 identical protein binding; GO:0044877 protein-containing complex binding; GO:0045309 protein phosphorylated amino acid binding; GO…	PF00788; PF00169; PF08947; PF00017	Ras association (RalGDS/AF-6) domain; PH domain; BPS (Between PH and SH2) ; SH2 domain	T	KOG3751	Growth factor receptor-bound proteins (GRB7, GRB10, GRB14)
O00178	GTP-binding protein 1 OS=Homo sapiens OX=9606 GN=GTPBP1 PE=1 SV=3	GTPBP1	0.604	Down	72.453	32.3	12	12	0.752906	1.24709	cytoplasm	K24887			GO:0002376 immune system process; GO:0006139 nucleobase-containing compound metabolic process; GO:0006163 purine nucleotide metabolic process; GO:0006725 cellular aromatic compound metabolic process; GO:0006753 nucleoside phosphate metabolic process; GO:0006793 phosphorus metabolic process; GO:0006796 phosphate-containing compound metabolic process; GO:0006807 nitrogen compound metabolic process;…	GO:0000177 cytoplasmic exosome (RNase complex); GO:0000178 exosome (RNase complex); GO:0005622 intracellular; GO:0005623 cell; GO:0005737 cytoplasm; GO:0005829 cytosol; GO:0032991 protein-containing complex; GO:1902494 catalytic complex; GO:1905354 exoribonuclease complex;	GO:0000166 nucleotide binding; GO:0001882 nucleoside binding; GO:0001883 purine nucleoside binding; GO:0003824 catalytic activity; GO:0003924 GTPase activity; GO:0005488 binding; GO:0005525 GTP binding; GO:0016462 pyrophosphatase activity; GO:0016787 hydrolase activity; GO:0016817 hydrolase activity, acting on acid anhydrides; GO:0016818 hydrolase activity, acting on acid anhydrides, in phosphoru…	PF00009	Elongation factor Tu GTP binding domain	F	KOG0463	GTP-binding protein GP-1
A4D1E9	GTP-binding protein 10 OS=Homo sapiens OX=9606 GN=GTPBP10 PE=1 SV=1	GTPBP10	0.652	Down	42.932	39.3	11	11	0.789653	1.21035	cytoplasm					GO:0005622 intracellular; GO:0005623 cell; GO:0005634 nucleus; GO:0005730 nucleolus; GO:0031974 membrane-enclosed lumen; GO:0031981 nuclear lumen; GO:0043226 organelle; GO:0043227 membrane-bounded organelle; GO:0043228 non-membrane-bounded organelle; GO:0043229 intracellular organelle; GO:0043231 intracellular membrane-bounded organelle; GO:0043232 intracellular non-membrane-bounded organelle; GO…		PF01018	GTP1/OBG	S	KOG1489	Predicted GTP-binding protein (ODN superfamily)
P13807	Glycogen [starch] synthase, muscle OS=Homo sapiens OX=9606 GN=GYS1 PE=1 SV=2	GYS1	1.554	Up	83.785	34.2	16	16	1.2168	0.783205	nucleus	K00693	GYS; glycogen synthase [EC:2.4.1.11]	hsa00500 Starch and sucrose metabolism; hsa05415 Diabetic cardiomyopathy; hsa04922 Glucagon signaling pathway; hsa04151 PI3K-Akt signaling pathway; hsa04910 Insulin signaling pathway; hsa01100 Metabolic pathways; hsa04152 AMPK signaling pathway; hsa04931 Insulin resistance	GO:0000271 polysaccharide biosynthetic process; GO:0005975 carbohydrate metabolic process; GO:0005976 polysaccharide metabolic process; GO:0005977 glycogen metabolic process; GO:0005978 glycogen biosynthetic process; GO:0006073 cellular glucan metabolic process; GO:0006091 generation of precursor metabolites and energy; GO:0006112 energy reserve metabolic process; GO:0007275 multicellular organis…	GO:0005622 intracellular; GO:0005623 cell; GO:0005737 cytoplasm; GO:0005829 cytosol; GO:0016234 inclusion body; GO:0030016 myofibril; GO:0043226 organelle; GO:0043228 non-membrane-bounded organelle; GO:0043229 intracellular organelle; GO:0043232 intracellular non-membrane-bounded organelle; GO:0043292 contractile fiber; GO:0098723 skeletal muscle myofibril; GO:0099080 supramolecular complex; GO:0…	GO:0003824 catalytic activity; GO:0004373 glycogen (starch) synthase activity; GO:0005488 binding; GO:0005515 protein binding; GO:0005536 glucose binding; GO:0008194 UDP-glycosyltransferase activity; GO:0016740 transferase activity; GO:0016757 transferase activity, transferring glycosyl groups; GO:0016758 transferase activity, transferring hexosyl groups; GO:0016772 transferase activity, transfer…			H	KOG3742	Glycogen synthase
P07305	Histone H1.0 OS=Homo sapiens OX=9606 GN=H1-0 PE=1 SV=3	H1-0	1.957	Up	20.863	16.5	3	3	1.32357	0.676434	nucleus	K11275			GO:0000737 DNA catabolic process, endonucleolytic; GO:0006139 nucleobase-containing compound metabolic process; GO:0006259 DNA metabolic process; GO:0006308 DNA catabolic process; GO:0006309 apoptotic DNA fragmentation; GO:0006725 cellular aromatic compound metabolic process; GO:0006807 nitrogen compound metabolic process; GO:0006915 apoptotic process; GO:0006921 cellular component disassembly in…	GO:0000228 nuclear chromosome; GO:0000785 chromatin; GO:0000790 nuclear chromatin; GO:0000791 euchromatin; GO:0005622 intracellular; GO:0005623 cell; GO:0005634 nucleus; GO:0005654 nucleoplasm; GO:0005694 chromosome; GO:0005719 nuclear euchromatin; GO:0005737 cytoplasm; GO:0005794 Golgi apparatus; GO:0005856 cytoskeleton; GO:0012505 endomembrane system; GO:0015629 actin cytoskeleton; GO:0016604 n…	GO:0003676 nucleic acid binding; GO:0003677 DNA binding; GO:0003680 AT DNA binding; GO:0003682 chromatin binding; GO:0003690 double-stranded DNA binding; GO:0005488 binding; GO:0031490 chromatin DNA binding; GO:0043565 sequence-specific DNA binding; GO:0097159 organic cyclic compound binding; GO:1901363 heterocyclic compound binding; GO:1990837 sequence-specific double-stranded DNA binding;	PF00538	linker histone H1 and H5 family	B	KOG4012	Histone H1
Q92522	Histone H1.10 OS=Homo sapiens OX=9606 GN=H1-10 PE=1 SV=1	H1-10	1.55	Up	22.487	25.8	4	4	1.21559	0.784406	nucleus	K11275				GO:0005622 intracellular; GO:0005623 cell; GO:0005634 nucleus; GO:0005694 chromosome; GO:0005730 nucleolus; GO:0031974 membrane-enclosed lumen; GO:0031981 nuclear lumen; GO:0043226 organelle; GO:0043227 membrane-bounded organelle; GO:0043228 non-membrane-bounded organelle; GO:0043229 intracellular organelle; GO:0043231 intracellular membrane-bounded organelle; GO:0043232 intracellular non-membran…		PF00538	linker histone H1 and H5 family	B	KOG4012	Histone H1
O94927	HAUS augmin-like complex subunit 5 OS=Homo sapiens OX=9606 GN=HAUS5 PE=1 SV=2	HAUS5	0.64	Down	71.682	11.1	5	5	0.78083	1.21917	cytoplasm,nucleus	K16588			GO:0000086 G2/M transition of mitotic cell cycle; GO:0000226 microtubule cytoskeleton organization; GO:0000278 mitotic cell cycle; GO:0006996 organelle organization; GO:0007010 cytoskeleton organization; GO:0007017 microtubule-based process; GO:0007049 cell cycle; GO:0007051 spindle organization; GO:0007098 centrosome cycle; GO:0007346 regulation of mitotic cell cycle; GO:0009987 cellular process…	GO:0005622 intracellular; GO:0005623 cell; GO:0005737 cytoplasm; GO:0005813 centrosome; GO:0005815 microtubule organizing center; GO:0005829 cytosol; GO:0005856 cytoskeleton; GO:0005875 microtubule associated complex; GO:0015630 microtubule cytoskeleton; GO:0032991 protein-containing complex; GO:0043226 organelle; GO:0043228 non-membrane-bounded organelle; GO:0043229 intracellular organelle; GO:0…
Q7Z4H7	HAUS augmin-like complex subunit 6 OS=Homo sapiens OX=9606 GN=HAUS6 PE=1 SV=2	HAUS6	0.66	Down	108.62	10.9	7	7	0.795058	1.20494	nucleus	K16589			GO:0000086 G2/M transition of mitotic cell cycle; GO:0000226 microtubule cytoskeleton organization; GO:0000278 mitotic cell cycle; GO:0006996 organelle organization; GO:0007010 cytoskeleton organization; GO:0007017 microtubule-based process; GO:0007049 cell cycle; GO:0007051 spindle organization; GO:0007098 centrosome cycle; GO:0007346 regulation of mitotic cell cycle; GO:0009987 cellular process…	GO:0005622 intracellular; GO:0005623 cell; GO:0005634 nucleus; GO:0005654 nucleoplasm; GO:0005737 cytoplasm; GO:0005813 centrosome; GO:0005815 microtubule organizing center; GO:0005829 cytosol; GO:0005856 cytoskeleton; GO:0005875 microtubule associated complex; GO:0015630 microtubule cytoskeleton; GO:0016604 nuclear body; GO:0016607 nuclear speck; GO:0031974 membrane-enclosed lumen; GO:0031981 nu…
Q99871	HAUS augmin-like complex subunit 7 OS=Homo sapiens OX=9606 GN=HAUS7 PE=1 SV=3	HAUS7	0.472	Down	40.778	13.6	3	3	0.640982	1.35902	extracellular	K16590			GO:0000086 G2/M transition of mitotic cell cycle; GO:0000226 microtubule cytoskeleton organization; GO:0000278 mitotic cell cycle; GO:0006996 organelle organization; GO:0007010 cytoskeleton organization; GO:0007017 microtubule-based process; GO:0007049 cell cycle; GO:0007051 spindle organization; GO:0007098 centrosome cycle; GO:0007346 regulation of mitotic cell cycle; GO:0009987 cellular process…	GO:0005622 intracellular; GO:0005623 cell; GO:0005737 cytoplasm; GO:0005813 centrosome; GO:0005815 microtubule organizing center; GO:0005829 cytosol; GO:0005856 cytoskeleton; GO:0005875 microtubule associated complex; GO:0015630 microtubule cytoskeleton; GO:0032991 protein-containing complex; GO:0043226 organelle; GO:0043228 non-membrane-bounded organelle; GO:0043229 intracellular organelle; GO:0…	GO:0005488 binding; GO:0005515 protein binding; GO:0019899 enzyme binding; GO:0031996 thioesterase binding;
Q9Y4D8	Probable E3 ubiquitin-protein ligase HECTD4 OS=Homo sapiens OX=9606 GN=HECTD4 PE=1 SV=5	HECTD4	1.665	Up	439.34	1.2	3	3	1.24961	0.750395	plasma membrane	K17849			GO:0005975 carbohydrate metabolic process; GO:0005996 monosaccharide metabolic process; GO:0006006 glucose metabolic process; GO:0006464 cellular protein modification process; GO:0006807 nitrogen compound metabolic process; GO:0008152 metabolic process; GO:0009987 cellular process; GO:0016567 protein ubiquitination; GO:0019318 hexose metabolic process; GO:0019538 protein metabolic process; GO:003…	GO:0005622 intracellular; GO:0005623 cell; GO:0005737 cytoplasm;	GO:0003824 catalytic activity; GO:0004842 ubiquitin-protein transferase activity; GO:0016740 transferase activity; GO:0019787 ubiquitin-like protein transferase activity; GO:0061630 ubiquitin protein ligase activity; GO:0061659 ubiquitin-like protein ligase activity; GO:0140096 catalytic activity, acting on a protein;	PF00632	HECT-domain (ubiquitin-transferase)	O	KOG1426	FOG: RCC1 domain
Q15034	Probable E3 ubiquitin-protein ligase HERC3 OS=Homo sapiens OX=9606 GN=HERC3 PE=1 SV=1	HERC3	1.618	Up	117.19	8.8	6	6	1.23614	0.763863	nucleus	K10614	HERC3; E3 ubiquitin-protein ligase HERC3 [EC:2.3.2.26]	hsa04120 Ubiquitin mediated proteolysis	GO:0006464 cellular protein modification process; GO:0006807 nitrogen compound metabolic process; GO:0008152 metabolic process; GO:0009987 cellular process; GO:0016567 protein ubiquitination; GO:0019538 protein metabolic process; GO:0032446 protein modification by small protein conjugation; GO:0036211 protein modification process; GO:0043170 macromolecule metabolic process; GO:0043412 macromolecu…	GO:0005622 intracellular; GO:0005623 cell; GO:0005737 cytoplasm; GO:0005829 cytosol;	GO:0003824 catalytic activity; GO:0004842 ubiquitin-protein transferase activity; GO:0016740 transferase activity; GO:0019787 ubiquitin-like protein transferase activity; GO:0061630 ubiquitin protein ligase activity; GO:0061659 ubiquitin-like protein ligase activity; GO:0140096 catalytic activity, acting on a protein;	PF00632	HECT-domain (ubiquitin-transferase)	O	KOG0941	E3 ubiquitin protein ligase
Q9UII4	E3 ISG15--protein ligase HERC5 OS=Homo sapiens OX=9606 GN=HERC5 PE=1 SV=2	HERC5	0.543	Down	116.85	4.8	3	3	0.703662	1.29634	nucleus	K22372			GO:0000079 regulation of cyclin-dependent protein serine/threonine kinase activity; GO:0000209 protein polyubiquitination; GO:0001817 regulation of cytokine production; GO:0001818 negative regulation of cytokine production; GO:0001932 regulation of protein phosphorylation; GO:0002682 regulation of immune system process; GO:0002697 regulation of immune effector process; GO:0002831 regulation of re…	GO:0005622 intracellular; GO:0005623 cell; GO:0005737 cytoplasm; GO:0005829 cytosol;	GO:0003824 catalytic activity; GO:0004842 ubiquitin-protein transferase activity; GO:0016740 transferase activity; GO:0019787 ubiquitin-like protein transferase activity; GO:0042296 ISG15 transferase activity; GO:0061630 ubiquitin protein ligase activity; GO:0061659 ubiquitin-like protein ligase activity; GO:0140096 catalytic activity, acting on a protein;	PF00632	HECT-domain (ubiquitin-transferase)	O	KOG0941	E3 ubiquitin protein ligase
Q93099	Homogentisate 1,2-dioxygenase OS=Homo sapiens OX=9606 GN=HGD PE=1 SV=2	HGD	3.093	Up	49.963	24.7	7	7	1.51138	0.488624	cytoplasm	K00451	HGD; homogentisate 1,2-dioxygenase [EC:1.13.11.5]	hsa00350 Tyrosine metabolism; hsa01100 Metabolic pathways	GO:0006082 organic acid metabolic process; GO:0006520 cellular amino acid metabolic process; GO:0006558 L-phenylalanine metabolic process; GO:0006559 L-phenylalanine catabolic process; GO:0006570 tyrosine metabolic process; GO:0006572 tyrosine catabolic process; GO:0006725 cellular aromatic compound metabolic process; GO:0006807 nitrogen compound metabolic process; GO:0008152 metabolic process; G…	GO:0005622 intracellular; GO:0005623 cell; GO:0005737 cytoplasm; GO:0005829 cytosol;	GO:0003824 catalytic activity; GO:0004411 homogentisate 1,2-dioxygenase activity; GO:0005488 binding; GO:0005515 protein binding; GO:0016491 oxidoreductase activity; GO:0016701 oxidoreductase activity, acting on single donors with incorporation of molecular oxygen; GO:0016702 oxidoreductase activity, acting on single donors with incorporation of molecular oxygen, incorporation of two atoms of oxy…			E	KOG1417	Homogentisate 1,2-dioxygenase
P01889	HLA class I histocompatibility antigen, B alpha chain OS=Homo sapiens OX=9606 GN=HLA-B PE=1 SV=3	HLA-B	0.644	Down	40.46	32.6	9	3	0.783363	1.21664	plasma membrane	K06751	MHC1; MHC class I antigen	hsa05170 Human immunodeficiency virus 1 infection; hsa05203 Viral carcinogenesis; hsa04650 Natural killer cell mediated cytotoxicity; hsa05166 Human T-cell leukemia virus 1 infection; hsa05169 Epstein-Barr virus infection; hsa05330 Allograft rejection; hsa05332 Graft-versus-host disease; hsa05416 Viral myocarditis; hsa05168 Herpes simplex virus 1 infection; hsa05165 Human papillomavirus infection…	GO:0001775 cell activation; GO:0001817 regulation of cytokine production; GO:0001910 regulation of leukocyte mediated cytotoxicity; GO:0001911 negative regulation of leukocyte mediated cytotoxicity; GO:0001912 positive regulation of leukocyte mediated cytotoxicity; GO:0001914 regulation of T cell mediated cytotoxicity; GO:0001916 positive regulation of T cell mediated cytotoxicity; GO:0002252 imm…	GO:0000139 Golgi membrane; GO:0005576 extracellular region; GO:0005622 intracellular; GO:0005623 cell; GO:0005737 cytoplasm; GO:0005768 endosome; GO:0005769 early endosome; GO:0005783 endoplasmic reticulum; GO:0005789 endoplasmic reticulum membrane; GO:0005794 Golgi apparatus; GO:0005798 Golgi-associated vesicle; GO:0005886 plasma membrane; GO:0005887 integral component of plasma membrane; GO:000…	GO:0003823 antigen binding; GO:0005102 signaling receptor binding; GO:0005488 binding; GO:0005515 protein binding; GO:0033218 amide binding; GO:0042277 peptide binding; GO:0042605 peptide antigen binding; GO:0046977 TAP binding; GO:0051087 chaperone binding;	PF00129; PF07654	Class I Histocompatibility antigen, domains alpha 1 and 2; Immunoglobulin C1-set domain
P01903	HLA class II histocompatibility antigen, DR alpha chain OS=Homo sapiens OX=9606 GN=HLA-DRA PE=1 SV=2	HLA-DRA	0.474	Down	28.621	11.8	3	3	0.643476	1.35652	extracellular	K06752	MHC2; MHC class II antigen	hsa05166 Human T-cell leukemia virus 1 infection; hsa05169 Epstein-Barr virus infection; hsa05322 Systemic lupus erythematosus; hsa05330 Allograft rejection; hsa05332 Graft-versus-host disease; hsa05416 Viral myocarditis; hsa05168 Herpes simplex virus 1 infection; hsa05310 Asthma; hsa05321 Inflammatory bowel disease; hsa05145 Toxoplasmosis; hsa04514 Cell adhesion molecules; hsa05323 Rheumatoid ar…	GO:0002253 activation of immune response; GO:0002376 immune system process; GO:0002396 MHC protein complex assembly; GO:0002399 MHC class II protein complex assembly; GO:0002429 immune response-activating cell surface receptor signaling pathway; GO:0002478 antigen processing and presentation of exogenous peptide antigen; GO:0002495 antigen processing and presentation of peptide antigen via MHC cl…	GO:0000139 Golgi membrane; GO:0000323 lytic vacuole; GO:0005622 intracellular; GO:0005623 cell; GO:0005737 cytoplasm; GO:0005764 lysosome; GO:0005765 lysosomal membrane; GO:0005768 endosome; GO:0005770 late endosome; GO:0005773 vacuole; GO:0005774 vacuolar membrane; GO:0005783 endoplasmic reticulum; GO:0005789 endoplasmic reticulum membrane; GO:0005794 Golgi apparatus; GO:0005798 Golgi-associated…	GO:0003823 antigen binding; GO:0004888 transmembrane signaling receptor activity; GO:0005488 binding; GO:0032395 MHC class II receptor activity; GO:0033218 amide binding; GO:0038023 signaling receptor activity; GO:0042277 peptide binding; GO:0042605 peptide antigen binding; GO:0060089 molecular transducer activity;	PF00993; PF07654	Class II histocompatibility antigen, alpha domain; Immunoglobulin C1-set domain
Q01581	Hydroxymethylglutaryl-CoA synthase, cytoplasmic OS=Homo sapiens OX=9606 GN=HMGCS1 PE=1 SV=2	HMGCS1	1.741	Up	57.293	35.6	11	10	1.27047	0.729531	cytoplasm	K01641	E2.3.3.10; hydroxymethylglutaryl-CoA synthase [EC:2.3.3.10]	hsa00900 Terpenoid backbone biosynthesis; hsa03320 PPAR signaling pathway; hsa00650 Butanoate metabolism; hsa00072 Synthesis and degradation of ketone bodies; hsa00280 Valine, leucine and isoleucine degradation; hsa01100 Metabolic pathways	GO:0000003 reproduction; GO:0001889 liver development; GO:0003006 developmental process involved in reproduction; GO:0006066 alcohol metabolic process; GO:0006629 lipid metabolic process; GO:0006694 steroid biosynthetic process; GO:0006695 cholesterol biosynthetic process; GO:0007275 multicellular organism development; GO:0007399 nervous system development; GO:0007417 central nervous system devel…	GO:0005622 intracellular; GO:0005623 cell; GO:0005737 cytoplasm; GO:0005829 cytosol;	GO:0003824 catalytic activity; GO:0004421 hydroxymethylglutaryl-CoA synthase activity; GO:0005488 binding; GO:0005515 protein binding; GO:0008144 drug binding; GO:0016740 transferase activity; GO:0016746 transferase activity, transferring acyl groups; GO:0016853 isomerase activity; GO:0036094 small molecule binding; GO:0042802 identical protein binding; GO:0042803 protein homodimerization activit…	PF01154; PF08540	Hydroxymethylglutaryl-coenzyme A synthase N terminal; Hydroxymethylglutaryl-coenzyme A synthase C terminal	H	KOG1393	Hydroxymethylglutaryl-CoA synthase
O75330	Hyaluronan mediated motility receptor OS=Homo sapiens OX=9606 GN=HMMR PE=1 SV=2	HMMR	0.578	Down	84.099	12.7	7	7	0.732613	1.26739	cytoplasm	K06267	HMMR; hyaluronan-mediated motility receptor	hsa04512 ECM-receptor interaction	GO:0006022 aminoglycan metabolic process; GO:0006026 aminoglycan catabolic process; GO:0006027 glycosaminoglycan catabolic process; GO:0006082 organic acid metabolic process; GO:0006807 nitrogen compound metabolic process; GO:0007346 regulation of mitotic cell cycle; GO:0008152 metabolic process; GO:0009056 catabolic process; GO:0009057 macromolecule catabolic process; GO:0009987 cellular process…	GO:0005622 intracellular; GO:0005623 cell; GO:0005737 cytoplasm; GO:0005813 centrosome; GO:0005815 microtubule organizing center; GO:0005829 cytosol; GO:0005856 cytoskeleton; GO:0005886 plasma membrane; GO:0015630 microtubule cytoskeleton; GO:0016020 membrane; GO:0043226 organelle; GO:0043228 non-membrane-bounded organelle; GO:0043229 intracellular organelle; GO:0043232 intracellular non-membrane…	GO:0005488 binding; GO:0005539 glycosaminoglycan binding; GO:0005540 hyaluronic acid binding; GO:0031406 carboxylic acid binding; GO:0036094 small molecule binding; GO:0043167 ion binding; GO:0043168 anion binding; GO:0043177 organic acid binding; GO:0097367 carbohydrate derivative binding;
P09601	Heme oxygenase 1 OS=Homo sapiens OX=9606 GN=HMOX1 PE=1 SV=1	HMOX1	2.322	Up	32.818	38.2	8	7	1.39796	0.602036	peroxisome	K00510	HMOX1; heme oxygenase 1 [EC:1.14.14.18]	hsa04216 Ferroptosis; hsa05200 Pathways in cancer; hsa00860 Porphyrin and chlorophyll metabolism; hsa05418 Fluid shear stress and atherosclerosis; hsa04066 HIF-1 signaling pathway; hsa05225 Hepatocellular carcinoma; hsa04978 Mineral absorption; hsa05206 MicroRNAs in cancer; hsa01100 Metabolic pathways	GO:0000302 response to reactive oxygen species; GO:0001525 angiogenesis; GO:0001568 blood vessel development; GO:0001666 response to hypoxia; GO:0001817 regulation of cytokine production; GO:0001819 positive regulation of cytokine production; GO:0001935 endothelial cell proliferation; GO:0001936 regulation of endothelial cell proliferation; GO:0001938 positive regulation of endothelial cell proli…	GO:0005576 extracellular region; GO:0005615 extracellular space; GO:0005622 intracellular; GO:0005623 cell; GO:0005634 nucleus; GO:0005737 cytoplasm; GO:0005783 endoplasmic reticulum; GO:0005789 endoplasmic reticulum membrane; GO:0012505 endomembrane system; GO:0016020 membrane; GO:0031984 organelle subcompartment; GO:0042175 nuclear outer membrane-endoplasmic reticulum membrane network; GO:00432…	GO:0003824 catalytic activity; GO:0004392 heme oxygenase (decyclizing) activity; GO:0005488 binding; GO:0005515 protein binding; GO:0016491 oxidoreductase activity; GO:0016705 oxidoreductase activity, acting on paired donors, with incorporation or reduction of molecular oxygen; GO:0019899 enzyme binding; GO:0020037 heme binding; GO:0042802 identical protein binding; GO:0042803 protein homodimeriz…	PF01126	Heme oxygenase	P	KOG4480	Heme oxygenase
P05981	Serine protease hepsin OS=Homo sapiens OX=9606 GN=HPN PE=1 SV=1	HPN	1.597	Up	45.011	13.9	4	4	1.23	0.770001	extracellular	K08665	HPN; hepsin [EC:3.4.21.106]	hsa05203 Viral carcinogenesis	GO:0001558 regulation of cell growth; GO:0003008 system process; GO:0006508 proteolysis; GO:0006807 nitrogen compound metabolic process; GO:0006810 transport; GO:0006811 ion transport; GO:0006812 cation transport; GO:0006813 potassium ion transport; GO:0007154 cell communication; GO:0007165 signal transduction; GO:0007166 cell surface receptor signaling pathway; GO:0007167 enzyme linked receptor …	GO:0005622 intracellular; GO:0005623 cell; GO:0005737 cytoplasm; GO:0005783 endoplasmic reticulum; GO:0005789 endoplasmic reticulum membrane; GO:0005886 plasma membrane; GO:0005887 integral component of plasma membrane; GO:0005911 cell-cell junction; GO:0009986 cell surface; GO:0012505 endomembrane system; GO:0016020 membrane; GO:0016021 integral component of membrane; GO:0030054 cell junction; G…	GO:0003824 catalytic activity; GO:0004175 endopeptidase activity; GO:0004252 serine-type endopeptidase activity; GO:0005215 transporter activity; GO:0005216 ion channel activity; GO:0005227 calcium activated cation channel activity; GO:0005261 cation channel activity; GO:0005267 potassium channel activity; GO:0008233 peptidase activity; GO:0008236 serine-type peptidase activity; GO:0008324 cation…	PF09272; PF00089	Hepsin, SRCR; Trypsin	T	KOG3627	Trypsin
P00492	Hypoxanthine-guanine phosphoribosyltransferase OS=Homo sapiens OX=9606 GN=HPRT1 PE=1 SV=2	HPRT1	0.661	Down	24.579	18.8	4	4	0.796107	1.20389	cytoplasm	K00760	hprT; hypoxanthine phosphoribosyltransferase [EC:2.4.2.8]	hsa00983 Drug metabolism - other enzymes; hsa00230 Purine metabolism; hsa01100 Metabolic pathways	GO:0000003 reproduction; GO:0000902 cell morphogenesis; GO:0000904 cell morphogenesis involved in differentiation; GO:0001775 cell activation; GO:0001906 cell killing; GO:0001909 leukocyte mediated cytotoxicity; GO:0001913 T cell mediated cytotoxicity; GO:0001975 response to amphetamine; GO:0002250 adaptive immune response; GO:0002252 immune effector process; GO:0002376 immune system process; GO:…	GO:0005622 intracellular; GO:0005623 cell; GO:0005737 cytoplasm; GO:0005829 cytosol;	GO:0000287 magnesium ion binding; GO:0003824 catalytic activity; GO:0004422 hypoxanthine phosphoribosyltransferase activity; GO:0005488 binding; GO:0005515 protein binding; GO:0016740 transferase activity; GO:0016757 transferase activity, transferring glycosyl groups; GO:0016763 transferase activity, transferring pentosyl groups; GO:0042802 identical protein binding; GO:0042803 protein homodimeri…	PF00156	Phosphoribosyl transferase domain	F	KOG3367	Hypoxanthine-guanine phosphoribosyltransferase
P09914	Interferon-induced protein with tetratricopeptide repeats 1 OS=Homo sapiens OX=9606 GN=IFIT1 PE=1 SV=2	IFIT1	0.576	Down	55.36	31.8	10	10	0.730578	1.26942	cytoplasm	K14217	IFIT1; interferon-induced protein with tetratricopeptide repeats 1	hsa05160 Hepatitis C	GO:0002376 immune system process; GO:0002682 regulation of immune system process; GO:0002683 negative regulation of immune system process; GO:0002697 regulation of immune effector process; GO:0002698 negative regulation of immune effector process; GO:0002831 regulation of response to biotic stimulus; GO:0002832 negative regulation of response to biotic stimulus; GO:0006810 transport; GO:0006886 i…	GO:0005622 intracellular; GO:0005623 cell; GO:0005737 cytoplasm; GO:0005829 cytosol;	GO:0003676 nucleic acid binding; GO:0003723 RNA binding; GO:0005488 binding; GO:0097159 organic cyclic compound binding; GO:1901363 heterocyclic compound binding;			S	KOG1124	FOG: TPR repeat
P09913	Interferon-induced protein with tetratricopeptide repeats 2 OS=Homo sapiens OX=9606 GN=IFIT2 PE=1 SV=1	IFIT2	0.393	Down	54.632	8.1	3	3	0.564589	1.43541	cytoplasm	K24848			GO:0002252 immune effector process; GO:0002376 immune system process; GO:0006915 apoptotic process; GO:0006950 response to stress; GO:0006952 defense response; GO:0006955 immune response; GO:0006996 organelle organization; GO:0007005 mitochondrion organization; GO:0007154 cell communication; GO:0007165 signal transduction; GO:0007166 cell surface receptor signaling pathway; GO:0008219 cell death;…	GO:0005622 intracellular; GO:0005623 cell; GO:0005737 cytoplasm; GO:0005783 endoplasmic reticulum; GO:0005829 cytosol; GO:0012505 endomembrane system; GO:0043226 organelle; GO:0043227 membrane-bounded organelle; GO:0043229 intracellular organelle; GO:0043231 intracellular membrane-bounded organelle;				S	KOG1124	FOG: TPR repeat
O14879	Interferon-induced protein with tetratricopeptide repeats 3 OS=Homo sapiens OX=9606 GN=IFIT3 PE=1 SV=1	IFIT3	0.569	Down	55.984	15.5	4	4	0.724979	1.27502	cytoplasm	K24849			GO:0002252 immune effector process; GO:0002376 immune system process; GO:0006950 response to stress; GO:0006952 defense response; GO:0006955 immune response; GO:0007154 cell communication; GO:0007165 signal transduction; GO:0007166 cell surface receptor signaling pathway; GO:0008285 negative regulation of cell population proliferation; GO:0009605 response to external stimulus; GO:0009607 response…	GO:0005622 intracellular; GO:0005623 cell; GO:0005737 cytoplasm; GO:0005739 mitochondrion; GO:0005829 cytosol; GO:0043226 organelle; GO:0043227 membrane-bounded organelle; GO:0043229 intracellular organelle; GO:0043231 intracellular membrane-bounded organelle;	GO:0005488 binding; GO:0005515 protein binding; GO:0042802 identical protein binding;			S	KOG1124	FOG: TPR repeat
P18065	Insulin-like growth factor-binding protein 2 OS=Homo sapiens OX=9606 GN=IGFBP2 PE=1 SV=2	IGFBP2	1.854	Up	34.814	33.8	8	8	1.29935	0.70065	extracellular	K23575			GO:0000003 reproduction; GO:0001101 response to acid chemical; GO:0002682 regulation of immune system process; GO:0002684 positive regulation of immune system process; GO:0002694 regulation of leukocyte activation; GO:0002696 positive regulation of leukocyte activation; GO:0006807 nitrogen compound metabolic process; GO:0007154 cell communication; GO:0007165 signal transduction; GO:0007565 female…	GO:0005576 extracellular region; GO:0005615 extracellular space; GO:0005622 intracellular; GO:0005623 cell; GO:0005737 cytoplasm; GO:0005886 plasma membrane; GO:0016020 membrane; GO:0016324 apical plasma membrane; GO:0031410 cytoplasmic vesicle; GO:0031982 vesicle; GO:0043226 organelle; GO:0043227 membrane-bounded organelle; GO:0043229 intracellular organelle; GO:0045177 apical part of cell; GO:0…	GO:0005102 signaling receptor binding; GO:0005488 binding; GO:0005515 protein binding; GO:0005520 insulin-like growth factor binding; GO:0019838 growth factor binding; GO:0031994 insulin-like growth factor I binding; GO:0031995 insulin-like growth factor II binding;	PF00219; PF00086	Insulin-like growth factor binding protein; Thyroglobulin type-1 repeat
Q9Y6K9	NF-kappa-B essential modulator OS=Homo sapiens OX=9606 GN=IKBKG PE=1 SV=2	IKBKG	0.617	Down	48.197	21.7	5	5	0.76285	1.23715	cytoplasm	K07210	IKBKG; inhibitor of nuclear factor kappa-B kinase subunit gamma	hsa05120 Epithelial cell signaling in Helicobacter pylori infection; hsa05160 Hepatitis C; hsa04014 Ras signaling pathway; hsa04622 RIG-I-like receptor signaling pathway; hsa05203 Viral carcinogenesis; hsa05166 Human T-cell leukemia virus 1 infection; hsa05200 Pathways in cancer; hsa01523 Antifolate resistance; hsa04621 NOD-like receptor signaling pathway; hsa04210 Apoptosis; hsa04660 T cell rece…	GO:0000165 MAPK cascade; GO:0000187 activation of MAPK activity; GO:0001776 leukocyte homeostasis; GO:0001782 B cell homeostasis; GO:0001932 regulation of protein phosphorylation; GO:0001934 positive regulation of protein phosphorylation; GO:0001959 regulation of cytokine-mediated signaling pathway; GO:0002218 activation of innate immune response; GO:0002220 innate immune response activating cell…	GO:0000151 ubiquitin ligase complex; GO:0000922 spindle pole; GO:0005622 intracellular; GO:0005623 cell; GO:0005634 nucleus; GO:0005737 cytoplasm; GO:0005819 spindle; GO:0005829 cytosol; GO:0005856 cytoskeleton; GO:0008385 IkappaB kinase complex; GO:0015630 microtubule cytoskeleton; GO:0032991 protein-containing complex; GO:0043226 organelle; GO:0043227 membrane-bounded organelle; GO:0043228 non-…	GO:0005102 signaling receptor binding; GO:0005488 binding; GO:0005515 protein binding; GO:0019899 enzyme binding; GO:0019904 protein domain specific binding; GO:0031593 polyubiquitin modification-dependent protein binding; GO:0031625 ubiquitin protein ligase binding; GO:0032182 ubiquitin-like protein binding; GO:0042802 identical protein binding; GO:0042803 protein homodimerization activity; GO:0…
P40189	Interleukin-6 receptor subunit beta OS=Homo sapiens OX=9606 GN=IL6ST PE=1 SV=2	IL6ST	3.01	Up	103.54	5.4	3	3	1.5013	0.498698	peroxisome	K05060	IL6ST; interleukin 6 signal transducer	hsa05203 Viral carcinogenesis; hsa05200 Pathways in cancer; hsa04659 Th17 cell differentiation; hsa04550 Signaling pathways regulating pluripotency of stem cells; hsa04060 Cytokine-cytokine receptor interaction; hsa04061 Viral protein interaction with cytokine and cytokine receptor; hsa05167 Kaposi sarcoma-associated herpesvirus infection; hsa04630 JAK-STAT signaling pathway; hsa05171 Coronavirus…	GO:0001817 regulation of cytokine production; GO:0001819 positive regulation of cytokine production; GO:0001932 regulation of protein phosphorylation; GO:0001934 positive regulation of protein phosphorylation; GO:0001959 regulation of cytokine-mediated signaling pathway; GO:0001960 negative regulation of cytokine-mediated signaling pathway; GO:0002673 regulation of acute inflammatory response; GO…	GO:0005576 extracellular region; GO:0005615 extracellular space; GO:0005623 cell; GO:0005886 plasma membrane; GO:0005887 integral component of plasma membrane; GO:0005896 interleukin-6 receptor complex; GO:0005900 oncostatin-M receptor complex; GO:0009897 external side of plasma membrane; GO:0009986 cell surface; GO:0016020 membrane; GO:0016021 integral component of membrane; GO:0030425 dendrite;…	GO:0004888 transmembrane signaling receptor activity; GO:0004896 cytokine receptor activity; GO:0004897 ciliary neurotrophic factor receptor activity; GO:0005102 signaling receptor binding; GO:0005126 cytokine receptor binding; GO:0005127 ciliary neurotrophic factor receptor binding; GO:0005488 binding; GO:0005515 protein binding; GO:0019838 growth factor binding; GO:0030368 interleukin-17 recept…	PF06328; PF09240; PF00041	Ig-like C2-type domain; Interleukin-6 receptor alpha chain, binding; Fibronectin type III domain
O14732	Inositol monophosphatase 2 OS=Homo sapiens OX=9606 GN=IMPA2 PE=1 SV=1	IMPA2	0.6	Down	31.321	14.6	3	3	0.749778	1.25022	cytoskeleton	K01092	E3.1.3.25; myo-inositol-1(or 4)-monophosphatase [EC:3.1.3.25]	hsa04070 Phosphatidylinositol signaling system; hsa00562 Inositol phosphate metabolism; hsa01100 Metabolic pathways	GO:0005975 carbohydrate metabolic process; GO:0006020 inositol metabolic process; GO:0006066 alcohol metabolic process; GO:0006793 phosphorus metabolic process; GO:0006796 phosphate-containing compound metabolic process; GO:0007154 cell communication; GO:0007165 signal transduction; GO:0008152 metabolic process; GO:0009056 catabolic process; GO:0009987 cellular process; GO:0016311 dephosphorylati…	GO:0005622 intracellular; GO:0005623 cell; GO:0005737 cytoplasm; GO:0005829 cytosol;	GO:0003824 catalytic activity; GO:0005488 binding; GO:0005515 protein binding; GO:0008934 inositol monophosphate 1-phosphatase activity; GO:0016787 hydrolase activity; GO:0016788 hydrolase activity, acting on ester bonds; GO:0016791 phosphatase activity; GO:0042578 phosphoric ester hydrolase activity; GO:0042802 identical protein binding; GO:0042803 protein homodimerization activity; GO:0046983 p…			F	KOG2951	Inositol monophosphatase
Q9BT40	Inositol polyphosphate 5-phosphatase K OS=Homo sapiens OX=9606 GN=INPP5K PE=1 SV=3	INPP5K	1.636	Up	51.09	5.1	2	2	1.24134	0.75866	mitochondria	K24222	INPP5J_K; inositol polyphosphate 5-phosphatase INPP5J/K [EC:3.1.3.56]	hsa00562 Inositol phosphate metabolism; hsa01100 Metabolic pathways	GO:0001701 in utero embryonic development; GO:0001932 regulation of protein phosphorylation; GO:0001933 negative regulation of protein phosphorylation; GO:0003008 system process; GO:0003014 renal system process; GO:0005975 carbohydrate metabolic process; GO:0005979 regulation of glycogen biosynthetic process; GO:0006066 alcohol metabolic process; GO:0006109 regulation of carbohydrate metabolic pr…	GO:0001726 ruffle; GO:0005622 intracellular; GO:0005623 cell; GO:0005634 nucleus; GO:0005737 cytoplasm; GO:0005783 endoplasmic reticulum; GO:0005794 Golgi apparatus; GO:0005802 trans-Golgi network; GO:0005829 cytosol; GO:0005886 plasma membrane; GO:0012505 endomembrane system; GO:0016020 membrane; GO:0031252 cell leading edge; GO:0031253 cell projection membrane; GO:0031256 leading edge membrane;…	GO:0001653 peptide receptor activity; GO:0003824 catalytic activity; GO:0004439 phosphatidylinositol-4,5-bisphosphate 5-phosphatase activity; GO:0004888 transmembrane signaling receptor activity; GO:0004930 G protein-coupled receptor activity; GO:0005000 vasopressin receptor activity; GO:0008528 G protein-coupled peptide receptor activity; GO:0016312 inositol bisphosphate phosphatase activity; GO…	PF03372	Endonuclease/Exonuclease/phosphatase family	T	KOG0565	Inositol polyphosphate 5-phosphatase and related proteins
P06213	Insulin receptor OS=Homo sapiens OX=9606 GN=INSR PE=1 SV=4	INSR	0.295	Down	156.33	3.5	3	3	0.45505	1.54495	extracellular,plasma membrane	K04527	INSR; insulin receptor [EC:2.7.10.1]	hsa04014 Ras signaling pathway; hsa04923 Regulation of lipolysis in adipocytes; hsa04960 Aldosterone-regulated sodium reabsorption; hsa04913 Ovarian steroidogenesis; hsa05415 Diabetic cardiomyopathy; hsa05010 Alzheimer disease; hsa04211 Longevity regulating pathway; hsa04015 Rap1 signaling pathway; hsa04213 Longevity regulating pathway - multiple species; hsa04931 Insulin resistance; hsa04152 AMP…	GO:0000003 reproduction; GO:0000187 activation of MAPK activity; GO:0001505 regulation of neurotransmitter levels; GO:0001932 regulation of protein phosphorylation; GO:0001933 negative regulation of protein phosphorylation; GO:0001934 positive regulation of protein phosphorylation; GO:0003006 developmental process involved in reproduction; GO:0003007 heart morphogenesis; GO:0003008 system process…	GO:0005622 intracellular; GO:0005623 cell; GO:0005634 nucleus; GO:0005737 cytoplasm; GO:0005768 endosome; GO:0005829 cytosol; GO:0005886 plasma membrane; GO:0005887 integral component of plasma membrane; GO:0005899 insulin receptor complex; GO:0005901 caveola; GO:0009897 external side of plasma membrane; GO:0009986 cell surface; GO:0010008 endosome membrane; GO:0012505 endomembrane system; GO:001…	GO:0000166 nucleotide binding; GO:0001540 amyloid-beta binding; GO:0001882 nucleoside binding; GO:0001883 purine nucleoside binding; GO:0003824 catalytic activity; GO:0004672 protein kinase activity; GO:0004713 protein tyrosine kinase activity; GO:0004714 transmembrane receptor protein tyrosine kinase activity; GO:0004888 transmembrane signaling receptor activity; GO:0005009 insulin-activated rec…	PF01030; PF00757; PF07714	Receptor L domain; Furin-like cysteine rich region; Protein tyrosine kinase	T	KOG4258	Insulin/growth factor receptor (contains protein kinase domain)
O95373	Importin-7 OS=Homo sapiens OX=9606 GN=IPO7 PE=1 SV=1	IPO7	0.619	Down	119.52	32.4	26	25	0.764565	1.23544	cytoplasm	K20223			GO:0000079 regulation of cyclin-dependent protein serine/threonine kinase activity; GO:0001932 regulation of protein phosphorylation; GO:0001933 negative regulation of protein phosphorylation; GO:0002376 immune system process; GO:0006469 negative regulation of protein kinase activity; GO:0006606 protein import into nucleus; GO:0006810 transport; GO:0006886 intracellular protein transport; GO:0006…	GO:0005622 intracellular; GO:0005623 cell; GO:0005634 nucleus; GO:0005635 nuclear envelope; GO:0005643 nuclear pore; GO:0005654 nucleoplasm; GO:0005737 cytoplasm; GO:0005829 cytosol; GO:0012505 endomembrane system; GO:0031967 organelle envelope; GO:0031974 membrane-enclosed lumen; GO:0031975 envelope; GO:0031981 nuclear lumen; GO:0032991 protein-containing complex; GO:0043226 organelle; GO:004322…	GO:0005215 transporter activity; GO:0005488 binding; GO:0005515 protein binding; GO:0008536 Ran GTPase binding; GO:0017016 Ras GTPase binding; GO:0019899 enzyme binding; GO:0030234 enzyme regulator activity; GO:0030695 GTPase regulator activity; GO:0031267 small GTPase binding; GO:0042393 histone binding; GO:0046332 SMAD binding; GO:0051020 GTPase binding; GO:0060589 nucleoside-triphosphatase reg…			UY	KOG1991	Nuclear transport receptor RANBP7/RANBP8 (importin beta superfamily)
P17301	Integrin alpha-2 OS=Homo sapiens OX=9606 GN=ITGA2 PE=1 SV=1	ITGA2	0.254	Down	129.29	14.3	9	9	0.405459	1.59454	plasma membrane	K06481	ITGA2; integrin alpha 2	hsa05410 Hypertrophic cardiomyopathy; hsa04510 Focal adhesion; hsa05412 Arrhythmogenic right ventricular cardiomyopathy; hsa05200 Pathways in cancer; hsa05222 Small cell lung cancer; hsa04810 Regulation of actin cytoskeleton; hsa04512 ECM-receptor interaction; hsa05165 Human papillomavirus infection; hsa04145 Phagosome; hsa05205 Proteoglycans in cancer; hsa04151 PI3K-Akt signaling pathway; hsa054…	GO:0001704 formation of primary germ layer; GO:0001707 mesoderm formation; GO:0002682 regulation of immune system process; GO:0002684 positive regulation of immune system process; GO:0002685 regulation of leukocyte migration; GO:0002687 positive regulation of leukocyte migration; GO:0003008 system process; GO:0006417 regulation of translation; GO:0006928 movement of cell or subcellular component;…	GO:0005622 intracellular; GO:0005623 cell; GO:0005634 nucleus; GO:0005737 cytoplasm; GO:0005886 plasma membrane; GO:0005887 integral component of plasma membrane; GO:0005912 adherens junction; GO:0005925 focal adhesion; GO:0008305 integrin complex; GO:0009897 external side of plasma membrane; GO:0009986 cell surface; GO:0016020 membrane; GO:0016021 integral component of membrane; GO:0030054 cell …	GO:0001540 amyloid-beta binding; GO:0004888 transmembrane signaling receptor activity; GO:0005102 signaling receptor binding; GO:0005178 integrin binding; GO:0005488 binding; GO:0005515 protein binding; GO:0005518 collagen binding; GO:0033218 amide binding; GO:0038023 signaling receptor activity; GO:0038064 collagen receptor activity; GO:0042277 peptide binding; GO:0043167 ion binding; GO:0043168…	PF00092	von Willebrand factor type A domain	W	KOG3637	Vitronectin receptor, alpha subunit
P08648	Integrin alpha-5 OS=Homo sapiens OX=9606 GN=ITGA5 PE=1 SV=2	ITGA5	0.649	Down	114.54	9.7	8	8	0.787079	1.21292	nucleus	K06484	ITGA5; integrin alpha 5	hsa05410 Hypertrophic cardiomyopathy; hsa04510 Focal adhesion; hsa05412 Arrhythmogenic right ventricular cardiomyopathy; hsa05131 Shigellosis; hsa05100 Bacterial invasion of epithelial cells; hsa04810 Regulation of actin cytoskeleton; hsa04512 ECM-receptor interaction; hsa04145 Phagosome; hsa05168 Herpes simplex virus 1 infection; hsa05165 Human papillomavirus infection; hsa05133 Pertussis; hsa05…	GO:0001525 angiogenesis; GO:0001568 blood vessel development; GO:0001704 formation of primary germ layer; GO:0001706 endoderm formation; GO:0001932 regulation of protein phosphorylation; GO:0001934 positive regulation of protein phosphorylation; GO:0001944 vasculature development; GO:0002009 morphogenesis of an epithelium; GO:0002011 morphogenesis of an epithelial sheet; GO:0002376 immune system …	GO:0001726 ruffle; GO:0005622 intracellular; GO:0005623 cell; GO:0005737 cytoplasm; GO:0005783 endoplasmic reticulum; GO:0005794 Golgi apparatus; GO:0005886 plasma membrane; GO:0005887 integral component of plasma membrane; GO:0005912 adherens junction; GO:0005925 focal adhesion; GO:0008305 integrin complex; GO:0009897 external side of plasma membrane; GO:0009986 cell surface; GO:0012505 endomemb…	GO:0005102 signaling receptor binding; GO:0005126 cytokine receptor binding; GO:0005154 epidermal growth factor receptor binding; GO:0005161 platelet-derived growth factor receptor binding; GO:0005172 vascular endothelial growth factor receptor binding; GO:0005178 integrin binding; GO:0005488 binding; GO:0005515 protein binding; GO:0043184 vascular endothelial growth factor receptor 2 binding; GO…			W	KOG3637	Vitronectin receptor, alpha subunit
Q9Y6Y0	Influenza virus NS1A-binding protein OS=Homo sapiens OX=9606 GN=IVNS1ABP PE=1 SV=3	IVNS1ABP	0.632	Down	71.729	3.6	2	2	0.774438	1.22556	plasma membrane	K15046			GO:0006139 nucleobase-containing compound metabolic process; GO:0006351 transcription, DNA-templated; GO:0006383 transcription by RNA polymerase III; GO:0006396 RNA processing; GO:0006725 cellular aromatic compound metabolic process; GO:0006807 nitrogen compound metabolic process; GO:0008152 metabolic process; GO:0008380 RNA splicing; GO:0009058 biosynthetic process; GO:0009059 macromolecule bios…	GO:0005622 intracellular; GO:0005623 cell; GO:0005634 nucleus; GO:0005667 transcription regulator complex; GO:0005681 spliceosomal complex; GO:0005737 cytoplasm; GO:0005829 cytosol; GO:0032991 protein-containing complex; GO:0043226 organelle; GO:0043227 membrane-bounded organelle; GO:0043229 intracellular organelle; GO:0043231 intracellular membrane-bounded organelle; GO:1990904 ribonucleoprotein…		PF00651; PF07707	BTB/POZ domain; BTB And C-terminal Kelch	K	KOG4441	Proteins containing BTB/POZ and Kelch domains, involved in regulatory/signal transduction processes
Q9H2S1	Small conductance calcium-activated potassium channel protein 2 OS=Homo sapiens OX=9606 GN=KCNN2 PE=1 SV=2	KCNN2	0.527	Down	63.759	17.1	9	9	0.689988	1.31001	plasma membrane	K04943	KCNN2; potassium intermediate/small conductance calcium-activated channel subfamily N member 2	hsa04726 Serotonergic synapse; hsa04976 Bile secretion; hsa04929 GnRH secretion; hsa04911 Insulin secretion	GO:0001508 action potential; GO:0003008 system process; GO:0003012 muscle system process; GO:0003013 circulatory system process; GO:0003015 heart process; GO:0006810 transport; GO:0006811 ion transport; GO:0006812 cation transport; GO:0006813 potassium ion transport; GO:0006928 movement of cell or subcellular component; GO:0006936 muscle contraction; GO:0006941 striated muscle contraction; GO:000…	GO:0005622 intracellular; GO:0005623 cell; GO:0005737 cytoplasm; GO:0005783 endoplasmic reticulum; GO:0005790 smooth endoplasmic reticulum; GO:0005886 plasma membrane; GO:0009986 cell surface; GO:0012505 endomembrane system; GO:0016020 membrane; GO:0016021 integral component of membrane; GO:0030016 myofibril; GO:0030017 sarcomere; GO:0030018 Z disc; GO:0030315 T-tubule; GO:0030425 dendrite; GO:00…	GO:0005215 transporter activity; GO:0005216 ion channel activity; GO:0005227 calcium activated cation channel activity; GO:0005261 cation channel activity; GO:0005267 potassium channel activity; GO:0005488 binding; GO:0005515 protein binding; GO:0005516 calmodulin binding; GO:0008092 cytoskeletal protein binding; GO:0008324 cation transmembrane transporter activity; GO:0015075 ion transmembrane t…			P	KOG3684	Ca2+-activated K+ channel proteins (intermediate/small conductance classes)
Q9BW19	Kinesin-like protein KIFC1 OS=Homo sapiens OX=9606 GN=KIFC1 PE=1 SV=2	KIFC1	0.596	Down	73.747	22.9	9	9	0.747049	1.25295	nucleus	K10405			GO:0000003 reproduction; GO:0000070 mitotic sister chromatid segregation; GO:0000226 microtubule cytoskeleton organization; GO:0000278 mitotic cell cycle; GO:0000280 nuclear division; GO:0000819 sister chromatid segregation; GO:0006810 transport; GO:0006928 movement of cell or subcellular component; GO:0006996 organelle organization; GO:0007010 cytoskeleton organization; GO:0007017 microtubule-ba…	GO:0000922 spindle pole; GO:0005622 intracellular; GO:0005623 cell; GO:0005634 nucleus; GO:0005737 cytoplasm; GO:0005813 centrosome; GO:0005815 microtubule organizing center; GO:0005819 spindle; GO:0005856 cytoskeleton; GO:0005871 kinesin complex; GO:0005875 microtubule associated complex; GO:0015630 microtubule cytoskeleton; GO:0030139 endocytic vesicle; GO:0030496 midbody; GO:0031410 cytoplasmi…	GO:0000166 nucleotide binding; GO:0003774 motor activity; GO:0003777 microtubule motor activity; GO:0003824 catalytic activity; GO:0005488 binding; GO:0005524 ATP binding; GO:0008144 drug binding; GO:0008569 ATP-dependent microtubule motor activity, minus-end-directed; GO:0016462 pyrophosphatase activity; GO:0016787 hydrolase activity; GO:0016817 hydrolase activity, acting on acid anhydrides; GO:…	PF00225	Kinesin motor domain	Z	KOG0239	Kinesin (KAR3 subfamily)
P20151	Kallikrein-2 OS=Homo sapiens OX=9606 GN=KLK2 PE=1 SV=1	KLK2	3.295	Up	28.671	36.8	6	5	1.53429	0.465705	extracellular	K01325	KLK1_2; tissue kallikrein [EC:3.4.21.35]	hsa04961 Endocrine and other factor-regulated calcium reabsorption; hsa04614 Renin-angiotensin system	GO:0002376 immune system process; GO:0002440 production of molecular mediator of immune response; GO:0002775 antimicrobial peptide production; GO:0002778 antibacterial peptide production; GO:0006508 proteolysis; GO:0006807 nitrogen compound metabolic process; GO:0006950 response to stress; GO:0006952 defense response; GO:0006955 immune response; GO:0006959 humoral immune response; GO:0008152 meta…	GO:0005576 extracellular region; GO:0005615 extracellular space; GO:0032991 protein-containing complex;	GO:0003824 catalytic activity; GO:0004175 endopeptidase activity; GO:0004252 serine-type endopeptidase activity; GO:0008233 peptidase activity; GO:0008236 serine-type peptidase activity; GO:0016787 hydrolase activity; GO:0016810 hydrolase activity, acting on carbon-nitrogen (but not peptide) bonds; GO:0016811 hydrolase activity, acting on carbon-nitrogen (but not peptide) bonds, in linear amides;…	PF00089	Trypsin	O	KOG3627	Trypsin
P07288	Prostate-specific antigen OS=Homo sapiens OX=9606 GN=KLK3 PE=1 SV=2	KLK3	3.272	Up	28.741	77.8	15	14	1.53186	0.468138	extracellular	K01351	KLK3; semenogelase [EC:3.4.21.77]	hsa05215 Prostate cancer; hsa05200 Pathways in cancer	GO:0002376 immune system process; GO:0002440 production of molecular mediator of immune response; GO:0002775 antimicrobial peptide production; GO:0002778 antibacterial peptide production; GO:0006508 proteolysis; GO:0006807 nitrogen compound metabolic process; GO:0006950 response to stress; GO:0006952 defense response; GO:0006955 immune response; GO:0006959 humoral immune response; GO:0008152 meta…	GO:0005576 extracellular region; GO:0005615 extracellular space; GO:0032991 protein-containing complex;	GO:0003824 catalytic activity; GO:0004175 endopeptidase activity; GO:0004252 serine-type endopeptidase activity; GO:0008233 peptidase activity; GO:0008236 serine-type peptidase activity; GO:0016787 hydrolase activity; GO:0016810 hydrolase activity, acting on carbon-nitrogen (but not peptide) bonds; GO:0016811 hydrolase activity, acting on carbon-nitrogen (but not peptide) bonds, in linear amides;…	PF00089	Trypsin	O	KOG3627	Trypsin
P50748	Kinetochore-associated protein 1 OS=Homo sapiens OX=9606 GN=KNTC1 PE=1 SV=1	KNTC1	0.607	Down	250.75	8.9	14	14	0.755774	1.24423	nucleus	K11577			GO:0000075 cell cycle checkpoint; GO:0000278 mitotic cell cycle; GO:0007049 cell cycle; GO:0007088 regulation of mitotic nuclear division; GO:0007093 mitotic cell cycle checkpoint; GO:0007096 regulation of exit from mitosis; GO:0007346 regulation of mitotic cell cycle; GO:0009987 cellular process; GO:0010564 regulation of cell cycle process; GO:0016043 cellular component organization; GO:0022402 …	GO:0000775 chromosome, centromeric region; GO:0000776 kinetochore; GO:0000777 condensed chromosome kinetochore; GO:0000779 condensed chromosome, centromeric region; GO:0000793 condensed chromosome; GO:0000922 spindle pole; GO:0005622 intracellular; GO:0005623 cell; GO:0005634 nucleus; GO:0005694 chromosome; GO:0005737 cytoplasm; GO:0005819 spindle; GO:0005828 kinetochore microtubule; GO:0005829 c…				D	KOG4256	Kinetochore component
P05783	Keratin, type I cytoskeletal 18 OS=Homo sapiens OX=9606 GN=KRT18 PE=1 SV=2	KRT18	1.897	Up	48.057	77	33	22	1.30958	0.69042	mitochondria	K07604	KRT1; type I keratin, acidic	hsa05150 Staphylococcus aureus infection; hsa04915 Estrogen signaling pathway	GO:0006810 transport; GO:0006892 post-Golgi vesicle-mediated transport; GO:0006893 Golgi to plasma membrane transport; GO:0006915 apoptotic process; GO:0006996 organelle organization; GO:0007010 cytoskeleton organization; GO:0007154 cell communication; GO:0007165 signal transduction; GO:0007166 cell surface receptor signaling pathway; GO:0007275 multicellular organism development; GO:0008104 prot…	GO:0005622 intracellular; GO:0005623 cell; GO:0005634 nucleus; GO:0005730 nucleolus; GO:0005737 cytoplasm; GO:0005813 centrosome; GO:0005815 microtubule organizing center; GO:0005829 cytosol; GO:0005856 cytoskeleton; GO:0005882 intermediate filament; GO:0015630 microtubule cytoskeleton; GO:0031974 membrane-enclosed lumen; GO:0031981 nuclear lumen; GO:0034451 centriolar satellite; GO:0043226 organ…	GO:0005488 binding; GO:0005515 protein binding; GO:0097110 scaffold protein binding;
P55268	Laminin subunit beta-2 OS=Homo sapiens OX=9606 GN=LAMB2 PE=1 SV=2	LAMB2	1.702	Up	195.98	27.3	30	30	1.25984	0.740159	extracellular	K06243	LAMB2; laminin, beta 2	hsa04510 Focal adhesion; hsa05146 Amoebiasis; hsa05200 Pathways in cancer; hsa05222 Small cell lung cancer; hsa05165 Human papillomavirus infection; hsa04512 ECM-receptor interaction; hsa05145 Toxoplasmosis; hsa04151 PI3K-Akt signaling pathway	GO:0000902 cell morphogenesis; GO:0000904 cell morphogenesis involved in differentiation; GO:0001654 eye development; GO:0001655 urogenital system development; GO:0001656 metanephros development; GO:0001822 kidney development; GO:0002064 epithelial cell development; GO:0003008 system process; GO:0006464 cellular protein modification process; GO:0006807 nitrogen compound metabolic process; GO:0006…	GO:0005576 extracellular region; GO:0005604 basement membrane; GO:0005608 laminin-3 complex; GO:0005622 intracellular; GO:0005623 cell; GO:0005737 cytoplasm; GO:0005783 endoplasmic reticulum; GO:0005788 endoplasmic reticulum lumen; GO:0012505 endomembrane system; GO:0031012 extracellular matrix; GO:0031974 membrane-enclosed lumen; GO:0032991 protein-containing complex; GO:0043083 synaptic cleft; …	GO:0005102 signaling receptor binding; GO:0005178 integrin binding; GO:0005198 structural molecule activity; GO:0005488 binding; GO:0005515 protein binding; GO:0044877 protein-containing complex binding; GO:0050839 cell adhesion molecule binding;	PF00053	Laminin EGF-like (Domains III and V)	W	KOG0994	Extracellular matrix glycoprotein Laminin subunit beta
P11047	Laminin subunit gamma-1 OS=Homo sapiens OX=9606 GN=LAMC1 PE=1 SV=3	LAMC1	3.167	Up	177.6	40.9	44	44	1.52007	0.47993	extracellular	K05635	LAMC1; laminin, gamma 1	hsa04510 Focal adhesion; hsa05146 Amoebiasis; hsa05200 Pathways in cancer; hsa05222 Small cell lung cancer; hsa05165 Human papillomavirus infection; hsa04512 ECM-receptor interaction; hsa05145 Toxoplasmosis; hsa04151 PI3K-Akt signaling pathway; hsa05020 Prion disease	GO:0000902 cell morphogenesis; GO:0000904 cell morphogenesis involved in differentiation; GO:0006464 cellular protein modification process; GO:0006807 nitrogen compound metabolic process; GO:0006928 movement of cell or subcellular component; GO:0007044 cell-substrate junction assembly; GO:0007155 cell adhesion; GO:0007275 multicellular organism development; GO:0007399 nervous system development; …	GO:0005576 extracellular region; GO:0005604 basement membrane; GO:0005606 laminin-1 complex; GO:0005615 extracellular space; GO:0005622 intracellular; GO:0005623 cell; GO:0005737 cytoplasm; GO:0005783 endoplasmic reticulum; GO:0005788 endoplasmic reticulum lumen; GO:0012505 endomembrane system; GO:0031012 extracellular matrix; GO:0031974 membrane-enclosed lumen; GO:0032991 protein-containing comp…	GO:0005198 structural molecule activity; GO:0005201 extracellular matrix structural constituent; GO:0005488 binding; GO:0008289 lipid binding; GO:0043208 glycosphingolipid binding; GO:0046625 sphingolipid binding; GO:0051861 glycolipid binding; GO:0097367 carbohydrate derivative binding;	PF00053	Laminin EGF-like (Domains III and V)	W	KOG1836	Extracellular matrix glycoprotein Laminin subunits alpha and gamma
P13473	Lysosome-associated membrane glycoprotein 2 OS=Homo sapiens OX=9606 GN=LAMP2 PE=1 SV=2	LAMP2	1.593	Up	44.96	15.4	6	6	1.22868	0.771321	extracellular	K06528	LAMP1_2; lysosomal-associated membrane protein 1/2	hsa04142 Lysosome; hsa04145 Phagosome; hsa05152 Tuberculosis; hsa04140 Autophagy - animal	GO:0001775 cell activation; GO:0002252 immune effector process; GO:0002263 cell activation involved in immune response; GO:0002274 myeloid leukocyte activation; GO:0002275 myeloid cell activation involved in immune response; GO:0002283 neutrophil activation involved in immune response; GO:0002366 leukocyte activation involved in immune response; GO:0002376 immune system process; GO:0002443 leukoc…	GO:0000323 lytic vacuole; GO:0000421 autophagosome membrane; GO:0005576 extracellular region; GO:0005615 extracellular space; GO:0005622 intracellular; GO:0005623 cell; GO:0005737 cytoplasm; GO:0005764 lysosome; GO:0005765 lysosomal membrane; GO:0005766 primary lysosome; GO:0005767 secondary lysosome; GO:0005768 endosome; GO:0005770 late endosome; GO:0005773 vacuole; GO:0005774 vacuolar membrane;…	GO:0005488 binding; GO:0005515 protein binding; GO:0019899 enzyme binding; GO:0019904 protein domain specific binding;			S	KOG4818	Lysosomal-associated membrane protein
Q14847	LIM and SH3 domain protein 1 OS=Homo sapiens OX=9606 GN=LASP1 PE=1 SV=2	LASP1	0.585	Down	29.717	52.5	10	10	0.738122	1.26188	nucleus	K24420			GO:0006810 transport; GO:0006811 ion transport; GO:0009966 regulation of signal transduction; GO:0009967 positive regulation of signal transduction; GO:0010646 regulation of cell communication; GO:0010647 positive regulation of cell communication; GO:0023051 regulation of signaling; GO:0023056 positive regulation of signaling; GO:0034220 ion transmembrane transport; GO:0048518 positive regulation…	GO:0005622 intracellular; GO:0005623 cell; GO:0005737 cytoplasm; GO:0005856 cytoskeleton; GO:0005912 adherens junction; GO:0005925 focal adhesion; GO:0005938 cell cortex; GO:0015629 actin cytoskeleton; GO:0030054 cell junction; GO:0030055 cell-substrate junction; GO:0030863 cortical cytoskeleton; GO:0030864 cortical actin cytoskeleton; GO:0043226 organelle; GO:0043228 non-membrane-bounded organel…	GO:0003779 actin binding; GO:0005215 transporter activity; GO:0005488 binding; GO:0005515 protein binding; GO:0008092 cytoskeletal protein binding; GO:0015075 ion transmembrane transporter activity; GO:0022857 transmembrane transporter activity; GO:0030674 protein-macromolecule adaptor activity; GO:0035591 signaling adaptor activity; GO:0044877 protein-containing complex binding; GO:0051015 actin…	PF00412	LIM domain	Z	KOG1702	Nebulin repeat protein
O60294	tRNA wybutosine-synthesizing protein 4 OS=Homo sapiens OX=9606 GN=LCMT2 PE=1 SV=3	LCMT2	0.652	Down	75.601	13.8	5	5	0.789527	1.21047	nucleus	K15451			GO:0001510 RNA methylation; GO:0006139 nucleobase-containing compound metabolic process; GO:0006396 RNA processing; GO:0006399 tRNA metabolic process; GO:0006400 tRNA modification; GO:0006464 cellular protein modification process; GO:0006479 protein methylation; GO:0006481 C-terminal protein methylation; GO:0006725 cellular aromatic compound metabolic process; GO:0006807 nitrogen compound metabol…	GO:0005622 intracellular; GO:0005623 cell; GO:0005737 cytoplasm; GO:0005829 cytosol;	GO:0003824 catalytic activity; GO:0003880 protein C-terminal carboxyl O-methyltransferase activity; GO:0008168 methyltransferase activity; GO:0008171 O-methyltransferase activity; GO:0008173 RNA methyltransferase activity; GO:0008175 tRNA methyltransferase activity; GO:0008276 protein methyltransferase activity; GO:0008757 S-adenosylmethionine-dependent methyltransferase activity; GO:0010340 carb…			J	KOG2918	Carboxymethyl transferase
Q15334	Lethal(2) giant larvae protein homolog 1 OS=Homo sapiens OX=9606 GN=LLGL1 PE=1 SV=3	LLGL1	0.489	Down	115.42	11.3	8	8	0.657045	1.34295	nucleus	K06094	LLGL; lethal(2) giant larvae protein	hsa05165 Human papillomavirus infection; hsa04390 Hippo signaling pathway; hsa04530 Tight junction	GO:0000902 cell morphogenesis; GO:0000904 cell morphogenesis involved in differentiation; GO:0002791 regulation of peptide secretion; GO:0006810 transport; GO:0006892 post-Golgi vesicle-mediated transport; GO:0006893 Golgi to plasma membrane transport; GO:0006996 organelle organization; GO:0007010 cytoskeleton organization; GO:0007163 establishment or maintenance of cell polarity; GO:0007275 mult…	GO:0000137 Golgi cis cisterna; GO:0000139 Golgi membrane; GO:0005622 intracellular; GO:0005623 cell; GO:0005737 cytoplasm; GO:0005768 endosome; GO:0005769 early endosome; GO:0005794 Golgi apparatus; GO:0005795 Golgi stack; GO:0005802 trans-Golgi network; GO:0005856 cytoskeleton; GO:0005886 plasma membrane; GO:0005938 cell cortex; GO:0010008 endosome membrane; GO:0012505 endomembrane system; GO:00…	GO:0005096 GTPase activator activity; GO:0005198 structural molecule activity; GO:0005488 binding; GO:0005515 protein binding; GO:0008047 enzyme activator activity; GO:0017016 Ras GTPase binding; GO:0017137 Rab GTPase binding; GO:0019899 enzyme binding; GO:0019900 kinase binding; GO:0019901 protein kinase binding; GO:0030234 enzyme regulator activity; GO:0030695 GTPase regulator activity; GO:0031…			Z	KOG1983	Tomosyn and related SNARE-interacting proteins
Q96II8	DISP complex protein LRCH3 OS=Homo sapiens OX=9606 GN=LRCH3 PE=1 SV=2	LRCH3	0.656	Down	86.082	14.7	6	6	0.792131	1.20787	cytoplasm							PF00307	Calponin homology (CH) domain	Z	KOG0532	Leucine-rich repeat (LRR) protein, contains calponin homology domain
Q07954	Prolow-density lipoprotein receptor-related protein 1 OS=Homo sapiens OX=9606 GN=LRP1 PE=1 SV=2	LRP1	1.514	Up	504.6	2.6	8	8	1.20446	0.795537	plasma membrane	K04550	LRP1; low-density lipoprotein receptor-related protein 1 (alpha-2-macroglobulin receptor)	hsa04979 Cholesterol metabolism; hsa05144 Malaria; hsa05010 Alzheimer disease	GO:0001523 retinoid metabolic process; GO:0001568 blood vessel development; GO:0001775 cell activation; GO:0001944 vasculature development; GO:0002252 immune effector process; GO:0002263 cell activation involved in immune response; GO:0002265 astrocyte activation involved in immune response; GO:0002376 immune system process; GO:0006629 lipid metabolic process; GO:0006720 isoprenoid metabolic proc…	GO:0005622 intracellular; GO:0005623 cell; GO:0005634 nucleus; GO:0005737 cytoplasm; GO:0005768 endosome; GO:0005769 early endosome; GO:0005886 plasma membrane; GO:0005887 integral component of plasma membrane; GO:0005905 clathrin-coated pit; GO:0012505 endomembrane system; GO:0012506 vesicle membrane; GO:0016020 membrane; GO:0016021 integral component of membrane; GO:0016323 basolateral plasma m…	GO:0005041 low-density lipoprotein particle receptor activity; GO:0005044 scavenger receptor activity; GO:0005102 signaling receptor binding; GO:0005215 transporter activity; GO:0005488 binding; GO:0005509 calcium ion binding; GO:0005515 protein binding; GO:0016964 alpha-2 macroglobulin receptor activity; GO:0030226 apolipoprotein receptor activity; GO:0030228 lipoprotein particle receptor activi…	PF07645; PF12662	Calcium-binding EGF domain; Complement Clr-like EGF-like	T	KOG1215	Low-density lipoprotein receptors containing Ca2+-binding EGF-like domains
Q2I0M4	Leucine-rich repeat-containing protein 26 OS=Homo sapiens OX=9606 GN=LRRC26 PE=1 SV=2	LRRC26	4.593	Up	34.856	27.8	6	6	1.64242	0.357577	extracellular				GO:0006810 transport; GO:0006811 ion transport; GO:0006812 cation transport; GO:0006813 potassium ion transport; GO:0009987 cellular process; GO:0010959 regulation of metal ion transport; GO:0015672 monovalent inorganic cation transport; GO:0022898 regulation of transmembrane transporter activity; GO:0030001 metal ion transport; GO:0032409 regulation of transporter activity; GO:0032411 positive r…	GO:0005622 intracellular; GO:0005623 cell; GO:0005856 cytoskeleton; GO:0005886 plasma membrane; GO:0005887 integral component of plasma membrane; GO:0008076 voltage-gated potassium channel complex; GO:0016020 membrane; GO:0016021 integral component of membrane; GO:0031224 intrinsic component of membrane; GO:0031226 intrinsic component of plasma membrane; GO:0032991 protein-containing complex; GO:…	GO:0005215 transporter activity; GO:0005216 ion channel activity; GO:0005244 voltage-gated ion channel activity; GO:0005249 voltage-gated potassium channel activity; GO:0005261 cation channel activity; GO:0005267 potassium channel activity; GO:0005488 binding; GO:0005515 protein binding; GO:0008324 cation transmembrane transporter activity; GO:0015075 ion transmembrane transporter activity; GO:00…			T	KOG0619	FOG: Leucine rich repeat
Q9UDY8	Mucosa-associated lymphoid tissue lymphoma translocation protein 1 OS=Homo sapiens OX=9606 GN=MALT1 PE=1 SV=1	MALT1	1.532	Up	92.271	26	15	15	1.21002	0.789981	cytoplasm,nucleus	K07369	MALT1; mucosa-associated lymphoid tissue lymphoma translocation protein 1 [EC:3.4.22.-]	hsa04662 B cell receptor signaling pathway; hsa05152 Tuberculosis; hsa04064 NF-kappa B signaling pathway; hsa04660 T cell receptor signaling pathway; hsa04625 C-type lectin receptor signaling pathway; hsa05131 Shigellosis	GO:0001775 cell activation; GO:0001817 regulation of cytokine production; GO:0001819 positive regulation of cytokine production; GO:0001923 B-1 B cell differentiation; GO:0001932 regulation of protein phosphorylation; GO:0001934 positive regulation of protein phosphorylation; GO:0002218 activation of innate immune response; GO:0002220 innate immune response activating cell surface receptor signal…	GO:0001650 fibrillar center; GO:0005622 intracellular; GO:0005623 cell; GO:0005634 nucleus; GO:0005730 nucleolus; GO:0005737 cytoplasm; GO:0005829 cytosol; GO:0031974 membrane-enclosed lumen; GO:0031981 nuclear lumen; GO:0032449 CBM complex; GO:0032991 protein-containing complex; GO:0043226 organelle; GO:0043227 membrane-bounded organelle; GO:0043228 non-membrane-bounded organelle; GO:0043229 int…	GO:0002020 protease binding; GO:0003824 catalytic activity; GO:0004175 endopeptidase activity; GO:0004197 cysteine-type endopeptidase activity; GO:0004842 ubiquitin-protein transferase activity; GO:0005488 binding; GO:0005515 protein binding; GO:0008233 peptidase activity; GO:0008234 cysteine-type peptidase activity; GO:0016740 transferase activity; GO:0016787 hydrolase activity; GO:0019787 ubiqu…	PF13927; PF13895; PF00656	Immunoglobulin domain; Immunoglobulin domain; Caspase domain
Q9UKM7	Endoplasmic reticulum mannosyl-oligosaccharide 1,2-alpha-mannosidase OS=Homo sapiens OX=9606 GN=MAN1B1 PE=1 SV=2	MAN1B1	1.506	Up	79.579	30.5	14	14	1.20194	0.798058	plasma membrane	K23741	MAN1B; endoplasmic reticulum Man9GlcNAc2 1,2-alpha-mannosidase [EC:3.2.1.209]	hsa00510 N-Glycan biosynthesis; hsa00513 Various types of N-glycan biosynthesis; hsa04141 Protein processing in endoplasmic reticulum; hsa01100 Metabolic pathways	GO:0005975 carbohydrate metabolic process; GO:0006464 cellular protein modification process; GO:0006491 N-glycan processing; GO:0006508 proteolysis; GO:0006511 ubiquitin-dependent protein catabolic process; GO:0006516 glycoprotein catabolic process; GO:0006517 protein deglycosylation; GO:0006807 nitrogen compound metabolic process; GO:0006950 response to stress; GO:0008152 metabolic process; GO:0…	GO:0000139 Golgi membrane; GO:0005622 intracellular; GO:0005623 cell; GO:0005737 cytoplasm; GO:0005783 endoplasmic reticulum; GO:0005789 endoplasmic reticulum membrane; GO:0005794 Golgi apparatus; GO:0012505 endomembrane system; GO:0016020 membrane; GO:0016021 integral component of membrane; GO:0031090 organelle membrane; GO:0031224 intrinsic component of membrane; GO:0031984 organelle subcompart…	GO:0003824 catalytic activity; GO:0004553 hydrolase activity, hydrolyzing O-glycosyl compounds; GO:0004559 alpha-mannosidase activity; GO:0004571 mannosyl-oligosaccharide 1,2-alpha-mannosidase activity; GO:0005488 binding; GO:0005509 calcium ion binding; GO:0015923 mannosidase activity; GO:0015924 mannosyl-oligosaccharide mannosidase activity; GO:0016787 hydrolase activity; GO:0016798 hydrolase a…	PF01532	Glycosyl hydrolase family 47	G	KOG2431	1, 2-alpha-mannosidase
Q16706	Alpha-mannosidase 2 OS=Homo sapiens OX=9606 GN=MAN2A1 PE=1 SV=2	MAN2A1	1.734	Up	131.14	9.2	7	7	1.26848	0.731521	plasma membrane	K01231	MAN2; alpha-mannosidase II [EC:3.2.1.114]	hsa00510 N-Glycan biosynthesis; hsa00513 Various types of N-glycan biosynthesis; hsa01100 Metabolic pathways	GO:0001654 eye development; GO:0001701 in utero embryonic development; GO:0001889 liver development; GO:0005975 carbohydrate metabolic process; GO:0005996 monosaccharide metabolic process; GO:0006013 mannose metabolic process; GO:0006464 cellular protein modification process; GO:0006491 N-glycan processing; GO:0006517 protein deglycosylation; GO:0006807 nitrogen compound metabolic process; GO:000…	GO:0000139 Golgi membrane; GO:0005576 extracellular region; GO:0005615 extracellular space; GO:0005622 intracellular; GO:0005623 cell; GO:0005737 cytoplasm; GO:0005794 Golgi apparatus; GO:0005795 Golgi stack; GO:0005797 Golgi medial cisterna; GO:0005801 cis-Golgi network; GO:0012505 endomembrane system; GO:0016020 membrane; GO:0031090 organelle membrane; GO:0031984 organelle subcompartment; GO:00…	GO:0003824 catalytic activity; GO:0004553 hydrolase activity, hydrolyzing O-glycosyl compounds; GO:0004559 alpha-mannosidase activity; GO:0004572 mannosyl-oligosaccharide 1,3-1,6-alpha-mannosidase activity; GO:0015923 mannosidase activity; GO:0015924 mannosyl-oligosaccharide mannosidase activity; GO:0016787 hydrolase activity; GO:0016798 hydrolase activity, acting on glycosyl bonds; GO:0016799 hy…	PF01074; PF09261; PF07748	Glycosyl hydrolases family 38 N-terminal domain; Alpha mannosidase, middle domain; Glycosyl hydrolases family 38 C-terminal domain	G	KOG1959	Glycosyl hydrolase, family 38 - alpha-mannosidase
O00754	Lysosomal alpha-mannosidase OS=Homo sapiens OX=9606 GN=MAN2B1 PE=1 SV=3	MAN2B1	1.609	Up	113.74	23.4	17	17	1.23333	0.766673	extracellular	K12311	MAN2B1; lysosomal alpha-mannosidase [EC:3.2.1.24]	hsa04142 Lysosome; hsa00511 Other glycan degradation	GO:0001775 cell activation; GO:0002252 immune effector process; GO:0002263 cell activation involved in immune response; GO:0002274 myeloid leukocyte activation; GO:0002275 myeloid cell activation involved in immune response; GO:0002283 neutrophil activation involved in immune response; GO:0002366 leukocyte activation involved in immune response; GO:0002376 immune system process; GO:0002443 leukoc…	GO:0000323 lytic vacuole; GO:0005576 extracellular region; GO:0005615 extracellular space; GO:0005622 intracellular; GO:0005623 cell; GO:0005737 cytoplasm; GO:0005764 lysosome; GO:0005766 primary lysosome; GO:0005773 vacuole; GO:0005775 vacuolar lumen; GO:0012505 endomembrane system; GO:0030141 secretory granule; GO:0031410 cytoplasmic vesicle; GO:0031974 membrane-enclosed lumen; GO:0031982 vesic…	GO:0003824 catalytic activity; GO:0004553 hydrolase activity, hydrolyzing O-glycosyl compounds; GO:0004559 alpha-mannosidase activity; GO:0005488 binding; GO:0005537 mannose binding; GO:0015923 mannosidase activity; GO:0016787 hydrolase activity; GO:0016798 hydrolase activity, acting on glycosyl bonds; GO:0030246 carbohydrate binding; GO:0036094 small molecule binding; GO:0048029 monosaccharide b…	PF01074; PF09261; PF07748	Glycosyl hydrolases family 38 N-terminal domain; Alpha mannosidase, middle domain; Glycosyl hydrolases family 38 C-terminal domain	G	KOG1959	Glycosyl hydrolase, family 38 - alpha-mannosidase
Q9Y2E5	Epididymis-specific alpha-mannosidase OS=Homo sapiens OX=9606 GN=MAN2B2 PE=1 SV=4	MAN2B2	2	Up	113.98	6.2	4	4	1.33335	0.666647	extracellular	K12312	MAN2B2; epididymis-specific alpha-mannosidase [EC:3.2.1.24]	hsa00511 Other glycan degradation	GO:0005975 carbohydrate metabolic process; GO:0005996 monosaccharide metabolic process; GO:0006013 mannose metabolic process; GO:0006464 cellular protein modification process; GO:0006517 protein deglycosylation; GO:0006807 nitrogen compound metabolic process; GO:0008152 metabolic process; GO:0009056 catabolic process; GO:0009100 glycoprotein metabolic process; GO:0009311 oligosaccharide metabolic…	GO:0000323 lytic vacuole; GO:0005576 extracellular region; GO:0005622 intracellular; GO:0005623 cell; GO:0005737 cytoplasm; GO:0005764 lysosome; GO:0005773 vacuole; GO:0005775 vacuolar lumen; GO:0031974 membrane-enclosed lumen; GO:0043202 lysosomal lumen; GO:0043226 organelle; GO:0043227 membrane-bounded organelle; GO:0043229 intracellular organelle; GO:0043231 intracellular membrane-bounded orga…	GO:0003824 catalytic activity; GO:0004553 hydrolase activity, hydrolyzing O-glycosyl compounds; GO:0004559 alpha-mannosidase activity; GO:0008496 mannan endo-1,6-alpha-mannosidase activity; GO:0015923 mannosidase activity; GO:0016787 hydrolase activity; GO:0016798 hydrolase activity, acting on glycosyl bonds;	PF01074; PF09261; PF07748	Glycosyl hydrolases family 38 N-terminal domain; Alpha mannosidase, middle domain; Glycosyl hydrolases family 38 C-terminal domain	G	KOG1959	Glycosyl hydrolase, family 38 - alpha-mannosidase
Q5VSG8	Glycoprotein endo-alpha-1,2-mannosidase-like protein OS=Homo sapiens OX=9606 GN=MANEAL PE=2 SV=1	MANEAL	1.501	Up	51.316	7.2	2	2	1.20033	0.799665	Golgi apparatus
P46821	Microtubule-associated protein 1B OS=Homo sapiens OX=9606 GN=MAP1B PE=1 SV=2	MAP1B	0.206	Down	270.63	40.7	61	61	0.342296	1.6577	nucleus	K10429			GO:0000226 microtubule cytoskeleton organization; GO:0000902 cell morphogenesis; GO:0000904 cell morphogenesis involved in differentiation; GO:0001558 regulation of cell growth; GO:0001578 microtubule bundle formation; GO:0001764 neuron migration; GO:0006810 transport; GO:0006928 movement of cell or subcellular component; GO:0006950 response to stress; GO:0006996 organelle organization; GO:000701…	GO:0001750 photoreceptor outer segment; GO:0005622 intracellular; GO:0005623 cell; GO:0005737 cytoplasm; GO:0005829 cytosol; GO:0005856 cytoskeleton; GO:0005874 microtubule; GO:0005875 microtubule associated complex; GO:0005886 plasma membrane; GO:0005929 cilium; GO:0014069 postsynaptic density; GO:0015630 microtubule cytoskeleton; GO:0016020 membrane; GO:0030424 axon; GO:0030425 dendrite; GO:003…	GO:0003779 actin binding; GO:0005198 structural molecule activity; GO:0005488 binding; GO:0005515 protein binding; GO:0005519 cytoskeletal regulatory protein binding; GO:0005543 phospholipid binding; GO:0008017 microtubule binding; GO:0008092 cytoskeletal protein binding; GO:0008289 lipid binding; GO:0015631 tubulin binding; GO:0043167 ion binding; GO:0043168 anion binding; GO:0044877 protein-con…			Z	KOG3592	Microtubule-associated proteins
A6NCE7	Microtubule-associated proteins 1A/1B light chain 3 beta 2 OS=Homo sapiens OX=9606 GN=MAP1LC3B2 PE=2 SV=1	MAP1LC3B2	0.407	Down	14.628	16.8	2	2	0.578507	1.42149	cytoplasm	K10435	MAP1LC; microtubule-associated protein 1 light chain	hsa04216 Ferroptosis; hsa04140 Autophagy - animal; hsa04371 Apelin signaling pathway; hsa05131 Shigellosis; hsa04621 NOD-like receptor signaling pathway; hsa04137 Mitophagy - animal; hsa05022 Pathways of neurodegeneration - multiple diseases; hsa05167 Kaposi sarcoma-associated herpesvirus infection; hsa05014 Amyotrophic lateral sclerosis	GO:0000045 autophagosome assembly; GO:0000422 autophagy of mitochondrion; GO:0006914 autophagy; GO:0006950 response to stress; GO:0006995 cellular response to nitrogen starvation; GO:0006996 organelle organization; GO:0007005 mitochondrion organization; GO:0007033 vacuole organization; GO:0007154 cell communication; GO:0008152 metabolic process; GO:0009056 catabolic process; GO:0009267 cellular r…	GO:0000323 lytic vacuole; GO:0000421 autophagosome membrane; GO:0005622 intracellular; GO:0005623 cell; GO:0005737 cytoplasm; GO:0005739 mitochondrion; GO:0005764 lysosome; GO:0005767 secondary lysosome; GO:0005773 vacuole; GO:0005774 vacuolar membrane; GO:0005776 autophagosome; GO:0005829 cytosol; GO:0005856 cytoskeleton; GO:0005875 microtubule associated complex; GO:0005929 cilium; GO:0005930 a…	GO:0005488 binding; GO:0005515 protein binding; GO:0008017 microtubule binding; GO:0008092 cytoskeletal protein binding; GO:0015631 tubulin binding; GO:0019899 enzyme binding; GO:0019904 protein domain specific binding; GO:0031625 ubiquitin protein ligase binding; GO:0044389 ubiquitin-like protein ligase binding;	PF02991	Autophagy protein Atg8 ubiquitin like	Z	KOG1654	Microtubule-associated anchor protein involved in autophagy and membrane trafficking
P11137	Microtubule-associated protein 2 OS=Homo sapiens OX=9606 GN=MAP2 PE=1 SV=4	MAP2	14.572	Up	199.52	8.4	10	10	1.87156	0.128435	nucleus	K10430			GO:0000226 microtubule cytoskeleton organization; GO:0000902 cell morphogenesis; GO:0000904 cell morphogenesis involved in differentiation; GO:0001558 regulation of cell growth; GO:0001578 microtubule bundle formation; GO:0006996 organelle organization; GO:0007010 cytoskeleton organization; GO:0007017 microtubule-based process; GO:0007026 negative regulation of microtubule depolymerization; GO:00…	GO:0001726 ruffle; GO:0005622 intracellular; GO:0005623 cell; GO:0005634 nucleus; GO:0005730 nucleolus; GO:0005737 cytoplasm; GO:0005783 endoplasmic reticulum; GO:0005790 smooth endoplasmic reticulum; GO:0005791 rough endoplasmic reticulum; GO:0005829 cytosol; GO:0005856 cytoskeleton; GO:0005875 microtubule associated complex; GO:0005886 plasma membrane; GO:0012505 endomembrane system; GO:0014069…	GO:0002162 dystroglycan binding; GO:0003779 actin binding; GO:0005198 structural molecule activity; GO:0005488 binding; GO:0005515 protein binding; GO:0005519 cytoskeletal regulatory protein binding; GO:0008017 microtubule binding; GO:0008092 cytoskeletal protein binding; GO:0015631 tubulin binding; GO:0019899 enzyme binding; GO:0019900 kinase binding; GO:0019901 protein kinase binding;			Z	KOG2418	Microtubule-associated protein TAU
Q6DN12	Multiple C2 and transmembrane domain-containing protein 2 OS=Homo sapiens OX=9606 GN=MCTP2 PE=1 SV=3	MCTP2	1.832	Up	99.594	6.3	4	4	1.29374	0.706263	nucleus				GO:0007154 cell communication; GO:0007165 signal transduction; GO:0009987 cellular process; GO:0019722 calcium-mediated signaling; GO:0019932 second-messenger-mediated signaling; GO:0023052 signaling; GO:0035556 intracellular signal transduction; GO:0050789 regulation of biological process; GO:0050794 regulation of cellular process; GO:0050896 response to stimulus; GO:0051716 cellular response to…	GO:0005622 intracellular; GO:0005623 cell; GO:0005634 nucleus; GO:0005654 nucleoplasm; GO:0005737 cytoplasm; GO:0005783 endoplasmic reticulum; GO:0005829 cytosol; GO:0012505 endomembrane system; GO:0016020 membrane; GO:0016021 integral component of membrane; GO:0031224 intrinsic component of membrane; GO:0031974 membrane-enclosed lumen; GO:0031981 nuclear lumen; GO:0043226 organelle; GO:0043227 m…	GO:0005488 binding; GO:0005509 calcium ion binding; GO:0043167 ion binding; GO:0043169 cation binding; GO:0046872 metal ion binding;	PF00168	C2 domain	S	KOG1030	Predicted Ca2+-dependent phospholipid-binding protein
Q9NU22	Midasin OS=Homo sapiens OX=9606 GN=MDN1 PE=1 SV=2	MDN1	0.254	Down	632.81	4.1	15	15	0.405678	1.59432	plasma membrane	K14572	MDN1; midasin	hsa03008 Ribosome biogenesis in eukaryotes	GO:0000027 ribosomal large subunit assembly; GO:0006139 nucleobase-containing compound metabolic process; GO:0006364 rRNA processing; GO:0006396 RNA processing; GO:0006725 cellular aromatic compound metabolic process; GO:0006807 nitrogen compound metabolic process; GO:0006996 organelle organization; GO:0008152 metabolic process; GO:0009987 cellular process; GO:0010467 gene expression; GO:0016043 …	GO:0005622 intracellular; GO:0005623 cell; GO:0005634 nucleus; GO:0005730 nucleolus; GO:0005737 cytoplasm; GO:0005829 cytosol; GO:0005856 cytoskeleton; GO:0030684 preribosome; GO:0030687 preribosome, large subunit precursor; GO:0031974 membrane-enclosed lumen; GO:0031981 nuclear lumen; GO:0032991 protein-containing complex; GO:0043226 organelle; GO:0043227 membrane-bounded organelle; GO:0043228 n…	GO:0003824 catalytic activity; GO:0005488 binding; GO:0005515 protein binding; GO:0016462 pyrophosphatase activity; GO:0016787 hydrolase activity; GO:0016817 hydrolase activity, acting on acid anhydrides; GO:0016818 hydrolase activity, acting on acid anhydrides, in phosphorus-containing anhydrides; GO:0016887 ATPase activity; GO:0017111 nucleoside-triphosphatase activity; GO:0051082 unfolded prot…	PF07728	AAA domain (dynein-related subfamily)	S	KOG1808	AAA ATPase containing von Willebrand factor type A (vWA) domain
Q9H944	Mediator of RNA polymerase II transcription subunit 20 OS=Homo sapiens OX=9606 GN=MED20 PE=1 SV=1	MED20	0.35	Down	23.222	26.9	3	3	0.518628	1.48137	extracellular	K13528			GO:0006139 nucleobase-containing compound metabolic process; GO:0006351 transcription, DNA-templated; GO:0006352 DNA-templated transcription, initiation; GO:0006355 regulation of transcription, DNA-templated; GO:0006357 regulation of transcription by RNA polymerase II; GO:0006366 transcription by RNA polymerase II; GO:0006367 transcription initiation from RNA polymerase II promoter; GO:0006464 ce…	GO:0000151 ubiquitin ligase complex; GO:0005622 intracellular; GO:0005623 cell; GO:0005634 nucleus; GO:0005654 nucleoplasm; GO:0016592 mediator complex; GO:0031974 membrane-enclosed lumen; GO:0031981 nuclear lumen; GO:0032991 protein-containing complex; GO:0043226 organelle; GO:0043227 membrane-bounded organelle; GO:0043229 intracellular organelle; GO:0043231 intracellular membrane-bounded organe…	GO:0003712 transcription coregulator activity; GO:0003713 transcription coactivator activity; GO:0003824 catalytic activity; GO:0003899 DNA-directed 5'-3' RNA polymerase activity; GO:0016740 transferase activity; GO:0016772 transferase activity, transferring phosphorus-containing groups; GO:0016779 nucleotidyltransferase activity; GO:0034062 5'-3' RNA polymerase activity; GO:0097747 RNA polymeras…			K	KOG4309	Transcription mediator-related factor
Q7L2J0	7SK snRNA methylphosphate capping enzyme OS=Homo sapiens OX=9606 GN=MEPCE PE=1 SV=1	MEPCE	0.624	Down	74.354	31.6	12	12	0.768685	1.23131	nucleus	K15190			GO:0000122 negative regulation of transcription by RNA polymerase II; GO:0001510 RNA methylation; GO:0006139 nucleobase-containing compound metabolic process; GO:0006355 regulation of transcription, DNA-templated; GO:0006357 regulation of transcription by RNA polymerase II; GO:0006725 cellular aromatic compound metabolic process; GO:0006807 nitrogen compound metabolic process; GO:0007346 regulati…		GO:0003824 catalytic activity; GO:0008168 methyltransferase activity; GO:0008173 RNA methyltransferase activity; GO:0008757 S-adenosylmethionine-dependent methyltransferase activity; GO:0016740 transferase activity; GO:0016741 transferase activity, transferring one-carbon groups; GO:0140098 catalytic activity, acting on RNA;	PF13847	Methyltransferase domain	S	KOG2899	Predicted methyltransferase
Q5EB52	Mesoderm-specific transcript homolog protein OS=Homo sapiens OX=9606 GN=MEST PE=1 SV=2	MEST	0.579	Down	38.83	25.4	5	5	0.733289	1.26671	extracellular				GO:0001101 response to acid chemical; GO:0007498 mesoderm development; GO:0009888 tissue development; GO:0010033 response to organic substance; GO:0010883 regulation of lipid storage; GO:0032502 developmental process; GO:0032526 response to retinoic acid; GO:0032879 regulation of localization; GO:0033993 response to lipid; GO:0042221 response to chemical; GO:0048856 anatomical structure developme…	GO:0005622 intracellular; GO:0005623 cell; GO:0005737 cytoplasm; GO:0005783 endoplasmic reticulum; GO:0012505 endomembrane system; GO:0043226 organelle; GO:0043227 membrane-bounded organelle; GO:0043229 intracellular organelle; GO:0043231 intracellular membrane-bounded organelle;		PF00561	alpha/beta hydrolase fold	I	KOG4178	Soluble epoxide hydrolase
Q8TDZ2	[F-actin]-monooxygenase MICAL1 OS=Homo sapiens OX=9606 GN=MICAL1 PE=1 SV=2	MICAL1	1.819	Up	117.87	29.3	21	20	1.29065	0.709355	nucleus	K19947			GO:0001932 regulation of protein phosphorylation; GO:0001933 negative regulation of protein phosphorylation; GO:0006790 sulfur compound metabolic process; GO:0006950 response to stress; GO:0006996 organelle organization; GO:0007010 cytoskeleton organization; GO:0007015 actin filament organization; GO:0007154 cell communication; GO:0007165 signal transduction; GO:0007596 blood coagulation; GO:0007…	GO:0005622 intracellular; GO:0005623 cell; GO:0005737 cytoplasm; GO:0005829 cytosol; GO:0005856 cytoskeleton; GO:0005882 intermediate filament; GO:0030424 axon; GO:0042995 cell projection; GO:0043005 neuron projection; GO:0043195 terminal bouton; GO:0043226 organelle; GO:0043228 non-membrane-bounded organelle; GO:0043229 intracellular organelle; GO:0043232 intracellular non-membrane-bounded organ…	GO:0000166 nucleotide binding; GO:0003779 actin binding; GO:0003824 catalytic activity; GO:0004497 monooxygenase activity; GO:0005488 binding; GO:0005515 protein binding; GO:0008092 cytoskeletal protein binding; GO:0016491 oxidoreductase activity; GO:0016705 oxidoreductase activity, acting on paired donors, with incorporation or reduction of molecular oxygen; GO:0016709 oxidoreductase activity, a…	PF00307; PF00412; PF12130	Calponin homology (CH) domain; LIM domain; Protein of unknown function (DUF3585)	Z	KOG1700	Regulatory protein MLP and related LIM proteins
Q7RTP6	[F-actin]-monooxygenase MICAL3 OS=Homo sapiens OX=9606 GN=MICAL3 PE=1 SV=2	MICAL3	2.44	Up	224.29	3.8	6	5	1.41857	0.581428	nucleus	K19947			GO:0006996 organelle organization; GO:0007010 cytoskeleton organization; GO:0007015 actin filament organization; GO:0008152 metabolic process; GO:0008154 actin polymerization or depolymerization; GO:0009987 cellular process; GO:0016043 cellular component organization; GO:0022411 cellular component disassembly; GO:0030029 actin filament-based process; GO:0030036 actin cytoskeleton organization; GO…	GO:0005622 intracellular; GO:0005623 cell; GO:0005634 nucleus; GO:0005654 nucleoplasm; GO:0005737 cytoplasm; GO:0005829 cytosol; GO:0005886 plasma membrane; GO:0016020 membrane; GO:0031974 membrane-enclosed lumen; GO:0031981 nuclear lumen; GO:0043226 organelle; GO:0043227 membrane-bounded organelle; GO:0043229 intracellular organelle; GO:0043231 intracellular membrane-bounded organelle; GO:004323…	GO:0000166 nucleotide binding; GO:0003779 actin binding; GO:0003824 catalytic activity; GO:0004497 monooxygenase activity; GO:0005488 binding; GO:0005515 protein binding; GO:0008092 cytoskeletal protein binding; GO:0016491 oxidoreductase activity; GO:0016705 oxidoreductase activity, acting on paired donors, with incorporation or reduction of molecular oxygen; GO:0016709 oxidoreductase activity, a…	PF00307; PF00412; PF12130	Calponin homology (CH) domain; LIM domain; Protein of unknown function (DUF3585)	Z	KOG1700	Regulatory protein MLP and related LIM proteins
Q9BV36	Melanophilin OS=Homo sapiens OX=9606 GN=MLPH PE=1 SV=1	MLPH	2.185	Up	65.948	14.8	6	6	1.37212	0.627881	nucleus	K22235			GO:0006605 protein targeting; GO:0006810 transport; GO:0006886 intracellular protein transport; GO:0006928 movement of cell or subcellular component; GO:0008104 protein localization; GO:0009987 cellular process; GO:0015031 protein transport; GO:0015833 peptide transport; GO:0030029 actin filament-based process; GO:0030048 actin filament-based movement; GO:0030050 vesicle transport along actin fil…	GO:0001725 stress fiber; GO:0005622 intracellular; GO:0005623 cell; GO:0005737 cytoplasm; GO:0005815 microtubule organizing center; GO:0005856 cytoskeleton; GO:0005938 cell cortex; GO:0015629 actin cytoskeleton; GO:0015630 microtubule cytoskeleton; GO:0016459 myosin complex; GO:0016461 unconventional myosin complex; GO:0030425 dendrite; GO:0030863 cortical cytoskeleton; GO:0030864 cortical actin …	GO:0003779 actin binding; GO:0005488 binding; GO:0005515 protein binding; GO:0008017 microtubule binding; GO:0008092 cytoskeletal protein binding; GO:0015631 tubulin binding; GO:0017016 Ras GTPase binding; GO:0017022 myosin binding; GO:0017137 Rab GTPase binding; GO:0019899 enzyme binding; GO:0030674 protein-macromolecule adaptor activity; GO:0031267 small GTPase binding; GO:0031489 myosin V bind…
Q6WCQ1	Myosin phosphatase Rho-interacting protein OS=Homo sapiens OX=9606 GN=MPRIP PE=1 SV=3	MPRIP	0.648	Down	116.53	23.1	17	16	0.786271	1.21373	nucleus	K23792				GO:0005622 intracellular; GO:0005623 cell; GO:0005737 cytoplasm; GO:0005829 cytosol; GO:0005856 cytoskeleton; GO:0015629 actin cytoskeleton; GO:0043226 organelle; GO:0043228 non-membrane-bounded organelle; GO:0043229 intracellular organelle; GO:0043232 intracellular non-membrane-bounded organelle;	GO:0005488 binding; GO:0005515 protein binding; GO:0042802 identical protein binding;	PF00169	PH domain	Z	KOG4807	F-actin binding protein, regulates actin cytoskeletal organization
P39210	Protein Mpv17 OS=Homo sapiens OX=9606 GN=MPV17 PE=1 SV=1	MPV17	0.377	Down	19.733	33.5	4	4	0.547543	1.45246	mitochondria	K13348	MPV17; protein Mpv17	hsa04146 Peroxisome	GO:0000002 mitochondrial genome maintenance; GO:0000302 response to reactive oxygen species; GO:0001655 urogenital system development; GO:0001822 kidney development; GO:0006605 protein targeting; GO:0006625 protein targeting to peroxisome; GO:0006810 transport; GO:0006886 intracellular protein transport; GO:0006950 response to stress; GO:0006979 response to oxidative stress; GO:0006996 organelle …	GO:0005622 intracellular; GO:0005623 cell; GO:0005737 cytoplasm; GO:0005739 mitochondrion; GO:0005740 mitochondrial envelope; GO:0005743 mitochondrial inner membrane; GO:0005777 peroxisome; GO:0005778 peroxisomal membrane; GO:0005829 cytosol; GO:0016020 membrane; GO:0019866 organelle inner membrane; GO:0031090 organelle membrane; GO:0031903 microbody membrane; GO:0031966 mitochondrial membrane; G…				U	KOG1944	Peroxisomal membrane protein MPV17 and related proteins
Q567V2	Mpv17-like protein 2 OS=Homo sapiens OX=9606 GN=MPV17L2 PE=1 SV=2	MPV17L2	0.507	Down	23.18	16	2	2	0.673107	1.32689	mitochondria	K13348	MPV17; protein Mpv17	hsa04146 Peroxisome	GO:0006417 regulation of translation; GO:0006996 organelle organization; GO:0009889 regulation of biosynthetic process; GO:0009891 positive regulation of biosynthetic process; GO:0009893 positive regulation of metabolic process; GO:0009987 cellular process; GO:0010468 regulation of gene expression; GO:0010556 regulation of macromolecule biosynthetic process; GO:0010557 positive regulation of macr…	GO:0000313 organellar ribosome; GO:0000315 organellar large ribosomal subunit; GO:0005622 intracellular; GO:0005623 cell; GO:0005737 cytoplasm; GO:0005739 mitochondrion; GO:0005740 mitochondrial envelope; GO:0005743 mitochondrial inner membrane; GO:0005759 mitochondrial matrix; GO:0005761 mitochondrial ribosome; GO:0005762 mitochondrial large ribosomal subunit; GO:0005840 ribosome; GO:0015934 lar…				S	KOG1944	Peroxisomal membrane protein MPV17 and related proteins
Q9HC36	rRNA methyltransferase 3, mitochondrial OS=Homo sapiens OX=9606 GN=MRM3 PE=1 SV=2	MRM3	0.648	Down	47.019	16	4	4	0.786633	1.21337	mitochondria	K20095			GO:0000154 rRNA modification; GO:0000451 rRNA 2'-O-methylation; GO:0001510 RNA methylation; GO:0006139 nucleobase-containing compound metabolic process; GO:0006364 rRNA processing; GO:0006396 RNA processing; GO:0006725 cellular aromatic compound metabolic process; GO:0006807 nitrogen compound metabolic process; GO:0008152 metabolic process; GO:0009451 RNA modification; GO:0009987 cellular process…	GO:0005622 intracellular; GO:0005623 cell; GO:0005737 cytoplasm; GO:0005739 mitochondrion; GO:0005759 mitochondrial matrix; GO:0031974 membrane-enclosed lumen; GO:0043226 organelle; GO:0043227 membrane-bounded organelle; GO:0043229 intracellular organelle; GO:0043231 intracellular membrane-bounded organelle; GO:0043233 organelle lumen; GO:0070013 intracellular organelle lumen;	GO:0003824 catalytic activity; GO:0008168 methyltransferase activity; GO:0008171 O-methyltransferase activity; GO:0008173 RNA methyltransferase activity; GO:0008649 rRNA methyltransferase activity; GO:0008757 S-adenosylmethionine-dependent methyltransferase activity; GO:0016435 rRNA (guanine) methyltransferase activity; GO:0016740 transferase activity; GO:0016741 transferase activity, transferrin…			J	KOG2506	SpoU rRNA Methylase family protein
P82932	28S ribosomal protein S6, mitochondrial OS=Homo sapiens OX=9606 GN=MRPS6 PE=1 SV=3	MRPS6	0.536	Down	14.226	24	3	3	0.697927	1.30207	cytoplasm	K02990	RP-S6; small subunit ribosomal protein S6	hsa03010 Ribosome	GO:0006412 translation; GO:0006414 translational elongation; GO:0006415 translational termination; GO:0006518 peptide metabolic process; GO:0006807 nitrogen compound metabolic process; GO:0008152 metabolic process; GO:0009058 biosynthetic process; GO:0009059 macromolecule biosynthetic process; GO:0009987 cellular process; GO:0010467 gene expression; GO:0016043 cellular component organization; GO:…	GO:0000313 organellar ribosome; GO:0000314 organellar small ribosomal subunit; GO:0005622 intracellular; GO:0005623 cell; GO:0005737 cytoplasm; GO:0005739 mitochondrion; GO:0005740 mitochondrial envelope; GO:0005743 mitochondrial inner membrane; GO:0005759 mitochondrial matrix; GO:0005761 mitochondrial ribosome; GO:0005763 mitochondrial small ribosomal subunit; GO:0005840 ribosome; GO:0015935 sma…	GO:0003676 nucleic acid binding; GO:0003723 RNA binding; GO:0003735 structural constituent of ribosome; GO:0005198 structural molecule activity; GO:0005488 binding; GO:0019843 rRNA binding; GO:0070181 small ribosomal subunit rRNA binding; GO:0097159 organic cyclic compound binding; GO:1901363 heterocyclic compound binding;	PF01250	Ribosomal protein S6	J	KOG4708	Mitochondrial ribosomal protein MRP17
Q13613	Myotubularin-related protein 1 OS=Homo sapiens OX=9606 GN=MTMR1 PE=1 SV=4	MTMR1	0.604	Down	74.677	12.9	6	5	0.753147	1.24685	cytoplasm,nucleus	K18081	MTMR1_2; myotubularin-related protein 1/2 [EC:3.1.3.64 3.1.3.95]	hsa04070 Phosphatidylinositol signaling system; hsa00562 Inositol phosphate metabolism; hsa01100 Metabolic pathways	GO:0006629 lipid metabolic process; GO:0006644 phospholipid metabolic process; GO:0006650 glycerophospholipid metabolic process; GO:0006661 phosphatidylinositol biosynthetic process; GO:0006793 phosphorus metabolic process; GO:0006796 phosphate-containing compound metabolic process; GO:0008152 metabolic process; GO:0008610 lipid biosynthetic process; GO:0008654 phospholipid biosynthetic process; …	GO:0005622 intracellular; GO:0005623 cell; GO:0005737 cytoplasm; GO:0005829 cytosol; GO:0005886 plasma membrane; GO:0016020 membrane; GO:0071944 cell periphery;	GO:0003824 catalytic activity; GO:0004438 phosphatidylinositol-3-phosphatase activity; GO:0005488 binding; GO:0005515 protein binding; GO:0016787 hydrolase activity; GO:0016788 hydrolase activity, acting on ester bonds; GO:0016791 phosphatase activity; GO:0034593 phosphatidylinositol bisphosphate phosphatase activity; GO:0042578 phosphoric ester hydrolase activity; GO:0042802 identical protein bi…	PF02893; PF06602	GRAM domain; Myotubularin-related	IU	KOG4471	Phosphatidylinositol 3-phosphate 3-phosphatase myotubularin MTM1
Q03426	Mevalonate kinase OS=Homo sapiens OX=9606 GN=MVK PE=1 SV=1	MVK	0.396	Down	42.45	28	6	6	0.567743	1.43226	extracellular	K00869	E2.7.1.36; mevalonate kinase [EC:2.7.1.36]	hsa00900 Terpenoid backbone biosynthesis; hsa04146 Peroxisome; hsa01100 Metabolic pathways	GO:0006066 alcohol metabolic process; GO:0006084 acetyl-CoA metabolic process; GO:0006139 nucleobase-containing compound metabolic process; GO:0006163 purine nucleotide metabolic process; GO:0006417 regulation of translation; GO:0006629 lipid metabolic process; GO:0006637 acyl-CoA metabolic process; GO:0006644 phospholipid metabolic process; GO:0006694 steroid biosynthetic process; GO:0006695 cho…	GO:0005622 intracellular; GO:0005623 cell; GO:0005737 cytoplasm; GO:0005777 peroxisome; GO:0005829 cytosol; GO:0042579 microbody; GO:0043226 organelle; GO:0043227 membrane-bounded organelle; GO:0043229 intracellular organelle; GO:0043231 intracellular membrane-bounded organelle;	GO:0000166 nucleotide binding; GO:0000287 magnesium ion binding; GO:0003676 nucleic acid binding; GO:0003723 RNA binding; GO:0003729 mRNA binding; GO:0003824 catalytic activity; GO:0004496 mevalonate kinase activity; GO:0005488 binding; GO:0005515 protein binding; GO:0005524 ATP binding; GO:0008144 drug binding; GO:0016301 kinase activity; GO:0016740 transferase activity; GO:0016772 transferase a…			I	KOG1511	Mevalonate kinase MVK/ERG12
Q02083	N-acylethanolamine-hydrolyzing acid amidase OS=Homo sapiens OX=9606 GN=NAAA PE=1 SV=3	NAAA	1.559	Up	40.066	25.3	8	8	1.21833	0.781667	extracellular	K13720			GO:0001505 regulation of neurotransmitter levels; GO:0006810 transport; GO:0006836 neurotransmitter transport; GO:0007154 cell communication; GO:0007267 cell-cell signaling; GO:0007268 chemical synaptic transmission; GO:0007269 neurotransmitter secretion; GO:0009987 cellular process; GO:0023052 signaling; GO:0023061 signal release; GO:0032940 secretion by cell; GO:0046903 secretion; GO:0051179 lo…	GO:0000323 lytic vacuole; GO:0005622 intracellular; GO:0005623 cell; GO:0005737 cytoplasm; GO:0005764 lysosome; GO:0005773 vacuole; GO:0005775 vacuolar lumen; GO:0031974 membrane-enclosed lumen; GO:0043202 lysosomal lumen; GO:0043226 organelle; GO:0043227 membrane-bounded organelle; GO:0043229 intracellular organelle; GO:0043231 intracellular membrane-bounded organelle; GO:0043233 organelle lumen…	GO:0003824 catalytic activity; GO:0005488 binding; GO:0005515 protein binding; GO:0008134 transcription factor binding; GO:0016787 hydrolase activity; GO:0016810 hydrolase activity, acting on carbon-nitrogen (but not peptide) bonds;	PF02275	Linear amide C-N hydrolases, choloylglycine hydrolase family
P49321	Nuclear autoantigenic sperm protein OS=Homo sapiens OX=9606 GN=NASP PE=1 SV=2	NASP	0.593	Down	85.237	48.6	24	24	0.744758	1.25524	nucleus	K11291			GO:0000003 reproduction; GO:0000082 G1/S transition of mitotic cell cycle; GO:0000278 mitotic cell cycle; GO:0001701 in utero embryonic development; GO:0001824 blastocyst development; GO:0003006 developmental process involved in reproduction; GO:0006139 nucleobase-containing compound metabolic process; GO:0006259 DNA metabolic process; GO:0006260 DNA replication; GO:0006323 DNA packaging; GO:0006…	GO:0000228 nuclear chromosome; GO:0000785 chromatin; GO:0000790 nuclear chromatin; GO:0005622 intracellular; GO:0005623 cell; GO:0005634 nucleus; GO:0005654 nucleoplasm; GO:0005694 chromosome; GO:0005737 cytoplasm; GO:0031974 membrane-enclosed lumen; GO:0031981 nuclear lumen; GO:0032991 protein-containing complex; GO:0043226 organelle; GO:0043227 membrane-bounded organelle; GO:0043228 non-membran…	GO:0005488 binding; GO:0005515 protein binding; GO:0042393 histone binding; GO:0044877 protein-containing complex binding;			BD	KOG4563	Cell cycle-regulated histone H1-binding protein
P62166	Neuronal calcium sensor 1 OS=Homo sapiens OX=9606 GN=NCS1 PE=1 SV=2	NCS1	0.564	Down	21.878	13.7	2	2	0.721512	1.27849	cytoplasm	K19932			GO:0001932 regulation of protein phosphorylation; GO:0001933 negative regulation of protein phosphorylation; GO:0006469 negative regulation of protein kinase activity; GO:0006810 transport; GO:0006811 ion transport; GO:0006812 cation transport; GO:0006816 calcium ion transport; GO:0007154 cell communication; GO:0007165 signal transduction; GO:0007275 multicellular organism development; GO:0007399…	GO:0005622 intracellular; GO:0005623 cell; GO:0005737 cytoplasm; GO:0005829 cytosol; GO:0005886 plasma membrane; GO:0016020 membrane; GO:0030424 axon; GO:0030425 dendrite; GO:0031410 cytoplasmic vesicle; GO:0031982 vesicle; GO:0036477 somatodendritic compartment; GO:0042995 cell projection; GO:0043005 neuron projection; GO:0043226 organelle; GO:0043227 membrane-bounded organelle; GO:0043229 intra…	GO:0000287 magnesium ion binding; GO:0004857 enzyme inhibitor activity; GO:0004860 protein kinase inhibitor activity; GO:0005215 transporter activity; GO:0005216 ion channel activity; GO:0005244 voltage-gated ion channel activity; GO:0005245 voltage-gated calcium channel activity; GO:0005261 cation channel activity; GO:0005262 calcium channel activity; GO:0005488 binding; GO:0005509 calcium ion b…	PF00036; PF13499	EF hand; EF-hand domain pair	T	KOG0044	Ca2+ sensor (EF-Hand superfamily)
Q9NXR1	Nuclear distribution protein nudE homolog 1 OS=Homo sapiens OX=9606 GN=NDE1 PE=1 SV=3	NDE1	1.658	Up	37.72	6.9	2	2	1.2476	0.7524	cytoplasm,nucleus	K16738			GO:0000086 G2/M transition of mitotic cell cycle; GO:0000132 establishment of mitotic spindle orientation; GO:0000226 microtubule cytoskeleton organization; GO:0000278 mitotic cell cycle; GO:0000280 nuclear division; GO:0001764 neuron migration; GO:0006810 transport; GO:0006928 movement of cell or subcellular component; GO:0006996 organelle organization; GO:0007010 cytoskeleton organization; GO:0…	GO:0000775 chromosome, centromeric region; GO:0000776 kinetochore; GO:0000777 condensed chromosome kinetochore; GO:0000779 condensed chromosome, centromeric region; GO:0000793 condensed chromosome; GO:0000922 spindle pole; GO:0005622 intracellular; GO:0005623 cell; GO:0005694 chromosome; GO:0005737 cytoplasm; GO:0005813 centrosome; GO:0005815 microtubule organizing center; GO:0005819 spindle; GO:…	GO:0005488 binding; GO:0005515 protein binding; GO:0008017 microtubule binding; GO:0008092 cytoskeletal protein binding; GO:0015631 tubulin binding; GO:0019904 protein domain specific binding; GO:0042802 identical protein binding;			Z	KOG1853	LIS1-interacting protein NUDE
Q92597	Protein NDRG1 OS=Homo sapiens OX=9606 GN=NDRG1 PE=1 SV=1	NDRG1	2.473	Up	42.835	54.6	14	13	1.4242	0.575801	cytoplasm,nucleus	K18266			GO:0001666 response to hypoxia; GO:0001775 cell activation; GO:0002274 myeloid leukocyte activation; GO:0002376 immune system process; GO:0006950 response to stress; GO:0006974 cellular response to DNA damage stimulus; GO:0007009 plasma membrane organization; GO:0007154 cell communication; GO:0007165 signal transduction; GO:0007272 ensheathment of neurons; GO:0007275 multicellular organism develo…	GO:0005622 intracellular; GO:0005623 cell; GO:0005634 nucleus; GO:0005737 cytoplasm; GO:0005768 endosome; GO:0005813 centrosome; GO:0005815 microtubule organizing center; GO:0005829 cytosol; GO:0005856 cytoskeleton; GO:0005874 microtubule; GO:0005886 plasma membrane; GO:0005911 cell-cell junction; GO:0005912 adherens junction; GO:0010008 endosome membrane; GO:0012505 endomembrane system; GO:00156…	GO:0005488 binding; GO:0005515 protein binding; GO:0008017 microtubule binding; GO:0008092 cytoskeletal protein binding; GO:0015631 tubulin binding; GO:0017016 Ras GTPase binding; GO:0017137 Rab GTPase binding; GO:0019899 enzyme binding; GO:0031267 small GTPase binding; GO:0043015 gamma-tubulin binding; GO:0045296 cadherin binding; GO:0050839 cell adhesion molecule binding; GO:0051020 GTPase bind…	PF03096	Ndr family	S	KOG2931	Differentiation-related gene 1 protein (NDR1 protein), related proteins
P52848	Bifunctional heparan sulfate N-deacetylase/N-sulfotransferase 1 OS=Homo sapiens OX=9606 GN=NDST1 PE=1 SV=1	NDST1	1.509	Up	100.87	9.3	5	5	1.203	0.796996	endoplasmic reticulum	K02576	NDST1; heparan sulfate N-deacetylase/N-sulfotransferase NDST1 [EC:3.1.1.- 2.8.2.-]	hsa00534 Glycosaminoglycan biosynthesis - heparan sulfate / heparin; hsa01100 Metabolic pathways	GO:0000271 polysaccharide biosynthetic process; GO:0001501 skeletal system development; GO:0001568 blood vessel development; GO:0001932 regulation of protein phosphorylation; GO:0001934 positive regulation of protein phosphorylation; GO:0001944 vasculature development; GO:0003205 cardiac chamber development; GO:0003279 cardiac septum development; GO:0005975 carbohydrate metabolic process; GO:0005…	GO:0000139 Golgi membrane; GO:0005622 intracellular; GO:0005623 cell; GO:0005737 cytoplasm; GO:0005794 Golgi apparatus; GO:0012505 endomembrane system; GO:0016020 membrane; GO:0031090 organelle membrane; GO:0031984 organelle subcompartment; GO:0043226 organelle; GO:0043227 membrane-bounded organelle; GO:0043229 intracellular organelle; GO:0043231 intracellular membrane-bounded organelle; GO:00985…	GO:0003824 catalytic activity; GO:0008146 sulfotransferase activity; GO:0008194 UDP-glycosyltransferase activity; GO:0008375 acetylglucosaminyltransferase activity; GO:0015016 [heparan sulfate]-glucosamine N-sulfotransferase activity; GO:0016740 transferase activity; GO:0016757 transferase activity, transferring glycosyl groups; GO:0016758 transferase activity, transferring hexosyl groups; GO:001…	PF00685	Sulfotransferase domain	O	KOG3704	Heparan sulfate D-glucosaminyl 3-O-sulfotransferase
Q330K2	NADH dehydrogenase (ubiquinone) complex I, assembly factor 6 OS=Homo sapiens OX=9606 GN=NDUFAF6 PE=1 SV=2	NDUFAF6	1.549	Up	38.176	8.4	2	2	1.21529	0.784706	mitochondria	K18163	NDUFAF6; NADH dehydrogenase [ubiquinone] 1 alpha subcomplex assembly factor 6	hsa04714 Thermogenesis	GO:0006996 organelle organization; GO:0007005 mitochondrion organization; GO:0009987 cellular process; GO:0010257 NADH dehydrogenase complex assembly; GO:0016043 cellular component organization; GO:0022607 cellular component assembly; GO:0032981 mitochondrial respiratory chain complex I assembly; GO:0033108 mitochondrial respiratory chain complex assembly; GO:0034622 cellular protein-containing c…	GO:0005622 intracellular; GO:0005623 cell; GO:0005634 nucleus; GO:0005737 cytoplasm; GO:0005739 mitochondrion; GO:0005740 mitochondrial envelope; GO:0005743 mitochondrial inner membrane; GO:0016020 membrane; GO:0019866 organelle inner membrane; GO:0031090 organelle membrane; GO:0031966 mitochondrial membrane; GO:0031967 organelle envelope; GO:0031975 envelope; GO:0043226 organelle; GO:0043227 mem…		PF00494	Squalene/phytoene synthase	C	KOG4411	Phytoene/squalene synthetase
Q8NHV4	Protein NEDD1 OS=Homo sapiens OX=9606 GN=NEDD1 PE=1 SV=1	NEDD1	0.665	Down	71.965	14.4	6	6	0.799072	1.20093	nucleus	K16547			GO:0000086 G2/M transition of mitotic cell cycle; GO:0000226 microtubule cytoskeleton organization; GO:0000278 mitotic cell cycle; GO:0006996 organelle organization; GO:0007010 cytoskeleton organization; GO:0007017 microtubule-based process; GO:0007019 microtubule depolymerization; GO:0007049 cell cycle; GO:0007346 regulation of mitotic cell cycle; GO:0008104 protein localization; GO:0009987 cell…	GO:0000242 pericentriolar material; GO:0000922 spindle pole; GO:0000924 gamma-tubulin ring complex, centrosomal; GO:0000930 gamma-tubulin complex; GO:0000931 gamma-tubulin large complex; GO:0005622 intracellular; GO:0005623 cell; GO:0005737 cytoplasm; GO:0005813 centrosome; GO:0005814 centriole; GO:0005815 microtubule organizing center; GO:0005819 spindle; GO:0005829 cytosol; GO:0005856 cytoskele…				T	KOG4378	Nuclear protein COP1
Q99801	Homeobox protein Nkx-3.1 OS=Homo sapiens OX=9606 GN=NKX3-1 PE=1 SV=2	NKX3-1	1.892	Up	26.35	20.9	3	3	1.30845	0.691548	nucleus	K09348	NKX3-1; homeobox protein Nkx-3.1	hsa05215 Prostate cancer; hsa05200 Pathways in cancer	GO:0000003 reproduction; GO:0001568 blood vessel development; GO:0001655 urogenital system development; GO:0001656 metanephros development; GO:0001666 response to hypoxia; GO:0001756 somitogenesis; GO:0001763 morphogenesis of a branching structure; GO:0001822 kidney development; GO:0001932 regulation of protein phosphorylation; GO:0001934 positive regulation of protein phosphorylation; GO:0001944…	GO:0005622 intracellular; GO:0005623 cell; GO:0005634 nucleus; GO:0043226 organelle; GO:0043227 membrane-bounded organelle; GO:0043229 intracellular organelle; GO:0043231 intracellular membrane-bounded organelle;	GO:0000976 transcription regulatory region sequence-specific DNA binding; GO:0000977 RNA polymerase II transcription regulatory region sequence-specific DNA binding; GO:0000978 RNA polymerase II cis-regulatory region sequence-specific DNA binding; GO:0000981 DNA-binding transcription factor activity, RNA polymerase II-specific; GO:0000987 cis-regulatory region sequence-specific DNA binding; GO:00…	PF00046	Homeobox domain	K	KOG0842	Transcription factor tinman/NKX2-3, contains HOX domain
Q9Y5B8	Nucleoside diphosphate kinase 7 OS=Homo sapiens OX=9606 GN=NME7 PE=1 SV=1	NME7	0.652	Down	42.491	13.6	3	3	0.789412	1.21059	cytoplasm	K00940	ndk; nucleoside-diphosphate kinase [EC:2.7.4.6]	hsa00983 Drug metabolism - other enzymes; hsa00240 Pyrimidine metabolism; hsa01240 Biosynthesis of cofactors; hsa00230 Purine metabolism; hsa01100 Metabolic pathways	GO:0003002 regionalization; GO:0003341 cilium movement; GO:0003351 epithelial cilium movement involved in extracellular fluid movement; GO:0006139 nucleobase-containing compound metabolic process; GO:0006165 nucleoside diphosphate phosphorylation; GO:0006725 cellular aromatic compound metabolic process; GO:0006753 nucleoside phosphate metabolic process; GO:0006793 phosphorus metabolic process; GO…	GO:0005622 intracellular; GO:0005623 cell; GO:0005737 cytoplasm; GO:0005813 centrosome; GO:0005815 microtubule organizing center; GO:0005829 cytosol; GO:0005856 cytoskeleton; GO:0005929 cilium; GO:0015630 microtubule cytoskeleton; GO:0036064 ciliary basal body; GO:0042995 cell projection; GO:0043226 organelle; GO:0043228 non-membrane-bounded organelle; GO:0043229 intracellular organelle; GO:00432…	GO:0003824 catalytic activity; GO:0004550 nucleoside diphosphate kinase activity; GO:0016301 kinase activity; GO:0016740 transferase activity; GO:0016772 transferase activity, transferring phosphorus-containing groups; GO:0016776 phosphotransferase activity, phosphate group as acceptor; GO:0019205 nucleobase-containing compound kinase activity;	PF00334	Nucleoside diphosphate kinase	F	KOG0888	Nucleoside diphosphate kinase
Q76FK4	Nucleolar protein 8 OS=Homo sapiens OX=9606 GN=NOL8 PE=1 SV=1	NOL8	0.658	Down	131.61	2.7	2	2	0.793479	1.20652	nucleus	K14836			GO:0006139 nucleobase-containing compound metabolic process; GO:0006364 rRNA processing; GO:0006396 RNA processing; GO:0006725 cellular aromatic compound metabolic process; GO:0006807 nitrogen compound metabolic process; GO:0008104 protein localization; GO:0008152 metabolic process; GO:0009987 cellular process; GO:0010033 response to organic substance; GO:0010467 gene expression; GO:0016070 RNA m…	GO:0005622 intracellular; GO:0005623 cell; GO:0005634 nucleus; GO:0005730 nucleolus; GO:0031974 membrane-enclosed lumen; GO:0031981 nuclear lumen; GO:0043226 organelle; GO:0043227 membrane-bounded organelle; GO:0043228 non-membrane-bounded organelle; GO:0043229 intracellular organelle; GO:0043231 intracellular membrane-bounded organelle; GO:0043232 intracellular non-membrane-bounded organelle; GO…		PF00076	RNA recognition motif. (a.k.a. RRM, RBD, or RNP domain)	A	KOG4365	Uncharacterized conserved protein
Q9UM47	Neurogenic locus notch homolog protein 3 OS=Homo sapiens OX=9606 GN=NOTCH3 PE=1 SV=2	NOTCH3	0.525	Down	243.63	5.8	8	7	0.688692	1.31131	plasma membrane	K20995	NOTCH3; Notch 3	hsa05224 Breast cancer; hsa04658 Th1 and Th2 cell differentiation; hsa04919 Thyroid hormone signaling pathway; hsa05200 Pathways in cancer; hsa04371 Apelin signaling pathway; hsa05165 Human papillomavirus infection; hsa05206 MicroRNAs in cancer; hsa01522 Endocrine resistance; hsa04330 Notch signaling pathway	GO:0000122 negative regulation of transcription by RNA polymerase II; GO:0001525 angiogenesis; GO:0001568 blood vessel development; GO:0001655 urogenital system development; GO:0001822 kidney development; GO:0001944 vasculature development; GO:0006139 nucleobase-containing compound metabolic process; GO:0006351 transcription, DNA-templated; GO:0006352 DNA-templated transcription, initiation; GO:0…	GO:0000139 Golgi membrane; GO:0005576 extracellular region; GO:0005622 intracellular; GO:0005623 cell; GO:0005634 nucleus; GO:0005654 nucleoplasm; GO:0005737 cytoplasm; GO:0005783 endoplasmic reticulum; GO:0005789 endoplasmic reticulum membrane; GO:0005794 Golgi apparatus; GO:0005829 cytosol; GO:0005856 cytoskeleton; GO:0005886 plasma membrane; GO:0005887 integral component of plasma membrane; GO…	GO:0005488 binding; GO:0005515 protein binding; GO:0019899 enzyme binding; GO:0038023 signaling receptor activity; GO:0042802 identical protein binding; GO:0060089 molecular transducer activity;	PF00008; PF07645; PF12661; PF00066	EGF-like domain; Calcium-binding EGF domain; Human growth factor-like EGF; LNR domain	T	KOG1217	Fibrillins and related proteins containing Ca2+-binding EGF-like domains
Q9NQX5	Neural proliferation differentiation and control protein 1 OS=Homo sapiens OX=9606 GN=NPDC1 PE=1 SV=2	NPDC1	2.415	Up	34.516	21.8	4	4	1.41432	0.585683	plasma membrane				GO:0002682 regulation of immune system process; GO:0048583 regulation of response to stimulus; GO:0050776 regulation of immune response; GO:0050789 regulation of biological process; GO:0065007 biological regulation;	GO:0005623 cell; GO:0005886 plasma membrane; GO:0016020 membrane; GO:0071944 cell periphery;				T	KOG3884	Neural proliferation, differentiation and control protein
Q8IXM6	Nurim OS=Homo sapiens OX=9606 GN=NRM PE=1 SV=1	NRM	0.379	Down	29.379	13.4	3	3	0.549846	1.45015	plasma membrane					GO:0005622 intracellular; GO:0005623 cell; GO:0005634 nucleus; GO:0005635 nuclear envelope; GO:0005637 nuclear inner membrane; GO:0005652 nuclear lamina; GO:0012505 endomembrane system; GO:0016020 membrane; GO:0019866 organelle inner membrane; GO:0031090 organelle membrane; GO:0031965 nuclear membrane; GO:0031967 organelle envelope; GO:0031974 membrane-enclosed lumen; GO:0031975 envelope; GO:0031…
Q9NXX6	Non-structural maintenance of chromosomes element 4 homolog A OS=Homo sapiens OX=9606 GN=NSMCE4A PE=1 SV=2	NSMCE4A	0.55	Down	44.301	13.2	4	4	0.70993	1.29007	nucleus	K22825			GO:0048518 positive regulation of biological process; GO:0048522 positive regulation of cellular process; GO:0048583 regulation of response to stimulus; GO:0048584 positive regulation of response to stimulus; GO:0050789 regulation of biological process; GO:0050794 regulation of cellular process; GO:0065007 biological regulation; GO:0080134 regulation of response to stress; GO:0080135 regulation o…	GO:0000793 condensed chromosome; GO:0005622 intracellular; GO:0005623 cell; GO:0005634 nucleus; GO:0005654 nucleoplasm; GO:0005694 chromosome; GO:0016604 nuclear body; GO:0030915 Smc5-Smc6 complex; GO:0031974 membrane-enclosed lumen; GO:0031981 nuclear lumen; GO:0032991 protein-containing complex; GO:0043226 organelle; GO:0043227 membrane-bounded organelle; GO:0043228 non-membrane-bounded organel…		PF08743	Nse4	L	KOG2866	Uncharacterized conserved protein
Q9Y5A7	NEDD8 ultimate buster 1 OS=Homo sapiens OX=9606 GN=NUB1 PE=1 SV=2	NUB1	0.656	Down	70.537	21.1	9	9	0.792051	1.20795	nucleus				GO:0002376 immune system process; GO:0006464 cellular protein modification process; GO:0006508 proteolysis; GO:0006511 ubiquitin-dependent protein catabolic process; GO:0006807 nitrogen compound metabolic process; GO:0006950 response to stress; GO:0006952 defense response; GO:0006955 immune response; GO:0008152 metabolic process; GO:0009056 catabolic process; GO:0009057 macromolecule catabolic pr…	GO:0005622 intracellular; GO:0005623 cell; GO:0005634 nucleus; GO:0005730 nucleolus; GO:0005737 cytoplasm; GO:0005829 cytosol; GO:0031974 membrane-enclosed lumen; GO:0031981 nuclear lumen; GO:0043226 organelle; GO:0043227 membrane-bounded organelle; GO:0043228 non-membrane-bounded organelle; GO:0043229 intracellular organelle; GO:0043231 intracellular membrane-bounded organelle; GO:0043232 intrac…		PF00627	UBA/TS-N domain	OT	KOG2561	Adaptor protein NUB1, contains UBA domain
Q9BZD4	Kinetochore protein Nuf2 OS=Homo sapiens OX=9606 GN=NUF2 PE=1 SV=2	NUF2	0.414	Down	54.303	9.7	3	3	0.585391	1.41461	cytoplasm	K11548			GO:0007049 cell cycle; GO:0007059 chromosome segregation; GO:0008608 attachment of spindle microtubules to kinetochore; GO:0009987 cellular process; GO:0022402 cell cycle process; GO:0098813 nuclear chromosome segregation;	GO:0000775 chromosome, centromeric region; GO:0000776 kinetochore; GO:0000777 condensed chromosome kinetochore; GO:0000779 condensed chromosome, centromeric region; GO:0000793 condensed chromosome; GO:0005622 intracellular; GO:0005623 cell; GO:0005634 nucleus; GO:0005694 chromosome; GO:0005737 cytoplasm; GO:0005829 cytosol; GO:0031262 Ndc80 complex; GO:0032991 protein-containing complex; GO:00432…				D	KOG4438	Centromere-associated protein NUF2
Q9BXS6	Nucleolar and spindle-associated protein 1 OS=Homo sapiens OX=9606 GN=NUSAP1 PE=1 SV=1	NUSAP1	1.794	Up	49.451	17.9	6	6	1.2843	0.715699	nucleus				GO:0000070 mitotic sister chromatid segregation; GO:0000226 microtubule cytoskeleton organization; GO:0000278 mitotic cell cycle; GO:0000280 nuclear division; GO:0000281 mitotic cytokinesis; GO:0000819 sister chromatid segregation; GO:0000910 cytokinesis; GO:0006323 DNA packaging; GO:0006996 organelle organization; GO:0007010 cytoskeleton organization; GO:0007017 microtubule-based process; GO:000…	GO:0005622 intracellular; GO:0005623 cell; GO:0005634 nucleus; GO:0005694 chromosome; GO:0005730 nucleolus; GO:0005737 cytoplasm; GO:0005819 spindle; GO:0005856 cytoskeleton; GO:0015630 microtubule cytoskeleton; GO:0031974 membrane-enclosed lumen; GO:0031981 nuclear lumen; GO:0043226 organelle; GO:0043227 membrane-bounded organelle; GO:0043228 non-membrane-bounded organelle; GO:0043229 intracellu…	GO:0005488 binding; GO:0005515 protein binding; GO:0008017 microtubule binding; GO:0008092 cytoskeletal protein binding; GO:0015631 tubulin binding;
Q9GZY0	Nuclear RNA export factor 2 OS=Homo sapiens OX=9606 GN=NXF2 PE=1 SV=1	NXF2	1.697	Up	71.626	8.8	3	3	1.25845	0.741548	cytoplasm,nucleus	K14284	NXF; nuclear RNA export factor	hsa05168 Herpes simplex virus 1 infection; hsa03008 Ribosome biogenesis in eukaryotes; hsa05164 Influenza A; hsa05014 Amyotrophic lateral sclerosis; hsa03015 mRNA surveillance pathway; hsa03013 RNA transport	GO:0006403 RNA localization; GO:0006405 RNA export from nucleus; GO:0006406 mRNA export from nucleus; GO:0006611 protein export from nucleus; GO:0006810 transport; GO:0006886 intracellular protein transport; GO:0006913 nucleocytoplasmic transport; GO:0007275 multicellular organism development; GO:0008104 protein localization; GO:0008152 metabolic process; GO:0010467 gene expression; GO:0015031 pr…	GO:0005622 intracellular; GO:0005623 cell; GO:0005634 nucleus; GO:0005654 nucleoplasm; GO:0005737 cytoplasm; GO:0005829 cytosol; GO:0031974 membrane-enclosed lumen; GO:0031981 nuclear lumen; GO:0032991 protein-containing complex; GO:0042272 nuclear RNA export factor complex; GO:0043226 organelle; GO:0043227 membrane-bounded organelle; GO:0043229 intracellular organelle; GO:0043231 intracellular m…	GO:0003676 nucleic acid binding; GO:0003723 RNA binding; GO:0005488 binding; GO:0097159 organic cyclic compound binding; GO:1901363 heterocyclic compound binding;	PF09162; PF02136; PF03943	Tap, RNA-binding; Nuclear transport factor 2 (NTF2) domain; TAP C-terminal domain	A	KOG3763	mRNA export factor TAP/MEX67
Q9Y530	ADP-ribose glycohydrolase OARD1 OS=Homo sapiens OX=9606 GN=OARD1 PE=1 SV=2	OARD1	0.647	Down	17.025	24.3	3	3	0.785783	1.21422	cytoplasm				GO:0006139 nucleobase-containing compound metabolic process; GO:0006725 cellular aromatic compound metabolic process; GO:0006807 nitrogen compound metabolic process; GO:0008152 metabolic process; GO:0009116 nucleoside metabolic process; GO:0009987 cellular process; GO:0034641 cellular nitrogen compound metabolic process; GO:0042278 purine nucleoside metabolic process; GO:0044237 cellular metaboli…		GO:0001882 nucleoside binding; GO:0001883 purine nucleoside binding; GO:0003824 catalytic activity; GO:0005488 binding; GO:0016787 hydrolase activity; GO:0019213 deacetylase activity; GO:0036094 small molecule binding; GO:0097159 organic cyclic compound binding; GO:0097367 carbohydrate derivative binding; GO:1901363 heterocyclic compound binding;	PF01661	Macro domain
Q9Y6K5	2'-5'-oligoadenylate synthase 3 OS=Homo sapiens OX=9606 GN=OAS3 PE=1 SV=3	OAS3	0.499	Down	121.17	16.7	12	11	0.66595	1.33405	cytoplasm,nucleus	K14216	OAS; 2'-5'-oligoadenylate synthetase [EC:2.7.7.84]	hsa05160 Hepatitis C; hsa04621 NOD-like receptor signaling pathway; hsa05168 Herpes simplex virus 1 infection; hsa05162 Measles; hsa05164 Influenza A; hsa05169 Epstein-Barr virus infection; hsa05171 Coronavirus disease - COVID-19	GO:0002252 immune effector process; GO:0002376 immune system process; GO:0006139 nucleobase-containing compound metabolic process; GO:0006725 cellular aromatic compound metabolic process; GO:0006807 nitrogen compound metabolic process; GO:0006950 response to stress; GO:0006952 defense response; GO:0006955 immune response; GO:0007154 cell communication; GO:0007165 signal transduction; GO:0007166 c…	GO:0005622 intracellular; GO:0005623 cell; GO:0005634 nucleus; GO:0005654 nucleoplasm; GO:0005737 cytoplasm; GO:0005829 cytosol; GO:0005886 plasma membrane; GO:0016020 membrane; GO:0031974 membrane-enclosed lumen; GO:0031981 nuclear lumen; GO:0043226 organelle; GO:0043227 membrane-bounded organelle; GO:0043229 intracellular organelle; GO:0043231 intracellular membrane-bounded organelle; GO:004323…	GO:0000166 nucleotide binding; GO:0001730 2'-5'-oligoadenylate synthetase activity; GO:0003676 nucleic acid binding; GO:0003723 RNA binding; GO:0003725 double-stranded RNA binding; GO:0003824 catalytic activity; GO:0005488 binding; GO:0005524 ATP binding; GO:0008144 drug binding; GO:0016740 transferase activity; GO:0016772 transferase activity, transferring phosphorus-containing groups; GO:001677…	PF10421	2'-5'-oligoadenylate synthetase 1, domain 2, C-terminus
Q15646	2'-5'-oligoadenylate synthase-like protein OS=Homo sapiens OX=9606 GN=OASL PE=1 SV=2	OASL	0.624	Down	59.225	33.9	13	12	0.768188	1.23181	cytoplasm	K14608	OASL; 2'-5'-oligoadenylate synthase-like protein	hsa05165 Human papillomavirus infection	GO:0002252 immune effector process; GO:0002376 immune system process; GO:0006139 nucleobase-containing compound metabolic process; GO:0006163 purine nucleotide metabolic process; GO:0006164 purine nucleotide biosynthetic process; GO:0006725 cellular aromatic compound metabolic process; GO:0006753 nucleoside phosphate metabolic process; GO:0006793 phosphorus metabolic process; GO:0006796 phosphate…	GO:0005622 intracellular; GO:0005623 cell; GO:0005634 nucleus; GO:0005654 nucleoplasm; GO:0005730 nucleolus; GO:0005737 cytoplasm; GO:0005829 cytosol; GO:0031974 membrane-enclosed lumen; GO:0031981 nuclear lumen; GO:0043226 organelle; GO:0043227 membrane-bounded organelle; GO:0043228 non-membrane-bounded organelle; GO:0043229 intracellular organelle; GO:0043231 intracellular membrane-bounded orga…	GO:0001730 2'-5'-oligoadenylate synthetase activity; GO:0003676 nucleic acid binding; GO:0003677 DNA binding; GO:0003723 RNA binding; GO:0003725 double-stranded RNA binding; GO:0003824 catalytic activity; GO:0005102 signaling receptor binding; GO:0005488 binding; GO:0005515 protein binding; GO:0008134 transcription factor binding; GO:0016740 transferase activity; GO:0016772 transferase activity, …	PF10421; PF00240	2'-5'-oligoadenylate synthetase 1, domain 2, C-terminus ; Ubiquitin family	O	KOG0001	Ubiquitin and ubiquitin-like proteins
P04181	Ornithine aminotransferase, mitochondrial OS=Homo sapiens OX=9606 GN=OAT PE=1 SV=1	OAT	0.648	Down	48.534	42.1	14	14	0.786382	1.21362	mitochondria	K00819	rocD; ornithine--oxo-acid transaminase [EC:2.6.1.13]	hsa00330 Arginine and proline metabolism; hsa01100 Metabolic pathways	GO:0003008 system process; GO:0006082 organic acid metabolic process; GO:0006520 cellular amino acid metabolic process; GO:0006591 ornithine metabolic process; GO:0006807 nitrogen compound metabolic process; GO:0007600 sensory perception; GO:0007601 visual perception; GO:0008152 metabolic process; GO:0008652 cellular amino acid biosynthetic process; GO:0009058 biosynthetic process; GO:0009987 cel…	GO:0005622 intracellular; GO:0005623 cell; GO:0005634 nucleus; GO:0005654 nucleoplasm; GO:0005737 cytoplasm; GO:0005739 mitochondrion; GO:0005759 mitochondrial matrix; GO:0031974 membrane-enclosed lumen; GO:0031981 nuclear lumen; GO:0043226 organelle; GO:0043227 membrane-bounded organelle; GO:0043229 intracellular organelle; GO:0043231 intracellular membrane-bounded organelle; GO:0043233 organell…	GO:0003824 catalytic activity; GO:0003992 N2-acetyl-L-ornithine:2-oxoglutarate 5-aminotransferase activity; GO:0004587 ornithine-oxo-acid transaminase activity; GO:0005488 binding; GO:0005515 protein binding; GO:0008144 drug binding; GO:0008483 transaminase activity; GO:0016740 transferase activity; GO:0016769 transferase activity, transferring nitrogenous groups; GO:0019842 vitamin binding; GO:0…	PF00202	Aminotransferase class-III	E	KOG1402	Ornithine aminotransferase
O14841	5-oxoprolinase OS=Homo sapiens OX=9606 GN=OPLAH PE=1 SV=3	OPLAH	0.497	Down	137.46	4.3	3	3	0.663826	1.33617	cytoplasm	K01469	OPLAH; 5-oxoprolinase (ATP-hydrolysing) [EC:3.5.2.9]	hsa00480 Glutathione metabolism; hsa01100 Metabolic pathways	GO:0006518 peptide metabolic process; GO:0006575 cellular modified amino acid metabolic process; GO:0006749 glutathione metabolic process; GO:0006750 glutathione biosynthetic process; GO:0006790 sulfur compound metabolic process; GO:0006807 nitrogen compound metabolic process; GO:0008152 metabolic process; GO:0009058 biosynthetic process; GO:0009987 cellular process; GO:0019184 nonribosomal pepti…	GO:0005622 intracellular; GO:0005623 cell; GO:0005737 cytoplasm; GO:0005829 cytosol;	GO:0003824 catalytic activity; GO:0016787 hydrolase activity; GO:0016810 hydrolase activity, acting on carbon-nitrogen (but not peptide) bonds; GO:0016812 hydrolase activity, acting on carbon-nitrogen (but not peptide) bonds, in cyclic amides; GO:0017168 5-oxoprolinase (ATP-hydrolyzing) activity;			E	KOG1939	Oxoprolinase
Q96CV9	Optineurin OS=Homo sapiens OX=9606 GN=OPTN PE=1 SV=3	OPTN	0.599	Down	65.921	9.4	5	5	0.748831	1.25117	cytoplasm	K19946	OPTN; optineurin	hsa04137 Mitophagy - animal; hsa05022 Pathways of neurodegeneration - multiple diseases; hsa05014 Amyotrophic lateral sclerosis	GO:0000086 G2/M transition of mitotic cell cycle; GO:0000278 mitotic cell cycle; GO:0000302 response to reactive oxygen species; GO:0001101 response to acid chemical; GO:0001654 eye development; GO:0001816 cytokine production; GO:0001817 regulation of cytokine production; GO:0001819 positive regulation of cytokine production; GO:0001919 regulation of receptor recycling; GO:0001920 negative regula…	GO:0000139 Golgi membrane; GO:0005622 intracellular; GO:0005623 cell; GO:0005634 nucleus; GO:0005654 nucleoplasm; GO:0005737 cytoplasm; GO:0005768 endosome; GO:0005773 vacuole; GO:0005776 autophagosome; GO:0005794 Golgi apparatus; GO:0005802 trans-Golgi network; GO:0005829 cytosol; GO:0010008 endosome membrane; GO:0012505 endomembrane system; GO:0016020 membrane; GO:0030424 axon; GO:0031090 organ…	GO:0001025 RNA polymerase III general transcription initiation factor binding; GO:0001155 TFIIIA-class transcription factor binding; GO:0005488 binding; GO:0005515 protein binding; GO:0008022 protein C-terminus binding; GO:0008134 transcription factor binding; GO:0017016 Ras GTPase binding; GO:0017137 Rab GTPase binding; GO:0019899 enzyme binding; GO:0030674 protein-macromolecule adaptor activity…
Q96D31	Calcium release-activated calcium channel protein 1 OS=Homo sapiens OX=9606 GN=ORAI1 PE=1 SV=2	ORAI1	0.639	Down	32.668	11	3	3	0.779414	1.22059	plasma membrane	K16056	ORAI1; calcium release-activated calcium channel protein 1	hsa04020 Calcium signaling pathway; hsa04024 cAMP signaling pathway; hsa04927 Cortisol synthesis and secretion; hsa04924 Renin secretion; hsa04934 Cushing syndrome; hsa04611 Platelet activation; hsa05340 Primary immunodeficiency; hsa04925 Aldosterone synthesis and secretion	GO:0002115 store-operated calcium entry; GO:0006810 transport; GO:0006811 ion transport; GO:0006812 cation transport; GO:0006816 calcium ion transport; GO:0007275 multicellular organism development; GO:0009888 tissue development; GO:0010959 regulation of metal ion transport; GO:0030001 metal ion transport; GO:0030879 mammary gland development; GO:0032501 multicellular organismal process; GO:00325…	GO:0005622 intracellular; GO:0005623 cell; GO:0005737 cytoplasm; GO:0005829 cytosol; GO:0005886 plasma membrane; GO:0005887 integral component of plasma membrane; GO:0016020 membrane; GO:0016021 integral component of membrane; GO:0016323 basolateral plasma membrane; GO:0030424 axon; GO:0030426 growth cone; GO:0030427 site of polarized growth; GO:0031224 intrinsic component of membrane; GO:0031226…	GO:0005215 transporter activity; GO:0005216 ion channel activity; GO:0005261 cation channel activity; GO:0005262 calcium channel activity; GO:0005488 binding; GO:0005515 protein binding; GO:0008324 cation transmembrane transporter activity; GO:0015075 ion transmembrane transporter activity; GO:0015085 calcium ion transmembrane transporter activity; GO:0015267 channel activity; GO:0015279 store-op…			P	KOG4298	CAP-binding protein complex interacting protein 2
Q9H4B0	Probable tRNA N6-adenosine threonylcarbamoyltransferase, mitochondrial OS=Homo sapiens OX=9606 GN=OSGEPL1 PE=2 SV=2	OSGEPL1	0.655	Down	45.122	15.9	4	4	0.791246	1.20875	mitochondria,peroxisome	K01409			GO:0002949 tRNA threonylcarbamoyladenosine modification; GO:0006139 nucleobase-containing compound metabolic process; GO:0006396 RNA processing; GO:0006399 tRNA metabolic process; GO:0006400 tRNA modification; GO:0006725 cellular aromatic compound metabolic process; GO:0006807 nitrogen compound metabolic process; GO:0008033 tRNA processing; GO:0008152 metabolic process; GO:0009451 RNA modificatio…	GO:0000408 EKC/KEOPS complex; GO:0005622 intracellular; GO:0005623 cell; GO:0005737 cytoplasm; GO:0005739 mitochondrion; GO:0032991 protein-containing complex; GO:0043226 organelle; GO:0043227 membrane-bounded organelle; GO:0043229 intracellular organelle; GO:0043231 intracellular membrane-bounded organelle;				H	KOG2707	Predicted metalloprotease with chaperone activity (RNAse H/HSP70 fold)
Q9NUU6	Inactive ubiquitin thioesterase OTULINL OS=Homo sapiens OX=9606 GN=OTULINL PE=1 SV=1	OTULINL	2.025	Up	42.195	32.9	9	9	1.3389	0.661104	plasma membrane
Q504Q3	PAN2-PAN3 deadenylation complex catalytic subunit PAN2 OS=Homo sapiens OX=9606 GN=PAN2 PE=1 SV=3	PAN2	0.394	Down	135.37	4.7	3	3	0.565642	1.43436	nucleus	K12571	PAN2; PAB-dependent poly(A)-specific ribonuclease subunit 2 [EC:3.1.13.4]	hsa03018 RNA degradation	GO:0000288 nuclear-transcribed mRNA catabolic process, deadenylation-dependent decay; GO:0000289 nuclear-transcribed mRNA poly(A) tail shortening; GO:0000291 nuclear-transcribed mRNA catabolic process, exonucleolytic; GO:0000956 nuclear-transcribed mRNA catabolic process; GO:0006139 nucleobase-containing compound metabolic process; GO:0006401 RNA catabolic process; GO:0006402 mRNA catabolic proce…	GO:0000932 P-body; GO:0005622 intracellular; GO:0005623 cell; GO:0005737 cytoplasm; GO:0005829 cytosol; GO:0031251 PAN complex; GO:0032991 protein-containing complex; GO:0035770 ribonucleoprotein granule; GO:0036464 cytoplasmic ribonucleoprotein granule; GO:0043226 organelle; GO:0043228 non-membrane-bounded organelle; GO:0043229 intracellular organelle; GO:0043232 intracellular non-membrane-bound…	GO:0000175 3'-5'-exoribonuclease activity; GO:0003824 catalytic activity; GO:0004518 nuclease activity; GO:0004527 exonuclease activity; GO:0004532 exoribonuclease activity; GO:0004535 poly(A)-specific ribonuclease activity; GO:0004540 ribonuclease activity; GO:0008408 3'-5' exonuclease activity; GO:0016787 hydrolase activity; GO:0016788 hydrolase activity, acting on ester bonds; GO:0016796 exonu…			L	KOG1275	PAB-dependent poly(A) ribonuclease, subunit PAN2
Q53GL7	Protein mono-ADP-ribosyltransferase PARP10 OS=Homo sapiens OX=9606 GN=PARP10 PE=1 SV=2	PARP10	0.642	Down	110	3.1	2	2	0.781612	1.21839	cytoplasm	K15261			GO:0001672 regulation of chromatin assembly or disassembly; GO:0006139 nucleobase-containing compound metabolic process; GO:0006355 regulation of transcription, DNA-templated; GO:0006464 cellular protein modification process; GO:0006471 protein ADP-ribosylation; GO:0006725 cellular aromatic compound metabolic process; GO:0006732 coenzyme metabolic process; GO:0006733 oxidoreduction coenzyme metab…	GO:0005622 intracellular; GO:0005623 cell; GO:0005634 nucleus; GO:0005730 nucleolus; GO:0005737 cytoplasm; GO:0005829 cytosol; GO:0031974 membrane-enclosed lumen; GO:0031981 nuclear lumen; GO:0043226 organelle; GO:0043227 membrane-bounded organelle; GO:0043228 non-membrane-bounded organelle; GO:0043229 intracellular organelle; GO:0043231 intracellular membrane-bounded organelle; GO:0043232 intrac…	GO:0003824 catalytic activity; GO:0003950 NAD+ ADP-ribosyltransferase activity; GO:0005488 binding; GO:0005515 protein binding; GO:0016740 transferase activity; GO:0016757 transferase activity, transferring glycosyl groups; GO:0016763 transferase activity, transferring pentosyl groups; GO:0031593 polyubiquitin modification-dependent protein binding; GO:0070530 K63-linked polyubiquitin modificatio…
Q9NVD7	Alpha-parvin OS=Homo sapiens OX=9606 GN=PARVA PE=1 SV=1	PARVA	1.547	Up	42.243	8.1	2	2	1.21468	0.785323	cytoplasm,nucleus	K06275	PARV; parvin	hsa04510 Focal adhesion	GO:0000902 cell morphogenesis; GO:0000904 cell morphogenesis involved in differentiation; GO:0001525 angiogenesis; GO:0001568 blood vessel development; GO:0001944 vasculature development; GO:0002040 sprouting angiogenesis; GO:0003007 heart morphogenesis; GO:0003148 outflow tract septum morphogenesis; GO:0003151 outflow tract morphogenesis; GO:0003205 cardiac chamber development; GO:0003206 cardia…	GO:0005622 intracellular; GO:0005623 cell; GO:0005634 nucleus; GO:0005737 cytoplasm; GO:0005829 cytosol; GO:0005856 cytoskeleton; GO:0005886 plasma membrane; GO:0005912 adherens junction; GO:0005925 focal adhesion; GO:0015629 actin cytoskeleton; GO:0016020 membrane; GO:0030016 myofibril; GO:0030017 sarcomere; GO:0030018 Z disc; GO:0030027 lamellipodium; GO:0030054 cell junction; GO:0030055 cell-s…	GO:0003779 actin binding; GO:0005488 binding; GO:0005515 protein binding; GO:0008092 cytoskeletal protein binding; GO:0019904 protein domain specific binding;	PF00307	Calponin homology (CH) domain	Z	KOG3631	Alpha-parvin and related focal adhesion proteins
Q9HBI1	Beta-parvin OS=Homo sapiens OX=9606 GN=PARVB PE=1 SV=1	PARVB	0.54	Down	41.714	8	2	2	0.701397	1.2986	mitochondria	K06275	PARV; parvin	hsa04510 Focal adhesion	GO:0006996 organelle organization; GO:0007010 cytoskeleton organization; GO:0007163 establishment or maintenance of cell polarity; GO:0008360 regulation of cell shape; GO:0009987 cellular process; GO:0016043 cellular component organization; GO:0022603 regulation of anatomical structure morphogenesis; GO:0022604 regulation of cell morphogenesis; GO:0022607 cellular component assembly; GO:0030029 a…	GO:0005622 intracellular; GO:0005623 cell; GO:0005737 cytoplasm; GO:0005829 cytosol; GO:0005856 cytoskeleton; GO:0005886 plasma membrane; GO:0005912 adherens junction; GO:0005925 focal adhesion; GO:0016020 membrane; GO:0030016 myofibril; GO:0030017 sarcomere; GO:0030018 Z disc; GO:0030027 lamellipodium; GO:0030054 cell junction; GO:0030055 cell-substrate junction; GO:0031252 cell leading edge; GO…		PF00307	Calponin homology (CH) domain	Z	KOG3631	Alpha-parvin and related focal adhesion proteins
Q6ZW49	PAX-interacting protein 1 OS=Homo sapiens OX=9606 GN=PAXIP1 PE=1 SV=2	PAXIP1	0.541	Down	121.34	7.6	5	5	0.701826	1.29817	nucleus	K14972			GO:0000018 regulation of DNA recombination; GO:0000414 regulation of histone H3-K36 methylation; GO:0000416 positive regulation of histone H3-K36 methylation; GO:0000726 non-recombinational repair; GO:0001568 blood vessel development; GO:0001570 vasculogenesis; GO:0001667 ameboidal-type cell migration; GO:0001944 vasculature development; GO:0002637 regulation of immunoglobulin production; GO:0002…	GO:0005622 intracellular; GO:0005623 cell; GO:0005634 nucleus; GO:0005654 nucleoplasm; GO:0031974 membrane-enclosed lumen; GO:0031981 nuclear lumen; GO:0032991 protein-containing complex; GO:0034708 methyltransferase complex; GO:0035097 histone methyltransferase complex; GO:0043226 organelle; GO:0043227 membrane-bounded organelle; GO:0043229 intracellular organelle; GO:0043231 intracellular membr…				DKLT	KOG2043	Signaling protein SWIFT and related BRCT domain proteins
Q16822	Phosphoenolpyruvate carboxykinase [GTP], mitochondrial OS=Homo sapiens OX=9606 GN=PCK2 PE=1 SV=4	PCK2	0.665	Down	70.698	55.9	29	29	0.798442	1.20156	mitochondria	K01596	E4.1.1.32; phosphoenolpyruvate carboxykinase (GTP) [EC:4.1.1.32]	hsa03320 PPAR signaling pathway; hsa00020 Citrate cycle (TCA cycle); hsa04922 Glucagon signaling pathway; hsa00620 Pyruvate metabolism; hsa00010 Glycolysis / Gluconeogenesis; hsa04151 PI3K-Akt signaling pathway; hsa04920 Adipocytokine signaling pathway; hsa04964 Proximal tubule bicarbonate reclamation; hsa04910 Insulin signaling pathway; hsa04068 FoxO signaling pathway; hsa01100 Metabolic pathway…	GO:0002791 regulation of peptide secretion; GO:0002793 positive regulation of peptide secretion; GO:0005975 carbohydrate metabolic process; GO:0005996 monosaccharide metabolic process; GO:0006006 glucose metabolic process; GO:0006082 organic acid metabolic process; GO:0006090 pyruvate metabolic process; GO:0006094 gluconeogenesis; GO:0006107 oxaloacetate metabolic process; GO:0006116 NADH oxidati…	GO:0005622 intracellular; GO:0005623 cell; GO:0005737 cytoplasm; GO:0005739 mitochondrion; GO:0005759 mitochondrial matrix; GO:0031974 membrane-enclosed lumen; GO:0043226 organelle; GO:0043227 membrane-bounded organelle; GO:0043229 intracellular organelle; GO:0043231 intracellular membrane-bounded organelle; GO:0043233 organelle lumen; GO:0070013 intracellular organelle lumen;	GO:0003824 catalytic activity; GO:0004611 phosphoenolpyruvate carboxykinase activity; GO:0004613 phosphoenolpyruvate carboxykinase (GTP) activity; GO:0016829 lyase activity; GO:0016830 carbon-carbon lyase activity; GO:0016831 carboxy-lyase activity;	PF00821	Phosphoenolpyruvate carboxykinase	C	KOG3749	Phosphoenolpyruvate carboxykinase
O15530	3-phosphoinositide-dependent protein kinase 1 OS=Homo sapiens OX=9606 GN=PDPK1 PE=1 SV=1	PDPK1	0.591	Down	63.151	23.6	9	9	0.743311	1.25669	mitochondria	K06276	PDPK1; 3-phosphoinositide dependent protein kinase-1 [EC:2.7.11.1]	hsa04510 Focal adhesion; hsa04960 Aldosterone-regulated sodium reabsorption; hsa04360 Axon guidance; hsa04919 Thyroid hormone signaling pathway; hsa05145 Toxoplasmosis; hsa05205 Proteoglycans in cancer; hsa04210 Apoptosis; hsa04660 T cell receptor signaling pathway; hsa04071 Sphingolipid signaling pathway; hsa04931 Insulin resistance; hsa04152 AMPK signaling pathway; hsa05215 Prostate cancer; hsa…	GO:0001775 cell activation; GO:0001932 regulation of protein phosphorylation; GO:0001933 negative regulation of protein phosphorylation; GO:0001934 positive regulation of protein phosphorylation; GO:0001936 regulation of endothelial cell proliferation; GO:0001938 positive regulation of endothelial cell proliferation; GO:0002064 epithelial cell development; GO:0002065 columnar/cuboidal epithelial …	GO:0005622 intracellular; GO:0005623 cell; GO:0005634 nucleus; GO:0005654 nucleoplasm; GO:0005737 cytoplasm; GO:0005829 cytosol; GO:0005886 plasma membrane; GO:0005912 adherens junction; GO:0005925 focal adhesion; GO:0014069 postsynaptic density; GO:0016020 membrane; GO:0030054 cell junction; GO:0030055 cell-substrate junction; GO:0031410 cytoplasmic vesicle; GO:0031974 membrane-enclosed lumen; G…	GO:0003824 catalytic activity; GO:0004672 protein kinase activity; GO:0004674 protein serine/threonine kinase activity; GO:0004676 3-phosphoinositide-dependent protein kinase activity; GO:0005102 signaling receptor binding; GO:0005158 insulin receptor binding; GO:0005488 binding; GO:0005515 protein binding; GO:0008047 enzyme activator activity; GO:0016004 phospholipase activator activity; GO:0016…	PF00069	Protein kinase domain	T	KOG0592	3-phosphoinositide-dependent protein kinase (PDK1)
Q16877	6-phosphofructo-2-kinase/fructose-2,6-bisphosphatase 4 OS=Homo sapiens OX=9606 GN=PFKFB4 PE=1 SV=6	PFKFB4	1.514	Up	54.039	20.7	7	7	1.20439	0.795608	mitochondria	K19030	PFKFB4; 6-phosphofructo-2-kinase / fructose-2,6-biphosphatase 4 [EC:2.7.1.105 3.1.3.46]	hsa00051 Fructose and mannose metabolism; hsa04152 AMPK signaling pathway	GO:0005975 carbohydrate metabolic process; GO:0006109 regulation of carbohydrate metabolic process; GO:0006110 regulation of glycolytic process; GO:0006140 regulation of nucleotide metabolic process; GO:0006793 phosphorus metabolic process; GO:0006796 phosphate-containing compound metabolic process; GO:0008152 metabolic process; GO:0009889 regulation of biosynthetic process; GO:0009891 positive r…	GO:0005622 intracellular; GO:0005623 cell; GO:0005737 cytoplasm; GO:0005829 cytosol;	GO:0003824 catalytic activity; GO:0003873 6-phosphofructo-2-kinase activity; GO:0004331 fructose-2,6-bisphosphate 2-phosphatase activity; GO:0008443 phosphofructokinase activity; GO:0016301 kinase activity; GO:0016740 transferase activity; GO:0016772 transferase activity, transferring phosphorus-containing groups; GO:0016773 phosphotransferase activity, alcohol group as acceptor; GO:0016787 hydro…	PF01591; PF00300	6-phosphofructo-2-kinase; Histidine phosphatase superfamily (branch 1)	G	KOG0234	Fructose-6-phosphate 2-kinase/fructose-2,6-biphosphatase
Q8NDX5	Polyhomeotic-like protein 3 OS=Homo sapiens OX=9606 GN=PHC3 PE=1 SV=1	PHC3	1.58	Up	106.16	8.6	5	4	1.22469	0.775312	nucleus	K11458			GO:0010564 regulation of cell cycle process; GO:0010948 negative regulation of cell cycle process; GO:0045786 negative regulation of cell cycle; GO:0048519 negative regulation of biological process; GO:0048523 negative regulation of cellular process; GO:0050789 regulation of biological process; GO:0050794 regulation of cellular process; GO:0051726 regulation of cell cycle; GO:0065007 biological r…	GO:0000151 ubiquitin ligase complex; GO:0000152 nuclear ubiquitin ligase complex; GO:0005622 intracellular; GO:0005623 cell; GO:0005634 nucleus; GO:0005654 nucleoplasm; GO:0031519 PcG protein complex; GO:0031974 membrane-enclosed lumen; GO:0031981 nuclear lumen; GO:0032991 protein-containing complex; GO:0035102 PRC1 complex; GO:0043226 organelle; GO:0043227 membrane-bounded organelle; GO:0043229 …		PF00536	SAM domain (Sterile alpha motif)
Q9P1Y6	PHD and RING finger domain-containing protein 1 OS=Homo sapiens OX=9606 GN=PHRF1 PE=1 SV=3	PHRF1	1.588	Up	178.66	2.7	2	2	1.22712	0.772879	nucleus	K17586			GO:0003008 system process; GO:0006139 nucleobase-containing compound metabolic process; GO:0006351 transcription, DNA-templated; GO:0006366 transcription by RNA polymerase II; GO:0006396 RNA processing; GO:0006397 mRNA processing; GO:0006725 cellular aromatic compound metabolic process; GO:0006807 nitrogen compound metabolic process; GO:0007600 sensory perception; GO:0007605 sensory perception of…	GO:0005623 cell; GO:0032420 stereocilium; GO:0032421 stereocilium bundle; GO:0032426 stereocilium tip; GO:0042995 cell projection; GO:0043005 neuron projection; GO:0043226 organelle; GO:0098858 actin-based cell projection; GO:0098862 cluster of actin-based cell projections; GO:0120025 plasma membrane bounded cell projection;	GO:0005488 binding; GO:0005515 protein binding; GO:0019899 enzyme binding; GO:0019904 protein domain specific binding; GO:0070063 RNA polymerase binding;	PF13639; PF00628	Ring finger domain; PHD-finger	K	KOG0825	PHD Zn-finger protein
Q9BRB3	Phosphatidylinositol N-acetylglucosaminyltransferase subunit Q OS=Homo sapiens OX=9606 GN=PIGQ PE=1 SV=3	PIGQ	1.67	Up	84.081	4.2	2	2	1.25107	0.74893	plasma membrane	K03860	PIGQ; phosphatidylinositol N-acetylglucosaminyltransferase subunit Q	hsa00563 Glycosylphosphatidylinositol (GPI)-anchor biosynthesis; hsa01100 Metabolic pathways	GO:0005975 carbohydrate metabolic process; GO:0006464 cellular protein modification process; GO:0006497 protein lipidation; GO:0006505 GPI anchor metabolic process; GO:0006506 GPI anchor biosynthetic process; GO:0006629 lipid metabolic process; GO:0006643 membrane lipid metabolic process; GO:0006644 phospholipid metabolic process; GO:0006650 glycerophospholipid metabolic process; GO:0006661 phosp…	GO:0000506 glycosylphosphatidylinositol-N-acetylglucosaminyltransferase (GPI-GnT) complex; GO:0005622 intracellular; GO:0005623 cell; GO:0005737 cytoplasm; GO:0005783 endoplasmic reticulum; GO:0005789 endoplasmic reticulum membrane; GO:0012505 endomembrane system; GO:0016020 membrane; GO:0031984 organelle subcompartment; GO:0032991 protein-containing complex; GO:0042175 nuclear outer membrane-end…				MO	KOG1183	N-acetylglucosaminyltransferase complex, subunit PIG-Q/GPI1, required for phosphatidylinositol biosynthesis
Q9H490	Phosphatidylinositol glycan anchor biosynthesis class U protein OS=Homo sapiens OX=9606 GN=PIGU PE=1 SV=3	PIGU	0.476	Down	50.051	9.2	3	3	0.645085	1.35492	plasma membrane	K05293	PIGU; GPI-anchor transamidase subunit U	hsa00563 Glycosylphosphatidylinositol (GPI)-anchor biosynthesis; hsa01100 Metabolic pathways	GO:0006464 cellular protein modification process; GO:0006497 protein lipidation; GO:0006505 GPI anchor metabolic process; GO:0006506 GPI anchor biosynthetic process; GO:0006629 lipid metabolic process; GO:0006643 membrane lipid metabolic process; GO:0006644 phospholipid metabolic process; GO:0006650 glycerophospholipid metabolic process; GO:0006661 phosphatidylinositol biosynthetic process; GO:00…	GO:0005622 intracellular; GO:0005623 cell; GO:0005737 cytoplasm; GO:0005783 endoplasmic reticulum; GO:0005789 endoplasmic reticulum membrane; GO:0005886 plasma membrane; GO:0012505 endomembrane system; GO:0016020 membrane; GO:0016021 integral component of membrane; GO:0030176 integral component of endoplasmic reticulum membrane; GO:0031224 intrinsic component of membrane; GO:0031227 intrinsic com…				S	KOG2552	Major facilitator superfamily permease - Cdc91p
Q99959	Plakophilin-2 OS=Homo sapiens OX=9606 GN=PKP2 PE=1 SV=2	PKP2	1.737	Up	97.414	15.1	9	9	1.2693	0.730705	nucleus	K12642	PKP2; plakophilin 2	hsa05412 Arrhythmogenic right ventricular cardiomyopathy	GO:0001508 action potential; GO:0002027 regulation of heart rate; GO:0002028 regulation of sodium ion transport; GO:0002159 desmosome assembly; GO:0002934 desmosome organization; GO:0003007 heart morphogenesis; GO:0003008 system process; GO:0003012 muscle system process; GO:0003013 circulatory system process; GO:0003015 heart process; GO:0003205 cardiac chamber development; GO:0003206 cardiac cha…	GO:0001533 cornified envelope; GO:0005622 intracellular; GO:0005623 cell; GO:0005634 nucleus; GO:0005654 nucleoplasm; GO:0005856 cytoskeleton; GO:0005882 intermediate filament; GO:0005886 plasma membrane; GO:0005911 cell-cell junction; GO:0005912 adherens junction; GO:0014704 intercalated disc; GO:0016020 membrane; GO:0016021 integral component of membrane; GO:0030054 cell junction; GO:0030057 de…	GO:0005080 protein kinase C binding; GO:0005198 structural molecule activity; GO:0005488 binding; GO:0005515 protein binding; GO:0016247 channel regulator activity; GO:0017080 sodium channel regulator activity; GO:0019215 intermediate filament binding; GO:0019899 enzyme binding; GO:0019900 kinase binding; GO:0019901 protein kinase binding; GO:0044325 ion channel binding; GO:0044877 protein-contai…			TW	KOG1048	Neural adherens junction protein Plakophilin and related Armadillo repeat proteins
O43688	Phospholipid phosphatase 2 OS=Homo sapiens OX=9606 GN=PLPP2 PE=1 SV=1	PLPP2	0.568	Down	32.573	25	5	5	0.72486	1.27514	plasma membrane	K01080	PLPP1_2_3; phosphatidate phosphatase [EC:3.1.3.4]	hsa04666 Fc gamma R-mediated phagocytosis; hsa00600 Sphingolipid metabolism; hsa04072 Phospholipase D signaling pathway; hsa04975 Fat digestion and absorption; hsa05231 Choline metabolism in cancer; hsa00565 Ether lipid metabolism; hsa00561 Glycerolipid metabolism; hsa01100 Metabolic pathways; hsa00564 Glycerophospholipid metabolism	GO:0006464 cellular protein modification process; GO:0006470 protein dephosphorylation; GO:0006629 lipid metabolic process; GO:0006643 membrane lipid metabolic process; GO:0006644 phospholipid metabolic process; GO:0006665 sphingolipid metabolic process; GO:0006793 phosphorus metabolic process; GO:0006796 phosphate-containing compound metabolic process; GO:0006807 nitrogen compound metabolic proc…	GO:0005623 cell; GO:0005886 plasma membrane; GO:0005887 integral component of plasma membrane; GO:0016020 membrane; GO:0016021 integral component of membrane; GO:0031224 intrinsic component of membrane; GO:0031226 intrinsic component of plasma membrane; GO:0071944 cell periphery;	GO:0003824 catalytic activity; GO:0004721 phosphoprotein phosphatase activity; GO:0008195 phosphatidate phosphatase activity; GO:0016787 hydrolase activity; GO:0016788 hydrolase activity, acting on ester bonds; GO:0016791 phosphatase activity; GO:0042392 sphingosine-1-phosphate phosphatase activity; GO:0042577 lipid phosphatase activity; GO:0042578 phosphoric ester hydrolase activity; GO:0140096 …			I	KOG3030	Lipid phosphate phosphatase and related enzymes of the PAP2 family
P13797	Plastin-3 OS=Homo sapiens OX=9606 GN=PLS3 PE=1 SV=4	PLS3	0.652	Down	70.81	50.5	27	17	0.789638	1.21036	cytoplasm	K17336			GO:0001501 skeletal system development; GO:0002065 columnar/cuboidal epithelial cell differentiation; GO:0006996 organelle organization; GO:0007010 cytoskeleton organization; GO:0007015 actin filament organization; GO:0007275 multicellular organism development; GO:0007399 nervous system development; GO:0007423 sensory organ development; GO:0008544 epidermis development; GO:0009888 tissue developm…	GO:0005622 intracellular; GO:0005623 cell; GO:0005737 cytoplasm; GO:0005829 cytosol; GO:0005856 cytoskeleton; GO:0005884 actin filament; GO:0005886 plasma membrane; GO:0015629 actin cytoskeleton; GO:0016020 membrane; GO:0032420 stereocilium; GO:0032421 stereocilium bundle; GO:0032432 actin filament bundle; GO:0042995 cell projection; GO:0043005 neuron projection; GO:0043226 organelle; GO:0043228 …	GO:0003779 actin binding; GO:0005488 binding; GO:0005515 protein binding; GO:0008092 cytoskeletal protein binding; GO:0044877 protein-containing complex binding; GO:0051015 actin filament binding;	PF13499; PF00307	EF-hand domain pair; Calponin homology (CH) domain	Z	KOG0046	Ca2+-binding actin-bundling protein (fimbrin/plastin), EF-Hand protein superfamily
Q8N490	Probable hydrolase PNKD OS=Homo sapiens OX=9606 GN=PNKD PE=1 SV=2	PNKD	1.685	Up	42.875	29.6	6	6	1.25507	0.744928	mitochondria	K23864			GO:0001505 regulation of neurotransmitter levels; GO:0003008 system process; GO:0010646 regulation of cell communication; GO:0010648 negative regulation of cell communication; GO:0019222 regulation of metabolic process; GO:0023051 regulation of signaling; GO:0023057 negative regulation of signaling; GO:0031323 regulation of cellular metabolic process; GO:0032225 regulation of synaptic transmissio…	GO:0005622 intracellular; GO:0005623 cell; GO:0005634 nucleus; GO:0005737 cytoplasm; GO:0005739 mitochondrion; GO:0016020 membrane; GO:0043226 organelle; GO:0043227 membrane-bounded organelle; GO:0043229 intracellular organelle; GO:0043231 intracellular membrane-bounded organelle;		PF00753	Metallo-beta-lactamase superfamily	S	KOG0813	Glyoxylase
Q9NZ53	Podocalyxin-like protein 2 OS=Homo sapiens OX=9606 GN=PODXL2 PE=1 SV=1	PODXL2	0.63	Down	65.075	9.6	3	3	0.773122	1.22688	extracellular	K06818			GO:0002376 immune system process; GO:0006928 movement of cell or subcellular component; GO:0007155 cell adhesion; GO:0007159 leukocyte cell-cell adhesion; GO:0009987 cellular process; GO:0016477 cell migration; GO:0022610 biological adhesion; GO:0040011 locomotion; GO:0045123 cellular extravasation; GO:0048870 cell motility; GO:0050900 leukocyte migration; GO:0050901 leukocyte tethering or rollin…	GO:0005622 intracellular; GO:0005623 cell; GO:0005737 cytoplasm; GO:0005794 Golgi apparatus; GO:0005796 Golgi lumen; GO:0005886 plasma membrane; GO:0005887 integral component of plasma membrane; GO:0012505 endomembrane system; GO:0016020 membrane; GO:0016021 integral component of membrane; GO:0031224 intrinsic component of membrane; GO:0031226 intrinsic component of plasma membrane; GO:0031974 me…	GO:0005488 binding; GO:0005539 glycosaminoglycan binding; GO:0097367 carbohydrate derivative binding;
Q15054	DNA polymerase delta subunit 3 OS=Homo sapiens OX=9606 GN=POLD3 PE=1 SV=2	POLD3	0.622	Down	51.4	10.7	4	4	0.766947	1.23305	nucleus	K03504	POLD3; DNA polymerase delta subunit 3	hsa03030 DNA replication; hsa03440 Homologous recombination; hsa03410 Base excision repair; hsa03420 Nucleotide excision repair; hsa03430 Mismatch repair	GO:0000723 telomere maintenance; GO:0000731 DNA synthesis involved in DNA repair; GO:0006139 nucleobase-containing compound metabolic process; GO:0006259 DNA metabolic process; GO:0006260 DNA replication; GO:0006261 DNA-dependent DNA replication; GO:0006281 DNA repair; GO:0006283 transcription-coupled nucleotide-excision repair; GO:0006289 nucleotide-excision repair; GO:0006296 nucleotide-excisio…	GO:0000228 nuclear chromosome; GO:0005622 intracellular; GO:0005623 cell; GO:0005634 nucleus; GO:0005654 nucleoplasm; GO:0005657 replication fork; GO:0005694 chromosome; GO:0030894 replisome; GO:0031974 membrane-enclosed lumen; GO:0031981 nuclear lumen; GO:0032991 protein-containing complex; GO:0032993 protein-DNA complex; GO:0042575 DNA polymerase complex; GO:0043226 organelle; GO:0043227 membra…	GO:0003824 catalytic activity; GO:0003887 DNA-directed DNA polymerase activity; GO:0016740 transferase activity; GO:0016772 transferase activity, transferring phosphorus-containing groups; GO:0016779 nucleotidyltransferase activity; GO:0034061 DNA polymerase activity; GO:0140097 catalytic activity, acting on DNA;
Q9UHN1	DNA polymerase subunit gamma-2, mitochondrial OS=Homo sapiens OX=9606 GN=POLG2 PE=1 SV=1	POLG2	0.573	Down	54.91	6.4	2	2	0.728629	1.27137	mitochondria	K02333			GO:0000002 mitochondrial genome maintenance; GO:0000959 mitochondrial RNA metabolic process; GO:0001701 in utero embryonic development; GO:0006082 organic acid metabolic process; GO:0006091 generation of precursor metabolites and energy; GO:0006139 nucleobase-containing compound metabolic process; GO:0006259 DNA metabolic process; GO:0006260 DNA replication; GO:0006261 DNA-dependent DNA replicati…	GO:0000229 cytoplasmic chromosome; GO:0000262 mitochondrial chromosome; GO:0005622 intracellular; GO:0005623 cell; GO:0005694 chromosome; GO:0005737 cytoplasm; GO:0005739 mitochondrion; GO:0005759 mitochondrial matrix; GO:0009295 nucleoid; GO:0031974 membrane-enclosed lumen; GO:0042645 mitochondrial nucleoid; GO:0043226 organelle; GO:0043227 membrane-bounded organelle; GO:0043228 non-membrane-bou…	GO:0003824 catalytic activity; GO:0003887 DNA-directed DNA polymerase activity; GO:0004812 aminoacyl-tRNA ligase activity; GO:0004820 glycine-tRNA ligase activity; GO:0005488 binding; GO:0005515 protein binding; GO:0016740 transferase activity; GO:0016772 transferase activity, transferring phosphorus-containing groups; GO:0016779 nucleotidyltransferase activity; GO:0016874 ligase activity; GO:001…	PF03129	Anticodon binding domain	L	KOG2298	Glycyl-tRNA synthetase and related class II tRNA synthetase
O00411	DNA-directed RNA polymerase, mitochondrial OS=Homo sapiens OX=9606 GN=POLRMT PE=1 SV=2	POLRMT	0.666	Down	138.62	26.5	24	24	0.799265	1.20074	nucleus	K10908			GO:0000959 mitochondrial RNA metabolic process; GO:0006139 nucleobase-containing compound metabolic process; GO:0006351 transcription, DNA-templated; GO:0006352 DNA-templated transcription, initiation; GO:0006390 mitochondrial transcription; GO:0006391 transcription initiation from mitochondrial promoter; GO:0006725 cellular aromatic compound metabolic process; GO:0006807 nitrogen compound metabo…	GO:0000428 DNA-directed RNA polymerase complex; GO:0005622 intracellular; GO:0005623 cell; GO:0005737 cytoplasm; GO:0005739 mitochondrion; GO:0005759 mitochondrial matrix; GO:0009295 nucleoid; GO:0030880 RNA polymerase complex; GO:0031974 membrane-enclosed lumen; GO:0032991 protein-containing complex; GO:0034245 mitochondrial DNA-directed RNA polymerase complex; GO:0042645 mitochondrial nucleoid;…	GO:0003676 nucleic acid binding; GO:0003677 DNA binding; GO:0003824 catalytic activity; GO:0003899 DNA-directed 5'-3' RNA polymerase activity; GO:0005488 binding; GO:0016740 transferase activity; GO:0016772 transferase activity, transferring phosphorus-containing groups; GO:0016779 nucleotidyltransferase activity; GO:0034062 5'-3' RNA polymerase activity; GO:0043565 sequence-specific DNA binding;…			KL	KOG1038	Mitochondrial/chloroplast DNA-directed RNA polymerase RPO41, provides primers for DNA replication-initiation
A8CG34	Nuclear envelope pore membrane protein POM 121C OS=Homo sapiens OX=9606 GN=POM121C PE=1 SV=3	POM121C	0.552	Down	125.09	15.2	11	4	0.711748	1.28825	plasma membrane	K14316	POM121; nuclear pore complex protein Nup121	hsa05014 Amyotrophic lateral sclerosis; hsa03013 RNA transport	GO:0006403 RNA localization; GO:0006405 RNA export from nucleus; GO:0006406 mRNA export from nucleus; GO:0006606 protein import into nucleus; GO:0006611 protein export from nucleus; GO:0006810 transport; GO:0006886 intracellular protein transport; GO:0006913 nucleocytoplasmic transport; GO:0006996 organelle organization; GO:0006997 nucleus organization; GO:0006999 nuclear pore organization; GO:00…	GO:0005622 intracellular; GO:0005623 cell; GO:0005634 nucleus; GO:0005635 nuclear envelope; GO:0005643 nuclear pore; GO:0005654 nucleoplasm; GO:0012505 endomembrane system; GO:0016020 membrane; GO:0031090 organelle membrane; GO:0031965 nuclear membrane; GO:0031967 organelle envelope; GO:0031974 membrane-enclosed lumen; GO:0031975 envelope; GO:0031981 nuclear lumen; GO:0032991 protein-containing c…	GO:0005048 signal sequence binding; GO:0005198 structural molecule activity; GO:0005488 binding; GO:0008139 nuclear localization sequence binding; GO:0017056 structural constituent of nuclear pore; GO:0033218 amide binding; GO:0042277 peptide binding;
Q969H6	Ribonuclease P/MRP protein subunit POP5 OS=Homo sapiens OX=9606 GN=POP5 PE=1 SV=1	POP5	2.099	Up	18.819	16.6	2	2	1.3547	0.645296	extracellular	K03537	POP5; ribonuclease P/MRP protein subunit POP5 [EC:3.1.26.5]	hsa03008 Ribosome biogenesis in eukaryotes; hsa03013 RNA transport	GO:0000966 RNA 5'-end processing; GO:0001682 tRNA 5'-leader removal; GO:0006139 nucleobase-containing compound metabolic process; GO:0006364 rRNA processing; GO:0006396 RNA processing; GO:0006399 tRNA metabolic process; GO:0006464 cellular protein modification process; GO:0006725 cellular aromatic compound metabolic process; GO:0006807 nitrogen compound metabolic process; GO:0008033 tRNA processi…	GO:0000172 ribonuclease MRP complex; GO:0005622 intracellular; GO:0005623 cell; GO:0005634 nucleus; GO:0005654 nucleoplasm; GO:0005655 nucleolar ribonuclease P complex; GO:0005730 nucleolus; GO:0005732 small nucleolar ribonucleoprotein complex; GO:0030677 ribonuclease P complex; GO:0030681 multimeric ribonuclease P complex; GO:0031974 membrane-enclosed lumen; GO:0031981 nuclear lumen; GO:0032991 …	GO:0000171 ribonuclease MRP activity; GO:0003824 catalytic activity; GO:0004518 nuclease activity; GO:0004519 endonuclease activity; GO:0004521 endoribonuclease activity; GO:0004526 ribonuclease P activity; GO:0004540 ribonuclease activity; GO:0004549 tRNA-specific ribonuclease activity; GO:0016787 hydrolase activity; GO:0016788 hydrolase activity, acting on ester bonds; GO:0016891 endoribonuclea…			J	KOG4639	RNase P/RNase MRP subunit POP5
Q9NQ55	Suppressor of SWI4 1 homolog OS=Homo sapiens OX=9606 GN=PPAN PE=2 SV=1	PPAN	1.563	Up	53.193	34	10	10	1.21956	0.780437	nucleus	K14859			GO:0000027 ribosomal large subunit assembly; GO:0001558 regulation of cell growth; GO:0001560 regulation of cell growth by extracellular stimulus; GO:0006996 organelle organization; GO:0007154 cell communication; GO:0009605 response to external stimulus; GO:0009987 cellular process; GO:0009991 response to extracellular stimulus; GO:0016043 cellular component organization; GO:0022607 cellular comp…	GO:0005622 intracellular; GO:0005623 cell; GO:0005634 nucleus; GO:0030684 preribosome; GO:0030687 preribosome, large subunit precursor; GO:0032991 protein-containing complex; GO:0043226 organelle; GO:0043227 membrane-bounded organelle; GO:0043229 intracellular organelle; GO:0043231 intracellular membrane-bounded organelle; GO:1990904 ribonucleoprotein complex;	GO:0003676 nucleic acid binding; GO:0003723 RNA binding; GO:0005488 binding; GO:0019843 rRNA binding; GO:0097159 organic cyclic compound binding; GO:1901363 heterocyclic compound binding;	PF04427	Brix domain	J	KOG2963	RNA-binding protein required for 60S ribosomal subunit biogenesis
O75334	Liprin-alpha-2 OS=Homo sapiens OX=9606 GN=PPFIA2 PE=1 SV=2	PPFIA2	0.648	Down	143.29	16.9	16	10	0.786698	1.2133	nucleus				GO:0007155 cell adhesion; GO:0007160 cell-matrix adhesion; GO:0022610 biological adhesion; GO:0031589 cell-substrate adhesion;	GO:0005622 intracellular; GO:0005623 cell; GO:0005737 cytoplasm; GO:0005829 cytosol; GO:0045202 synapse; GO:0048786 presynaptic active zone; GO:0098793 presynapse;	GO:0005488 binding; GO:0044877 protein-containing complex binding;	PF00536; PF07647	SAM domain (Sterile alpha motif); SAM domain (Sterile alpha motif)	S	KOG0249	LAR-interacting protein and related proteins
Q5MIZ7	Serine/threonine-protein phosphatase 4 regulatory subunit 3B OS=Homo sapiens OX=9606 GN=PPP4R3B PE=1 SV=2	PPP4R3B	0.493	Down	97.457	6.7	4	3	0.660102	1.3399	nucleus	K17491	SMEK; protein phosphatase 4 regulatory subunit 3	hsa04922 Glucagon signaling pathway		GO:0005622 intracellular; GO:0005623 cell; GO:0005634 nucleus; GO:0005654 nucleoplasm; GO:0005813 centrosome; GO:0005815 microtubule organizing center; GO:0005856 cytoskeleton; GO:0015630 microtubule cytoskeleton; GO:0016604 nuclear body; GO:0016607 nuclear speck; GO:0031974 membrane-enclosed lumen; GO:0031981 nuclear lumen; GO:0043226 organelle; GO:0043227 membrane-bounded organelle; GO:0043228 …				G	KOG2175	Protein predicted to be involved in carbohydrate metabolism
O60831	PRA1 family protein 2 OS=Homo sapiens OX=9606 GN=PRAF2 PE=1 SV=1	PRAF2	0.628	Down	19.258	16.3	2	2	0.771123	1.22888	plasma membrane	K20392			GO:0003333 amino acid transmembrane transport; GO:0006810 transport; GO:0006811 ion transport; GO:0006820 anion transport; GO:0006835 dicarboxylic acid transport; GO:0006836 neurotransmitter transport; GO:0006855 drug transmembrane transport; GO:0006865 amino acid transport; GO:0015711 organic anion transport; GO:0015800 acidic amino acid transport; GO:0015807 L-amino acid transport; GO:0015813 L…					U	KOG4050	Glutamate transporter EAAC1-interacting protein GTRAP3-18
O43741	5'-AMP-activated protein kinase subunit beta-2 OS=Homo sapiens OX=9606 GN=PRKAB2 PE=1 SV=1	PRKAB2	1.526	Up	30.302	30.1	6	6	1.20809	0.791912	cytoplasm	K07199	PRKAB; 5'-AMP-activated protein kinase, regulatory beta subunit	hsa05410 Hypertrophic cardiomyopathy; hsa04932 Non-alcoholic fatty liver disease; hsa04921 Oxytocin signaling pathway; hsa04371 Apelin signaling pathway; hsa04530 Tight junction; hsa04922 Glucagon signaling pathway; hsa04710 Circadian rhythm; hsa04211 Longevity regulating pathway; hsa04714 Thermogenesis; hsa04920 Adipocytokine signaling pathway; hsa04910 Insulin signaling pathway; hsa04068 FoxO s…	GO:0006464 cellular protein modification process; GO:0006468 protein phosphorylation; GO:0006793 phosphorus metabolic process; GO:0006796 phosphate-containing compound metabolic process; GO:0006807 nitrogen compound metabolic process; GO:0006914 autophagy; GO:0007049 cell cycle; GO:0007050 cell cycle arrest; GO:0007154 cell communication; GO:0007165 signal transduction; GO:0008152 metabolic proce…	GO:0005622 intracellular; GO:0005623 cell; GO:0005634 nucleus; GO:0005654 nucleoplasm; GO:0005737 cytoplasm; GO:0005829 cytosol; GO:0005886 plasma membrane; GO:0005952 cAMP-dependent protein kinase complex; GO:0016020 membrane; GO:0016324 apical plasma membrane; GO:0031588 nucleotide-activated protein kinase complex; GO:0031974 membrane-enclosed lumen; GO:0031981 nuclear lumen; GO:0032991 protein…	GO:0003824 catalytic activity; GO:0004672 protein kinase activity; GO:0004674 protein serine/threonine kinase activity; GO:0004679 AMP-activated protein kinase activity; GO:0005488 binding; GO:0005515 protein binding; GO:0016301 kinase activity; GO:0016740 transferase activity; GO:0016772 transferase activity, transferring phosphorus-containing groups; GO:0016773 phosphotransferase activity, alco…			G	KOG1616	Protein involved in Snf1 protein kinase complex assembly
Q15139	Serine/threonine-protein kinase D1 OS=Homo sapiens OX=9606 GN=PRKD1 PE=1 SV=2	PRKD1	0.537	Down	101.7	28.4	15	13	0.69904	1.30096	extracellular	K06070	PKD; protein kinase D [EC:2.7.11.13]	hsa04015 Rap1 signaling pathway; hsa04925 Aldosterone synthesis and secretion	GO:0001932 regulation of protein phosphorylation; GO:0001934 positive regulation of protein phosphorylation; GO:0001936 regulation of endothelial cell proliferation; GO:0001938 positive regulation of endothelial cell proliferation; GO:0006355 regulation of transcription, DNA-templated; GO:0006357 regulation of transcription by RNA polymerase II; GO:0006464 cellular protein modification process; G…	GO:0000421 autophagosome membrane; GO:0005622 intracellular; GO:0005623 cell; GO:0005634 nucleus; GO:0005737 cytoplasm; GO:0005773 vacuole; GO:0005774 vacuolar membrane; GO:0005776 autophagosome; GO:0005794 Golgi apparatus; GO:0005802 trans-Golgi network; GO:0005829 cytosol; GO:0005886 plasma membrane; GO:0005911 cell-cell junction; GO:0005938 cell cortex; GO:0012505 endomembrane system; GO:00160…	GO:0003824 catalytic activity; GO:0004672 protein kinase activity; GO:0004674 protein serine/threonine kinase activity; GO:0004697 protein kinase C activity; GO:0005488 binding; GO:0005515 protein binding; GO:0016301 kinase activity; GO:0016740 transferase activity; GO:0016772 transferase activity, transferring phosphorus-containing groups; GO:0016773 phosphotransferase activity, alcohol group as…	PF00130; PF00169; PF00069	Phorbol esters/diacylglycerol binding domain (C1 domain); PH domain; Protein kinase domain	T	KOG4236	Serine/threonine protein kinase PKC mu/PKD and related proteins
Q6P2P2	Protein arginine N-methyltransferase 9 OS=Homo sapiens OX=9606 GN=PRMT9 PE=1 SV=1	PRMT9	0.596	Down	94.5	7.9	4	4	0.746793	1.25321	nucleus	K19737			GO:0006139 nucleobase-containing compound metabolic process; GO:0006396 RNA processing; GO:0006397 mRNA processing; GO:0006464 cellular protein modification process; GO:0006479 protein methylation; GO:0006725 cellular aromatic compound metabolic process; GO:0006807 nitrogen compound metabolic process; GO:0008152 metabolic process; GO:0008213 protein alkylation; GO:0009987 cellular process; GO:001…	GO:0005622 intracellular; GO:0005623 cell; GO:0005737 cytoplasm;	GO:0003824 catalytic activity; GO:0008168 methyltransferase activity; GO:0008170 N-methyltransferase activity; GO:0008276 protein methyltransferase activity; GO:0008757 S-adenosylmethionine-dependent methyltransferase activity; GO:0016273 arginine N-methyltransferase activity; GO:0016274 protein-arginine N-methyltransferase activity; GO:0016740 transferase activity; GO:0016741 transferase activit…			Q	KOG1501	Arginine N-methyltransferase
P28062	Proteasome subunit beta type-8 OS=Homo sapiens OX=9606 GN=PSMB8 PE=1 SV=3	PSMB8	0.557	Down	30.354	25	5	5	0.715664	1.28434	nucleus	K02740	PSMB8; 20S proteasome subunit beta 8 [EC:3.4.25.1]	hsa03050 Proteasome	GO:0002376 immune system process; GO:0006464 cellular protein modification process; GO:0006508 proteolysis; GO:0006807 nitrogen compound metabolic process; GO:0006950 response to stress; GO:0006952 defense response; GO:0006955 immune response; GO:0007154 cell communication; GO:0007165 signal transduction; GO:0007166 cell surface receptor signaling pathway; GO:0008152 metabolic process; GO:0009987…	GO:0000502 proteasome complex; GO:0005622 intracellular; GO:0005623 cell; GO:0005634 nucleus; GO:0005654 nucleoplasm; GO:0005737 cytoplasm; GO:0005829 cytosol; GO:0005839 proteasome core complex; GO:0019774 proteasome core complex, beta-subunit complex; GO:0031974 membrane-enclosed lumen; GO:0031981 nuclear lumen; GO:0032991 protein-containing complex; GO:0043226 organelle; GO:0043227 membrane-bo…		PF00227	Proteasome subunit	O	KOG0175	20S proteasome, regulatory subunit beta type PSMB5/PSMB8/PRE2
Q8WV60	Pentatricopeptide repeat-containing protein 2, mitochondrial OS=Homo sapiens OX=9606 GN=PTCD2 PE=1 SV=3	PTCD2	0.651	Down	43.967	9.5	4	4	0.788834	1.21117	mitochondria	K17711			GO:0001655 urogenital system development; GO:0001822 kidney development; GO:0001889 liver development; GO:0003007 heart morphogenesis; GO:0003205 cardiac chamber development; GO:0003206 cardiac chamber morphogenesis; GO:0003208 cardiac ventricle morphogenesis; GO:0003229 ventricular cardiac muscle tissue development; GO:0003231 cardiac ventricle development; GO:0006996 organelle organization; GO:…	GO:0005622 intracellular; GO:0005623 cell; GO:0005737 cytoplasm; GO:0005739 mitochondrion; GO:0043226 organelle; GO:0043227 membrane-bounded organelle; GO:0043229 intracellular organelle; GO:0043231 intracellular membrane-bounded organelle;
Q14914	Prostaglandin reductase 1 OS=Homo sapiens OX=9606 GN=PTGR1 PE=1 SV=2	PTGR1	1.636	Up	35.869	39.5	11	11	1.2412	0.758801	cytoplasm	K13948			GO:0006082 organic acid metabolic process; GO:0006690 icosanoid metabolic process; GO:0006691 leukotriene metabolic process; GO:0008152 metabolic process; GO:0009987 cellular process; GO:0019752 carboxylic acid metabolic process; GO:0042221 response to chemical; GO:0042493 response to drug; GO:0043436 oxoacid metabolic process; GO:0044237 cellular metabolic process; GO:0044281 small molecule meta…	GO:0005622 intracellular; GO:0005623 cell; GO:0005737 cytoplasm; GO:0005829 cytosol;	GO:0003824 catalytic activity; GO:0016491 oxidoreductase activity; GO:0016614 oxidoreductase activity, acting on CH-OH group of donors; GO:0016616 oxidoreductase activity, acting on the CH-OH group of donors, NAD or NADP as acceptor; GO:0036185 13-lipoxin reductase activity; GO:0097257 leukotriene B4 12-hydroxy dehydrogenase activity;			S	KOG1196	Predicted NAD-dependent oxidoreductase
Q13308	Inactive tyrosine-protein kinase 7 OS=Homo sapiens OX=9606 GN=PTK7 PE=1 SV=2	PTK7	0.644	Down	118.39	16.3	11	11	0.783098	1.2169	extracellular	K05127			GO:0001101 response to acid chemical; GO:0001568 blood vessel development; GO:0001736 establishment of planar polarity; GO:0001738 morphogenesis of a polarized epithelium; GO:0001838 embryonic epithelial tube formation; GO:0001841 neural tube formation; GO:0001843 neural tube closure; GO:0001944 vasculature development; GO:0002009 morphogenesis of an epithelium; GO:0003205 cardiac chamber develop…	GO:0005623 cell; GO:0005886 plasma membrane; GO:0005887 integral component of plasma membrane; GO:0005911 cell-cell junction; GO:0016020 membrane; GO:0016021 integral component of membrane; GO:0030054 cell junction; GO:0031224 intrinsic component of membrane; GO:0031226 intrinsic component of plasma membrane; GO:0071944 cell periphery;	GO:0015026 coreceptor activity; GO:0038023 signaling receptor activity; GO:0060089 molecular transducer activity; GO:0071936 coreceptor activity involved in Wnt signaling pathway; GO:1904929 coreceptor activity involved in Wnt signaling pathway, planar cell polarity pathway;	PF13927; PF07679; PF07714	Immunoglobulin domain; Immunoglobulin I-set domain; Protein tyrosine kinase	T	KOG4475	FOG: Immunoglobin and related proteins
Q05209	Tyrosine-protein phosphatase non-receptor type 12 OS=Homo sapiens OX=9606 GN=PTPN12 PE=1 SV=3	PTPN12	0.618	Down	88.105	16.7	9	9	0.7641	1.2359	cytoplasm	K18024			GO:0006464 cellular protein modification process; GO:0006470 protein dephosphorylation; GO:0006793 phosphorus metabolic process; GO:0006796 phosphate-containing compound metabolic process; GO:0006807 nitrogen compound metabolic process; GO:0007154 cell communication; GO:0007165 signal transduction; GO:0007166 cell surface receptor signaling pathway; GO:0007167 enzyme linked receptor protein signa…	GO:0002102 podosome; GO:0005622 intracellular; GO:0005623 cell; GO:0005634 nucleus; GO:0005654 nucleoplasm; GO:0005737 cytoplasm; GO:0005829 cytosol; GO:0005856 cytoskeleton; GO:0015629 actin cytoskeleton; GO:0031974 membrane-enclosed lumen; GO:0031981 nuclear lumen; GO:0032991 protein-containing complex; GO:0043226 organelle; GO:0043227 membrane-bounded organelle; GO:0043228 non-membrane-bounded…	GO:0003824 catalytic activity; GO:0004721 phosphoprotein phosphatase activity; GO:0004725 protein tyrosine phosphatase activity; GO:0004726 non-membrane spanning protein tyrosine phosphatase activity; GO:0005488 binding; GO:0005515 protein binding; GO:0016787 hydrolase activity; GO:0016788 hydrolase activity, acting on ester bonds; GO:0016791 phosphatase activity; GO:0017124 SH3 domain binding; G…	PF00102	Protein-tyrosine phosphatase	T	KOG0789	Protein tyrosine phosphatase
Q12913	Receptor-type tyrosine-protein phosphatase eta OS=Homo sapiens OX=9606 GN=PTPRJ PE=1 SV=3	PTPRJ	1.534	Up	145.94	5.9	5	5	1.21063	0.789373	plasma membrane	K05698	PTPRJ; receptor-type tyrosine-protein phosphatase eta [EC:3.1.3.48]	hsa04520 Adherens junction	GO:0001558 regulation of cell growth; GO:0001568 blood vessel development; GO:0001570 vasculogenesis; GO:0001775 cell activation; GO:0001932 regulation of protein phosphorylation; GO:0001933 negative regulation of protein phosphorylation; GO:0001944 vasculature development; GO:0001952 regulation of cell-matrix adhesion; GO:0001954 positive regulation of cell-matrix adhesion; GO:0002252 immune eff…	GO:0001726 ruffle; GO:0001772 immunological synapse; GO:0005622 intracellular; GO:0005623 cell; GO:0005737 cytoplasm; GO:0005886 plasma membrane; GO:0005887 integral component of plasma membrane; GO:0005911 cell-cell junction; GO:0009986 cell surface; GO:0012505 endomembrane system; GO:0012506 vesicle membrane; GO:0016020 membrane; GO:0016021 integral component of membrane; GO:0030054 cell juncti…	GO:0003824 catalytic activity; GO:0004721 phosphoprotein phosphatase activity; GO:0004725 protein tyrosine phosphatase activity; GO:0005102 signaling receptor binding; GO:0005161 platelet-derived growth factor receptor binding; GO:0005488 binding; GO:0005515 protein binding; GO:0008013 beta-catenin binding; GO:0016787 hydrolase activity; GO:0016788 hydrolase activity, acting on ester bonds; GO:00…	PF00041; PF00102	Fibronectin type III domain; Protein-tyrosine phosphatase	T	KOG0791	Protein tyrosine phosphatase, contains fn3 domain
Q9Y606	tRNA pseudouridine synthase A OS=Homo sapiens OX=9606 GN=PUS1 PE=1 SV=3	PUS1	0.663	Down	47.47	24.8	9	9	0.797415	1.20259	mitochondria	K06173			GO:0000959 mitochondrial RNA metabolic process; GO:0000963 mitochondrial RNA processing; GO:0001522 pseudouridine synthesis; GO:0006139 nucleobase-containing compound metabolic process; GO:0006355 regulation of transcription, DNA-templated; GO:0006357 regulation of transcription by RNA polymerase II; GO:0006396 RNA processing; GO:0006399 tRNA metabolic process; GO:0006400 tRNA modification; GO:00…	GO:0005622 intracellular; GO:0005623 cell; GO:0005634 nucleus; GO:0005667 transcription regulator complex; GO:0005730 nucleolus; GO:0005737 cytoplasm; GO:0005739 mitochondrion; GO:0005759 mitochondrial matrix; GO:0031974 membrane-enclosed lumen; GO:0031981 nuclear lumen; GO:0032991 protein-containing complex; GO:0043226 organelle; GO:0043227 membrane-bounded organelle; GO:0043228 non-membrane-bou…	GO:0000049 tRNA binding; GO:0002153 steroid receptor RNA activator RNA binding; GO:0003676 nucleic acid binding; GO:0003712 transcription coregulator activity; GO:0003713 transcription coactivator activity; GO:0003723 RNA binding; GO:0003727 single-stranded RNA binding; GO:0003824 catalytic activity; GO:0005488 binding; GO:0009982 pseudouridine synthase activity; GO:0016853 isomerase activity; GO…	PF01416	tRNA pseudouridine synthase	J	KOG2553	Pseudouridylate synthase
Q96PZ0	Pseudouridylate synthase 7 homolog OS=Homo sapiens OX=9606 GN=PUS7 PE=1 SV=2	PUS7	0.632	Down	75.035	34.2	17	17	0.774371	1.22563	cytoplasm	K06176			GO:0001522 pseudouridine synthesis; GO:0002682 regulation of immune system process; GO:0006139 nucleobase-containing compound metabolic process; GO:0006396 RNA processing; GO:0006399 tRNA metabolic process; GO:0006400 tRNA modification; GO:0006417 regulation of translation; GO:0006725 cellular aromatic compound metabolic process; GO:0006807 nitrogen compound metabolic process; GO:0008033 tRNA pro…	GO:0005622 intracellular; GO:0005623 cell; GO:0005634 nucleus; GO:0043226 organelle; GO:0043227 membrane-bounded organelle; GO:0043229 intracellular organelle; GO:0043231 intracellular membrane-bounded organelle;	GO:0003824 catalytic activity; GO:0005488 binding; GO:0005515 protein binding; GO:0009982 pseudouridine synthase activity; GO:0016853 isomerase activity; GO:0016866 intramolecular transferase activity; GO:0019899 enzyme binding;			S	KOG2339	Uncharacterized conserved protein
P06737	Glycogen phosphorylase, liver form OS=Homo sapiens OX=9606 GN=PYGL PE=1 SV=4	PYGL	0.562	Down	97.147	26.7	18	13	0.719843	1.28016	cytoplasm	K00688	PYG; glycogen phosphorylase [EC:2.4.1.1]	hsa00500 Starch and sucrose metabolism; hsa04922 Glucagon signaling pathway; hsa04910 Insulin signaling pathway; hsa04217 Necroptosis; hsa04931 Insulin resistance; hsa01100 Metabolic pathways	GO:0000272 polysaccharide catabolic process; GO:0001775 cell activation; GO:0002252 immune effector process; GO:0002263 cell activation involved in immune response; GO:0002274 myeloid leukocyte activation; GO:0002275 myeloid cell activation involved in immune response; GO:0002283 neutrophil activation involved in immune response; GO:0002366 leukocyte activation involved in immune response; GO:000…	GO:0005576 extracellular region; GO:0005622 intracellular; GO:0005623 cell; GO:0005737 cytoplasm; GO:0005829 cytosol; GO:0012505 endomembrane system; GO:0030141 secretory granule; GO:0031410 cytoplasmic vesicle; GO:0031974 membrane-enclosed lumen; GO:0031982 vesicle; GO:0031983 vesicle lumen; GO:0034774 secretory granule lumen; GO:0043226 organelle; GO:0043227 membrane-bounded organelle; GO:00432…	GO:0000166 nucleotide binding; GO:0002054 nucleobase binding; GO:0002060 purine nucleobase binding; GO:0003824 catalytic activity; GO:0004645 1,4-alpha-oligoglucan phosphorylase activity; GO:0005488 binding; GO:0005515 protein binding; GO:0005524 ATP binding; GO:0005536 glucose binding; GO:0008144 drug binding; GO:0008184 glycogen phosphorylase activity; GO:0016208 AMP binding; GO:0016740 transfe…			G	KOG2099	Glycogen phosphorylase
O00391	Sulfhydryl oxidase 1 OS=Homo sapiens OX=9606 GN=QSOX1 PE=1 SV=3	QSOX1	3.395	Up	82.577	34.3	18	18	1.54497	0.455026	Golgi apparatus	K10758			GO:0001775 cell activation; GO:0002252 immune effector process; GO:0002263 cell activation involved in immune response; GO:0002274 myeloid leukocyte activation; GO:0002275 myeloid cell activation involved in immune response; GO:0002283 neutrophil activation involved in immune response; GO:0002366 leukocyte activation involved in immune response; GO:0002376 immune system process; GO:0002443 leukoc…	GO:0000139 Golgi membrane; GO:0005576 extracellular region; GO:0005615 extracellular space; GO:0005622 intracellular; GO:0005623 cell; GO:0005737 cytoplasm; GO:0005783 endoplasmic reticulum; GO:0005788 endoplasmic reticulum lumen; GO:0005794 Golgi apparatus; GO:0012505 endomembrane system; GO:0016020 membrane; GO:0016021 integral component of membrane; GO:0030141 secretory granule; GO:0030173 int…	GO:0003756 protein disulfide isomerase activity; GO:0003824 catalytic activity; GO:0016491 oxidoreductase activity; GO:0016667 oxidoreductase activity, acting on a sulfur group of donors; GO:0016670 oxidoreductase activity, acting on a sulfur group of donors, oxygen as acceptor; GO:0016853 isomerase activity; GO:0016860 intramolecular oxidoreductase activity; GO:0016864 intramolecular oxidoreduct…	PF00085	Thioredoxin	D	KOG1731	FAD-dependent sulfhydryl oxidase/quiescin and related proteins
Q9H974	Queuine tRNA-ribosyltransferase accessory subunit 2 OS=Homo sapiens OX=9606 GN=QTRT2 PE=1 SV=1	QTRT2	0.63	Down	46.712	32.5	8	8	0.77313	1.22687	cytoplasm	K15407			GO:0006139 nucleobase-containing compound metabolic process; GO:0006396 RNA processing; GO:0006399 tRNA metabolic process; GO:0006400 tRNA modification; GO:0006725 cellular aromatic compound metabolic process; GO:0006807 nitrogen compound metabolic process; GO:0008033 tRNA processing; GO:0008152 metabolic process; GO:0009451 RNA modification; GO:0009987 cellular process; GO:0010467 gene expressio…	GO:0005622 intracellular; GO:0005623 cell; GO:0005737 cytoplasm; GO:0005739 mitochondrion; GO:0005740 mitochondrial envelope; GO:0005741 mitochondrial outer membrane; GO:0016020 membrane; GO:0019867 outer membrane; GO:0031090 organelle membrane; GO:0031966 mitochondrial membrane; GO:0031967 organelle envelope; GO:0031968 organelle outer membrane; GO:0031975 envelope; GO:0032991 protein-containing…	GO:0005488 binding; GO:0005515 protein binding; GO:0008270 zinc ion binding; GO:0042802 identical protein binding; GO:0042803 protein homodimerization activity; GO:0043167 ion binding; GO:0043169 cation binding; GO:0046872 metal ion binding; GO:0046914 transition metal ion binding; GO:0046982 protein heterodimerization activity; GO:0046983 protein dimerization activity;			A	KOG3909	Queuine-tRNA ribosyltransferase
P51159	Ras-related protein Rab-27A OS=Homo sapiens OX=9606 GN=RAB27A PE=1 SV=3	RAB27A	4.079	Up	24.868	31.2	5	5	1.6062	0.393797	cytoplasm	K07885			GO:0001775 cell activation; GO:0001906 cell killing; GO:0001909 leukocyte mediated cytotoxicity; GO:0001913 T cell mediated cytotoxicity; GO:0002228 natural killer cell mediated immunity; GO:0002250 adaptive immune response; GO:0002252 immune effector process; GO:0002263 cell activation involved in immune response; GO:0002274 myeloid leukocyte activation; GO:0002275 myeloid cell activation involv…	GO:0000323 lytic vacuole; GO:0001750 photoreceptor outer segment; GO:0005576 extracellular region; GO:0005622 intracellular; GO:0005623 cell; GO:0005737 cytoplasm; GO:0005764 lysosome; GO:0005768 endosome; GO:0005770 late endosome; GO:0005771 multivesicular body; GO:0005773 vacuole; GO:0005794 Golgi apparatus; GO:0005829 cytosol; GO:0005886 plasma membrane; GO:0005929 cilium; GO:0010008 endosome …	GO:0000166 nucleotide binding; GO:0001882 nucleoside binding; GO:0001883 purine nucleoside binding; GO:0003824 catalytic activity; GO:0003924 GTPase activity; GO:0005488 binding; GO:0005515 protein binding; GO:0005525 GTP binding; GO:0008092 cytoskeletal protein binding; GO:0016462 pyrophosphatase activity; GO:0016787 hydrolase activity; GO:0016817 hydrolase activity, acting on acid anhydrides; G…	PF00071	Ras family	U	KOG0081	GTPase Rab27, small G protein superfamily
P20337	Ras-related protein Rab-3B OS=Homo sapiens OX=9606 GN=RAB3B PE=1 SV=2	RAB3B	1.825	Up	24.758	28.8	5	4	1.29206	0.707937	cytoplasm	K06108			GO:0001505 regulation of neurotransmitter levels; GO:0002376 immune system process; GO:0006464 cellular protein modification process; GO:0006479 protein methylation; GO:0006807 nitrogen compound metabolic process; GO:0008152 metabolic process; GO:0008213 protein alkylation; GO:0009987 cellular process; GO:0010646 regulation of cell communication; GO:0010647 positive regulation of cell communicati…	GO:0005622 intracellular; GO:0005623 cell; GO:0005737 cytoplasm; GO:0005829 cytosol; GO:0008021 synaptic vesicle; GO:0012505 endomembrane system; GO:0012506 vesicle membrane; GO:0016020 membrane; GO:0030133 transport vesicle; GO:0030658 transport vesicle membrane; GO:0030659 cytoplasmic vesicle membrane; GO:0030672 synaptic vesicle membrane; GO:0031090 organelle membrane; GO:0031224 intrinsic com…	GO:0000166 nucleotide binding; GO:0001882 nucleoside binding; GO:0001883 purine nucleoside binding; GO:0003824 catalytic activity; GO:0003924 GTPase activity; GO:0005488 binding; GO:0005515 protein binding; GO:0005525 GTP binding; GO:0008092 cytoskeletal protein binding; GO:0016462 pyrophosphatase activity; GO:0016787 hydrolase activity; GO:0016817 hydrolase activity, acting on acid anhydrides; G…	PF00071	Ras family	U	KOG0093	GTPase Rab3, small G protein superfamily
O95716	Ras-related protein Rab-3D OS=Homo sapiens OX=9606 GN=RAB3D PE=1 SV=1	RAB3D	1.845	Up	24.267	37.9	7	3	1.29692	0.703079	cytoplasm	K07884	RAB3D; Ras-related protein Rab-3D	hsa04972 Pancreatic secretion	GO:0001775 cell activation; GO:0001894 tissue homeostasis; GO:0002252 immune effector process; GO:0002263 cell activation involved in immune response; GO:0002274 myeloid leukocyte activation; GO:0002275 myeloid cell activation involved in immune response; GO:0002283 neutrophil activation involved in immune response; GO:0002366 leukocyte activation involved in immune response; GO:0002376 immune sy…	GO:0000323 lytic vacuole; GO:0005622 intracellular; GO:0005623 cell; GO:0005737 cytoplasm; GO:0005764 lysosome; GO:0005765 lysosomal membrane; GO:0005766 primary lysosome; GO:0005773 vacuole; GO:0005774 vacuolar membrane; GO:0005856 cytoskeleton; GO:0005874 microtubule; GO:0005881 cytoplasmic microtubule; GO:0005886 plasma membrane; GO:0012505 endomembrane system; GO:0012506 vesicle membrane; GO:…	GO:0003824 catalytic activity; GO:0003924 GTPase activity; GO:0005488 binding; GO:0005515 protein binding; GO:0008092 cytoskeletal protein binding; GO:0016462 pyrophosphatase activity; GO:0016787 hydrolase activity; GO:0016817 hydrolase activity, acting on acid anhydrides; GO:0016818 hydrolase activity, acting on acid anhydrides, in phosphorus-containing anhydrides; GO:0017022 myosin binding; GO:…	PF00071	Ras family	U	KOG0093	GTPase Rab3, small G protein superfamily
Q3YEC7	Rab-like protein 6 OS=Homo sapiens OX=9606 GN=RABL6 PE=1 SV=2	RABL6	1.528	Up	79.548	16.6	9	9	1.20897	0.791025	nucleus					GO:0005622 intracellular; GO:0005623 cell; GO:0005634 nucleus; GO:0005737 cytoplasm; GO:0005813 centrosome; GO:0005815 microtubule organizing center; GO:0005829 cytosol; GO:0005856 cytoskeleton; GO:0015630 microtubule cytoskeleton; GO:0043226 organelle; GO:0043227 membrane-bounded organelle; GO:0043228 non-membrane-bounded organelle; GO:0043229 intracellular organelle; GO:0043231 intracellular me…	GO:0000166 nucleotide binding; GO:0001882 nucleoside binding; GO:0001883 purine nucleoside binding; GO:0005488 binding; GO:0005525 GTP binding; GO:0017076 purine nucleotide binding; GO:0019001 guanyl nucleotide binding; GO:0032549 ribonucleoside binding; GO:0032550 purine ribonucleoside binding; GO:0032553 ribonucleotide binding; GO:0032555 purine ribonucleotide binding; GO:0032561 guanyl ribonuc…	PF08477	Miro-like protein	TU	KOG0084	GTPase Rab1/YPT1, small G protein superfamily, and related GTP-binding proteins
Q86WH2	Ras association domain-containing protein 3 OS=Homo sapiens OX=9606 GN=RASSF3 PE=1 SV=1	RASSF3	0.534	Down	27.562	16.4	4	4	0.696371	1.30363	cytoplasm	K09852				GO:0005622 intracellular; GO:0005623 cell; GO:0005737 cytoplasm; GO:0005829 cytosol; GO:0005886 plasma membrane; GO:0016020 membrane; GO:0071944 cell periphery;	GO:0005488 binding; GO:0005515 protein binding; GO:0042802 identical protein binding;	PF00788	Ras association (RalGDS/AF-6) domain	Z	KOG4239	Ras GTPase effector RASSF2
Q16576	Histone-binding protein RBBP7 OS=Homo sapiens OX=9606 GN=RBBP7 PE=1 SV=1	RBBP7	0.659	Down	47.82	56.2	15	10	0.794638	1.20536	cytoplasm,nucleus	K11659			GO:0000122 negative regulation of transcription by RNA polymerase II; GO:0001558 regulation of cell growth; GO:0006323 DNA packaging; GO:0006325 chromatin organization; GO:0006333 chromatin assembly or disassembly; GO:0006334 nucleosome assembly; GO:0006336 DNA replication-independent nucleosome assembly; GO:0006338 chromatin remodeling; GO:0006355 regulation of transcription, DNA-templated; GO:0…	GO:0000118 histone deacetylase complex; GO:0000228 nuclear chromosome; GO:0000785 chromatin; GO:0000790 nuclear chromatin; GO:0005622 intracellular; GO:0005623 cell; GO:0005634 nucleus; GO:0005654 nucleoplasm; GO:0005694 chromosome; GO:0005737 cytoplasm; GO:0005829 cytosol; GO:0016581 NuRD complex; GO:0017053 transcription repressor complex; GO:0031519 PcG protein complex; GO:0031974 membrane-enc…	GO:0003676 nucleic acid binding; GO:0003723 RNA binding; GO:0003824 catalytic activity; GO:0004407 histone deacetylase activity; GO:0005488 binding; GO:0016787 hydrolase activity; GO:0016810 hydrolase activity, acting on carbon-nitrogen (but not peptide) bonds; GO:0016811 hydrolase activity, acting on carbon-nitrogen (but not peptide) bonds, in linear amides; GO:0019213 deacetylase activity; GO:0…			B	KOG0264	Nucleosome remodeling factor, subunit CAF1/NURF55/MSI1
P42696	RNA-binding protein 34 OS=Homo sapiens OX=9606 GN=RBM34 PE=1 SV=2	RBM34	1.742	Up	48.564	37	13	13	1.2705	0.7295	nucleus	K14837				GO:0005622 intracellular; GO:0005623 cell; GO:0005634 nucleus; GO:0005730 nucleolus; GO:0031974 membrane-enclosed lumen; GO:0031981 nuclear lumen; GO:0043226 organelle; GO:0043227 membrane-bounded organelle; GO:0043228 non-membrane-bounded organelle; GO:0043229 intracellular organelle; GO:0043231 intracellular membrane-bounded organelle; GO:0043232 intracellular non-membrane-bounded organelle; GO…		PF00076	RNA recognition motif. (a.k.a. RRM, RBD, or RNP domain)	A	KOG0118	FOG: RRM domain
[truncated: 111 more rows]
